# Supplementary material for: Comparison of Methods for Bulk Automated Simulation of Glycosidic Bond Conformations
Source: Int J Mol Sci. 2020 Oct 15;21(20):7626. doi: 10.3390/ijms21207626 (PMC7589101; doi:10.3390/ijms21207626)
Supplement: Supplementary file 1 [file ijms-21-07626-s001.zip]

Archive with 6 entries (6 files):
- DFT_optimized.xyz
- initial_geometries.zip
- raw_trajectories.txt
- Supplementary_Materials.doc
- trajectory_visualization.xlsm
- Supplementary_tables_S1-S8_and_S10-S13.xlsx
