# Supplementary material for: Comparison of Methods for Bulk Automated Simulation of Glycosidic Bond Conformations
Source: Int J Mol Sci. 2020 Oct 15;21(20):7626. doi: 10.3390/ijms21207626 (PMC7589101; doi:10.3390/ijms21207626)
Supplement: Supplementary file 1 [file ijms-21-07626-s001.zip › DFT_optimized.xyz]

45
mol1 cl22 relG=0.00 C=0.60413
O        -0.976748        -3.089557        -1.433027
C        -1.644271        -2.715323        -0.248034
C        -1.496681        -1.244373         0.090206
O        -0.113954        -0.929172         0.240393
C         0.613378        -0.484442        -0.870509
O         0.813955         0.902985        -0.822661
C         1.527281         1.362271         0.321301
C         1.540483         2.869957         0.235203
O         2.207744         3.356144        -0.914808
C         2.912123         0.734920         0.352734
O         3.555914         1.163459         1.537797
C         2.796760        -0.774472         0.306338
O         4.109682        -1.303694         0.228389
C         1.957287        -1.196634        -0.884716
O         1.729926        -2.598118        -0.880310
O        -2.115269        -0.446182        -0.880207
C        -2.849365         0.633571        -0.275070
C        -2.551746         1.936810        -0.956314
O        -3.053974         1.893089        -2.281872
C        -2.467581         0.613096         1.191498
O        -3.523325         1.117140         1.978158
C        -2.155817        -0.858576         1.416013
O        -1.383576        -1.135818         2.556683
H        -0.016985        -3.026665        -1.270327
H        -1.281062        -3.292086         0.610737
H        -2.706369        -2.930488        -0.381323
H         0.069521        -0.671769        -1.794875
H         0.990298         1.082286         1.236547
H         2.059298         3.276625         1.103773
H         0.503085         3.223754         0.260449
H         1.770060         2.975934        -1.684789
H         3.474930         1.068163        -0.529099
H         4.387078         0.679051         1.601720
H         2.310302        -1.118447         1.227357
H         4.060591        -2.248716         0.408769
H         2.472004        -0.904362        -1.804737
H         2.406320        -3.020397        -1.419546
H        -3.918609         0.409109        -0.369065
H        -1.471362         2.112845        -0.952018
H        -3.036658         2.734391        -0.379624
H        -2.817397         2.719963        -2.713896
H        -1.553111         1.198105         1.355447
H        -3.197735         1.210312         2.880063
H        -3.096230        -1.406762         1.520041
H        -0.502070        -0.773882         2.394217
45
mol1 cl29 relG=0.76 C=0.19677
O         0.081078        -2.817008        -1.108603
C         1.047833        -1.931545        -1.631287
C         1.405526        -0.805540        -0.680747
O         0.275207        -0.035562        -0.265213
C        -0.727038         0.286705        -1.186411
O        -1.810078        -0.605282        -1.098081
C        -2.467090        -0.610846         0.172474
C        -3.534171        -1.667303         0.102499
O        -2.903130        -2.931989        -0.007739
C        -3.025555         0.776382         0.470093
O        -3.570277         0.850757         1.775715
C        -1.913691         1.806833         0.402315
O        -2.423100         3.121058         0.524736
C        -1.187314         1.711200        -0.920349
O        -0.042542         2.544742        -0.962307
O         1.943189        -1.351821         0.488461
C         2.887829        -0.445136         1.086655
C         2.383897         0.006438         2.434975
O         2.225082        -1.069875         3.341022
C         3.070844         0.697072         0.101140
O         4.431856         1.067145         0.032546
C         2.504199         0.132438        -1.195607
O         2.095712         1.098575        -2.128895
H        -0.768734        -2.350487        -1.081424
H         0.734290        -1.518364        -2.595596
H         1.960413        -2.504874        -1.801732
H        -0.369020         0.210504        -2.212457
H        -1.746710        -0.879139         0.954465
H        -4.177657        -1.473175        -0.763669
H        -4.146228        -1.615805         1.009090
H        -3.585952        -3.593977        -0.154563
H        -3.787780         1.027600        -0.277272
H        -4.495869         0.590317         1.741293
H        -1.204999         1.600389         1.215835
H        -2.919571         3.156064         1.350888
H        -1.879674         1.983270        -1.723505
H        -0.318850         3.435926        -1.199632
H         3.830159        -0.988608         1.204239
H         1.440016         0.549626         2.305020
H         3.115790         0.689516         2.873094
H         1.558659        -1.660531         2.971735
H         2.462898         1.559657         0.400871
H         4.489554         1.868100        -0.500048
H         3.274144        -0.477105        -1.677554
H         1.439522         1.684976        -1.706716
45
mol1 cl11 relG=1.30 C=0.09017
O        -1.122477        -0.309064        -3.122593
C        -1.734952        -1.147473        -2.165396
C        -1.480118        -0.733607        -0.724833
O        -0.193136        -1.048480        -0.227562
C         0.930660        -0.971513        -1.059663
O         1.300476         0.350175        -1.353097
C         1.635929         1.129431        -0.210860
C         1.866969         2.539197        -0.677456
O         0.632932         3.068445        -1.146716
C         2.847351         0.529489         0.482670
O         3.129509         1.294514         1.638779
C         2.547689        -0.909163         0.852432
O         3.732721        -1.457978         1.401074
C         2.085488        -1.686651        -0.362084
O         1.739844        -2.989657         0.059213
O        -1.731927         0.645664        -0.614445
C        -2.438012         0.956758         0.598098
C        -1.728622         2.050579         1.359929
O        -1.565765         3.234243         0.606775
C        -2.532827        -0.347475         1.370069
O        -3.727353        -0.383571         2.120298
C        -2.449955        -1.390592         0.264946
O        -2.068818        -2.678692         0.677944
H        -1.385210         0.596754        -2.920440
H        -1.363771        -2.161293        -2.327321
H        -2.821217        -1.157783        -2.303471
H         0.731261        -1.440320        -2.024157
H         0.798752         1.124450         0.493510
H         2.612250         2.542698        -1.480785
H         2.248226         3.132049         0.157844
H         0.784383         3.978800        -1.421706
H         3.703638         0.546555        -0.206120
H         3.786758         0.805481         2.148006
H         1.750678        -0.912943         1.607109
H         3.520072        -2.332415         1.745063
H         2.910259        -1.722706        -1.083137
H         1.674111        -3.553544        -0.718982
H        -3.444421         1.291411         0.322714
H        -0.761646         1.678486         1.717179
H        -2.333500         2.293769         2.238352
H        -0.811860         3.107360        -0.000974
H        -1.664358        -0.461414         2.031330
H        -3.689150        -1.155020         2.696149
H        -3.433956        -1.475171        -0.202595
H        -1.116934        -2.643871         0.847966
45
mol1 cl23 relG=2.16 C=0.02554
O         1.271325        -1.211417         3.001074
C         1.663903        -1.846569         1.800910
C         1.413460        -0.998076         0.561783
O         0.079462        -1.008233         0.105848
C        -0.988010        -0.915692         1.008063
O        -1.253988         0.413455         1.370643
C        -1.600356         1.255163         0.273548
C        -1.711001         2.656769         0.803447
O        -0.411660         3.095891         1.184250
C        -2.885810         0.759146        -0.370217
O        -3.176357         1.592006        -1.477398
C        -2.691301        -0.684364        -0.807849
O        -3.900126        -1.258330        -1.278719
C        -2.219866        -1.525560         0.358488
O        -1.924073        -2.851075        -0.027063
O         1.837063         0.321706         0.843376
C         2.780654         0.778587        -0.134027
C         2.652863         2.268282        -0.336089
O         1.416739         2.681216        -0.876455
C         2.526506        -0.103581        -1.337241
O         3.653240        -0.109520        -2.184797
C         2.237138        -1.435931        -0.663147
O         1.605943        -2.402172        -1.465118
H         1.658391        -0.327251         2.986425
H         1.113516        -2.786235         1.724561
H         2.734308        -2.077126         1.823841
H        -0.759662        -1.435834         1.936788
H        -0.802686         1.223694        -0.477070
H        -2.387271         2.673076         1.665567
H        -2.120145         3.301662         0.022723
H        -0.462575         4.032835         1.401137
H        -3.699707         0.802593         0.365588
H        -4.043161         1.343084        -1.816611
H        -1.934915        -0.707021        -1.601302
H        -4.013773        -1.011728        -2.202287
H        -3.005295        -1.519430         1.125446
H        -2.707399        -3.194367        -0.472949
H         3.800170         0.584456         0.227219
H         3.444189         2.570776        -1.028373
H         2.844772         2.768481         0.619815
H         0.784705         2.801240        -0.141320
H         1.633511         0.234441        -1.876304
H         3.420649        -0.600350        -2.980314
H         3.186904        -1.861154        -0.329187
H         0.665854        -2.173118        -1.484547
45
mol1 cl25 relG=2.34 C=0.01964
O         1.101195        -0.416945         3.097285
C         1.691847        -1.244900         2.116948
C         1.441565        -0.789473         0.685683
O         0.156200        -1.085485         0.183752
C        -0.958293        -0.980286         1.024209
O        -1.291864         0.348565         1.329498
C        -1.613887         1.145184         0.193971
C        -1.776196         2.553661         0.703354
O        -0.566225         3.044661         1.263817
C        -2.850089         0.599396        -0.509277
O        -3.187432         1.378725        -1.639790
C        -2.600255        -0.854637        -0.880070
O        -3.733167        -1.470394        -1.465575
C        -2.143098        -1.641023         0.338029
O        -1.805828        -2.971362         0.008710
O         1.692639         0.598720         0.625993
C         2.421673         0.950739        -0.559392
C         1.742903         2.080106        -1.294697
O         1.596566         3.246103        -0.511107
C         2.522381        -0.329349        -1.380046
O         3.660020        -0.399631        -2.208493
C         2.446893        -1.397067        -0.308102
O         2.100862        -2.647184        -0.845172
H         1.393914         0.485605         2.922604
H         1.298072        -2.253908         2.255671
H         2.777598        -1.282481         2.253867
H        -0.768948        -1.463578         1.982968
H        -0.779533         1.119231        -0.514709
H        -2.579986         2.586411         1.448121
H        -2.036949         3.216322        -0.120901
H        -0.285598         2.416492         1.941356
H        -3.709682         0.656119         0.167854
H        -2.467736         1.304005        -2.278708
H        -1.817438        -0.888859        -1.645321
H        -4.464994        -1.409030        -0.838422
H        -2.960588        -1.627576         1.072422
H        -2.553091        -3.335685        -0.481008
H         3.427162         1.265579        -0.253644
H         0.773060         1.738856        -1.674485
H         2.363088         2.335625        -2.158807
H         0.852406         3.107937         0.107352
H         1.658076        -0.425563        -2.044022
H         4.443793        -0.338049        -1.648541
H         3.421401        -1.444909         0.193418
H         2.279575        -3.322831        -0.182080
45
mol1 cl18 relG=2.56 C=0.01405
O         1.111237        -0.241905         3.123518
C         1.760363        -1.068093         2.180081
C         1.499661        -0.675284         0.732833
O         0.228349        -1.040932         0.236529
C        -0.899547        -0.995026         1.068972
O        -1.331946         0.308732         1.345875
C        -1.710584         1.056123         0.195314
C        -2.011072         2.454903         0.655179
O        -0.807569         3.047764         1.126442
C        -2.893704         0.392684        -0.506855
O        -3.219884         1.065672        -1.709575
C        -2.513374        -1.028003        -0.862032
O        -3.647150        -1.686326        -1.396117
C        -1.999417        -1.771453         0.360460
O        -1.582230        -3.079225         0.025510
O         1.689741         0.716418         0.621831
C         2.372165         1.059432        -0.595807
C         1.602984         2.106709        -1.364680
O         1.383163         3.288265        -0.622792
C         2.538596        -0.244781        -1.356168
O         3.731645        -0.223189        -2.110171
C         2.524943        -1.269238        -0.233561
O         2.195877        -2.583377        -0.613815
H         1.339170         0.670567         2.909337
H         1.423255        -2.092566         2.348716
H         2.844963        -1.038512         2.326694
H        -0.686984        -1.447830         2.037439
H        -0.874251         1.088403        -0.509802
H        -2.758972         2.425543         1.455710
H        -2.415610         3.030325        -0.182242
H        -1.005238         3.952621         1.390353
H        -3.757790         0.374530         0.168937
H        -3.783630         1.816147        -1.497045
H        -1.714664        -0.987500        -1.616282
H        -3.395657        -2.606826        -1.537352
H        -2.825194        -1.880629         1.068151
H        -0.752640        -2.997103        -0.463657
H         3.358882         1.452057        -0.325804
H         0.655283         1.682204        -1.714697
H         2.191400         2.371510        -2.248113
H         0.635442         3.132603        -0.014070
H         1.676506        -0.419926        -2.011184
H         3.723725        -0.987578        -2.696793
H         3.504098        -1.242561         0.257278
H         2.981960        -2.978502        -1.005889
45
mol1 cl6 relG=2.74 C=0.01082
O        -0.076038         3.068076         0.246883
C        -1.103717         2.514539        -0.544562
C        -1.501622         1.109099        -0.141061
O        -0.418436         0.172544        -0.141545
C         0.580841         0.229632        -1.116336
O         1.653982         1.053656        -0.712094
C         2.334223         0.606965         0.467102
C         3.361467         1.648483         0.822870
O         4.348432         1.721801        -0.190983
C         2.924858        -0.780935         0.238647
O         3.492435        -1.291325         1.431136
C         1.833566        -1.735592        -0.192580
O         2.355168        -2.992709        -0.585436
C         1.101603        -1.173405        -1.392083
O         0.028643        -2.000070        -1.784893
O        -1.977006         1.112713         1.175151
C        -2.967287         0.081054         1.356872
C        -2.487186        -0.895737         2.401598
O        -1.330315        -1.611182         2.012179
C        -3.223467        -0.507214        -0.025117
O        -4.600631        -0.780844        -0.176628
C        -2.687624         0.569150        -0.947790
O        -2.384407         0.053331        -2.218649
H         0.738672         2.605731        -0.003913
H        -0.837721         2.522308        -1.608022
H        -1.989694         3.139473        -0.422584
H         0.205589         0.672087        -2.038729
H         1.622939         0.550980         1.300011
H         3.804754         1.376602         1.787145
H         2.856837         2.613650         0.946074
H         4.983929         2.396661         0.066734
H         3.678617        -0.731820        -0.554054
H         4.375270        -0.921090         1.533507
H         1.130510        -1.869372         0.638779
H         2.716388        -3.418822         0.199469
H         1.824269        -1.074017        -2.212655
H         0.379759        -2.895757        -1.856162
H        -3.884281         0.556552         1.718402
H        -3.278483        -1.626216         2.589785
H        -2.307175        -0.345362         3.333281
H        -0.746592        -1.000511         1.538376
H        -2.638364        -1.420364        -0.171930
H        -4.706289        -1.337518        -0.955409
H        -3.432313         1.371773        -1.016296
H        -2.225156         0.790867        -2.818122
45
mol1 cl7 relG=2.82 C=0.00965
O         0.991087         0.074461        -3.176454
C         1.714631         0.885751        -2.275311
C         1.501295         0.522319        -0.815030
O         0.256183         0.898498        -0.275918
C        -0.895630         0.976115        -1.069391
O        -1.444177        -0.276230        -1.374323
C        -1.849148        -1.042261        -0.242208
C        -2.300084        -2.373879        -0.785806
O        -1.231530        -3.069312        -1.404554
C        -2.933222        -0.301309         0.519442
O        -3.285553        -1.075352         1.650725
C        -2.407743         1.059560         0.928188
O        -3.464175         1.758566         1.563062
C        -1.893201         1.818870        -0.283761
O        -1.331973         3.064119         0.077634
O         1.672974        -0.874731        -0.681051
C         2.546201        -1.182596         0.413684
C         2.054718        -2.393535         1.167909
O         0.803070        -2.225660         1.804536
C         2.662301         0.112093         1.206693
O         3.873441         0.231639         1.918619
C         2.574813         1.138509         0.105134
O         2.282724         2.419284         0.601170
H         1.184077        -0.843649        -2.950577
H         1.417462         1.922382        -2.448058
H         2.790298         0.806284        -2.465666
H        -0.680863         1.446956        -2.028689
H        -0.991366        -1.200331         0.419906
H        -3.125056        -2.216739        -1.492586
H        -2.659426        -3.000293         0.030638
H        -0.832540        -2.468996        -2.045758
H        -3.805312        -0.163088        -0.135426
H        -3.879975        -0.540266         2.189081
H        -1.581943         0.910310         1.636161
H        -3.100464         2.576202         1.920787
H        -2.736964         2.033363        -0.944475
H        -0.474951         2.876369         0.484808
H         3.540905        -1.426463         0.018519
H         2.830286        -2.676792         1.889609
H         1.937976        -3.221007         0.464525
H         0.918757        -1.646137         2.564567
H         1.805768         0.241590         1.878907
H         3.819796        -0.334290         2.696577
H         3.527331         1.141811        -0.436721
H         2.470035         3.062691        -0.090957
45
mol1 cl16 relG=2.90 C=0.00859
O         0.024167        -2.978883        -0.145494
C         0.837312        -2.241450        -1.028116
C         1.313024        -0.914279        -0.461317
O         0.267175         0.033273        -0.240955
C        -0.731987         0.202652        -1.207494
O        -1.795175        -0.700016        -1.039109
C        -2.481057        -0.585973         0.205794
C        -3.500078        -1.691264         0.226123
O        -2.803356        -2.927118         0.281652
C        -3.101205         0.800499         0.356815
O        -3.677242         0.963865         1.640112
C        -2.017843         1.842704         0.199079
O        -2.610070         3.128207         0.211168
C        -1.251109         1.629480        -1.095704
O        -0.219515         2.583666        -1.232602
O         1.883197        -1.143420         0.796920
C         2.924768        -0.189160         1.061900
C         2.575962         0.690498         2.229469
O         2.512979        -0.097805         3.405061
C         3.123907         0.601637        -0.228228
O         4.465884         0.933037        -0.503545
C         2.460659        -0.283674        -1.265546
O         2.098889         0.459862        -2.400891
H        -0.905067        -2.718220        -0.245995
H         0.346279        -2.078013        -1.992446
H         1.735406        -2.834767        -1.214317
H        -0.350108         0.020275        -2.211466
H        -1.773137        -0.739927         1.029880
H        -4.116091        -1.633061        -0.677265
H        -4.148761        -1.578935         1.100647
H        -3.388616        -3.622938        -0.032827
H        -3.856669         0.949642        -0.424626
H        -4.567083         0.598216         1.626139
H        -1.322130         1.743822         1.044795
H        -1.910432         3.758945         0.001874
H        -1.935339         1.791438        -1.932569
H         0.470741         2.348221        -0.598865
H         3.834943        -0.755800         1.287582
H         1.616522         1.184562         2.035600
H         3.351223         1.462774         2.314788
H         2.227193         0.470642         4.127136
H         2.589430         1.554179        -0.179891
H         4.973046         0.113449        -0.550464
H         3.157448        -1.089124        -1.531058
H         1.881622        -0.152735        -3.111823
45
mol1 cl2 relG=2.95 C=0.00802
O        -1.119099        -3.277172        -0.826143
C        -1.759817        -2.645826         0.267497
C        -1.531128        -1.147933         0.316822
O        -0.136429        -0.871785         0.339265
C         0.543782        -0.699118        -0.873224
O         0.803090         0.658165        -1.117383
C         1.611143         1.280147        -0.129395
C         1.712472         2.728990        -0.555115
O         2.442240         3.441479         0.434813
C         2.965733         0.586846        -0.050618
O         3.754606         1.108549         1.003727
C         2.789731        -0.898598         0.196867
O         4.026250        -1.585161         0.103785
C         1.846469        -1.491868        -0.827051
O         1.617513        -2.854942        -0.538868
O        -2.172355        -0.523593        -0.760032
C        -2.850167         0.672893        -0.331520
C        -2.563693         1.813608        -1.261915
O        -3.130735         1.532902        -2.530634
C        -2.381573         0.916601         1.095468
O        -3.340184         1.545885         1.915077
C        -2.104965        -0.494702         1.577211
O        -1.279029        -0.595399         2.708174
H        -1.513527        -2.955604        -1.645644
H        -1.339248        -3.087194         1.172522
H        -2.837449        -2.833488         0.251657
H        -0.066737        -1.029164        -1.712285
H         1.123441         1.223422         0.852321
H         0.702627         3.139689        -0.664542
H         2.218899         2.784748        -1.524308
H         2.755642         4.262923         0.043328
H         3.477797         0.721050        -1.014912
H         3.663933         2.074640         0.958125
H         2.361024        -1.036029         1.198051
H         4.604354        -1.236384         0.791217
H         2.307683        -1.390117        -1.818394
H         0.678490        -3.056745        -0.719330
H        -3.926695         0.466643        -0.322775
H        -1.481245         1.958855        -1.339251
H        -3.004609         2.720147        -0.826254
H        -2.866729         2.235033        -3.133444
H        -1.442425         1.484417         1.095057
H        -3.359387         2.482232         1.689283
H        -3.055759        -0.974427         1.826956
H        -0.394971        -0.312317         2.438218
45
mol1 cl27 relG=3.63 C=0.00297
O        -1.203509        -2.707230         2.179586
C        -1.457793        -1.328335         2.334873
C        -1.262037        -0.542121         1.049428
O         0.087493        -0.749661         0.685097
C         0.495425        -0.567397        -0.640808
O         0.881199         0.754146        -0.914513
C         1.972697         1.222343        -0.128370
C         2.133564         2.689595        -0.430358
O         0.970504         3.431735        -0.102385
C         3.209234         0.393882        -0.432334
O         4.270589         0.855046         0.382627
C         2.896937        -1.067676        -0.153102
O         3.966593        -1.912928        -0.549348
C         1.667100        -1.495210        -0.927019
O         1.293227        -2.824340        -0.634695
O        -2.128395        -1.038522         0.055530
C        -2.989711        -0.007281        -0.444373
C        -3.211966        -0.176808        -1.917238
O        -3.954351        -1.362392        -2.142816
C        -2.302552         1.301709        -0.079124
O        -3.187968         2.388045         0.074301
C        -1.665697         0.938200         1.237928
O        -0.628824         1.818818         1.583082
H        -1.840433        -3.050113         1.542061
H        -0.764827        -0.951500         3.090759
H        -2.481265        -1.151463         2.682166
H        -0.326570        -0.785953        -1.321702
H         1.730561         1.106767         0.934842
H         2.335182         2.824085        -1.498433
H         2.995933         3.067004         0.128007
H         0.426546         2.899248         0.503658
H         3.466356         0.505619        -1.494443
H         5.047252         0.321455         0.179166
H         2.710089        -1.186670         0.920054
H         4.564986        -2.016484         0.197317
H         1.884688        -1.389921        -1.998134
H         2.084946        -3.364506        -0.745655
H        -3.950760        -0.061255         0.081841
H        -2.244676        -0.214410        -2.431887
H        -3.758453         0.704229        -2.278164
H        -4.047757        -1.476775        -3.093810
H        -1.523756         1.540181        -0.811563
H        -3.396624         2.728380        -0.802192
H        -2.451048         0.965607         2.003901
H        -0.304025         1.599342         2.463468
45
mol1 cl9 relG=3.90 C=0.00197
O        -1.458547        -2.134513        -2.409688
C        -1.952635        -2.214725        -1.087067
C        -1.656300        -0.961612        -0.285166
O        -0.296849        -0.805111         0.087284
C         0.679519        -0.660315        -0.925101
O         1.117382         0.662421        -1.054211
C         1.872827         1.210826         0.024368
C         2.325127         2.582821        -0.421482
O         1.299274         3.555103        -0.442372
C         3.062327         0.322086         0.363751
O         3.775280         0.811046         1.484773
C         2.606629        -1.105087         0.603216
O         3.711400        -1.962505         0.816157
C         1.831266        -1.606679        -0.595236
O         1.358764        -2.925048        -0.419951
O        -2.138322         0.158772        -0.973278
C        -2.587613         1.166274        -0.047480
C        -1.650425         2.350834        -0.073381
O        -1.377038         2.809763        -1.385664
C        -2.626837         0.517020         1.329911
O        -3.843871         0.821885         1.978675
C        -2.434102        -0.967990         1.037195
O        -1.832563        -1.707866         2.069622
H        -1.600416        -2.992349        -2.823148
H        -1.520311        -3.065427        -0.549967
H        -3.041168        -2.333034        -1.095567
H         0.255116        -0.918590        -1.890912
H         1.238869         1.301273         0.917460
H         2.793720         2.482243        -1.409092
H         3.080706         2.944705         0.276708
H         0.562020         3.243195        -0.990162
H         3.771233         0.329333        -0.470976
H         3.168248         0.841979         2.235307
H         1.949340        -1.114069         1.486479
H         4.243487        -1.563633         1.515218
H         2.500440        -1.629469        -1.459565
H         0.672089        -2.891093         0.259293
H        -3.592249         1.457734        -0.362911
H        -0.723031         2.079015         0.437510
H        -2.106827         3.178146         0.474475
H        -1.110544         2.037428        -1.901191
H        -1.782651         0.865371         1.937197
H        -3.772992         0.520166         2.891127
H        -3.416829        -1.409048         0.857732
H        -0.906228        -1.436166         2.113040
45
mol1 cl1 relG=4.10 C=0.00148
O        -0.006004         2.959282        -0.404674
C        -0.910661         2.200991        -1.174622
C        -1.353353         0.914050        -0.501480
O        -0.292331        -0.006280        -0.248617
C         0.689397        -0.229353        -1.217362
O         1.769596         0.664654        -1.085059
C         2.454258         0.589912         0.164919
C         3.510029         1.667776         0.132591
O         2.940482         2.964067         0.055871
C         3.037656        -0.804182         0.389416
O         3.579289        -0.920137         1.692138
C         1.939292        -1.838882         0.246032
O         2.423536        -3.165938         0.350490
C         1.210396        -1.650361        -1.072538
O         0.143901        -2.563753        -1.205888
O        -1.887991         1.218223         0.755483
C        -2.880785         0.239551         1.124456
C        -2.422258        -0.537060         2.332449
O        -2.247116         0.284471         3.472554
C        -3.096922        -0.633695        -0.110173
O        -4.451203        -0.928052        -0.381982
C        -2.514359         0.223319        -1.216337
O        -2.105925        -0.473116        -2.366439
H         0.887504         2.608521        -0.534975
H        -0.507030         1.978414        -2.167008
H        -1.809166         2.805502        -1.312709
H         0.301982        -0.073101        -2.223398
H         1.751518         0.801767         0.981180
H         4.127405         1.541283        -0.760111
H         4.152511         1.579584         1.013099
H         2.567115         3.174040         0.919303
H         3.810283        -1.000381        -0.365819
H         4.492950        -0.619510         1.674610
H         1.232152        -1.718033         1.072445
H         3.090616        -3.295390        -0.335591
H         1.935906        -1.793909        -1.885522
H         0.493410        -3.429723        -0.961172
H        -3.800332         0.784035         1.358041
H        -1.496350        -1.072910         2.091130
H        -3.188499        -1.274904         2.584888
H        -1.555035         0.921699         3.263091
H        -2.517412        -1.559972        -0.033038
H        -4.731803        -1.629334         0.215622
H        -3.249869         0.997383        -1.470973
H        -2.893878        -0.844825        -2.778221
45
mol1 cl20 relG=4.45 C=0.00089
O        -0.648023        -3.171359        -1.146049
C        -1.334504        -2.815436         0.043525
C        -1.315323        -1.312262         0.216328
O         0.019759        -0.836846         0.315912
C         0.717502        -0.512346        -0.857400
O         0.861984         0.877376        -0.987177
C         1.606387         1.497636         0.058913
C         1.597649         2.978838        -0.201354
O         0.291636         3.482262         0.025246
C         3.020440         0.927838         0.088596
O         3.762334         1.415330         1.193878
C         2.966762        -0.579844         0.230337
O         4.260596        -1.144552         0.116485
C         2.088451        -1.186169        -0.839606
O         1.992666        -2.579622        -0.636422
O        -2.017813        -0.700848        -0.832747
C        -2.839436         0.376838        -0.348998
C        -2.647648         1.610444        -1.180066
O        -3.167987         1.376760        -2.479313
C        -2.461992         0.548760         1.109323
O        -3.561205         1.041523         1.843111
C        -2.042496        -0.864507         1.481143
O        -1.232637        -0.972714         2.625517
H        -0.718798        -4.125666        -1.257363
H        -0.856804        -3.266890         0.919120
H        -2.376819        -3.142186        -0.001023
H         0.160129        -0.826260        -1.738572
H         1.124542         1.300390         1.024555
H         1.913928         3.162057        -1.235217
H         2.315897         3.461111         0.469949
H         0.289763         4.413952        -0.215361
H         3.529038         1.177314        -0.850580
H         4.198003         2.233763         0.936828
H         2.541404        -0.817105         1.215088
H         4.817117        -0.697966         0.765486
H         2.546844        -0.978043        -1.815945
H         1.091718        -2.865792        -0.888358
H        -3.886154         0.055813        -0.410305
H        -1.583479         1.858872        -1.224035
H        -3.178000         2.435640        -0.688254
H        -2.958292         2.143838        -3.021291
H        -1.599838         1.218571         1.209819
H        -3.241505         1.304549         2.712987
H        -2.948557        -1.473497         1.585103
H        -1.805369        -0.889675         3.395398
45
mol1 cl24 relG=4.54 C=0.00078
O         0.846143         0.952113         2.993939
C         1.692065        -0.040078         2.449990
C         1.584478        -0.059442         0.946190
O         0.321645        -0.431905         0.415052
C        -0.800139        -0.755525         1.178582
O        -1.674410         0.332066         1.320970
C        -2.150265         0.861350         0.086197
C        -3.016632         2.045167         0.415996
O        -2.199390         3.081903         0.932966
C        -2.912236        -0.214303        -0.681156
O        -3.264662         0.219309        -1.983652
C        -2.054006        -1.452922        -0.860397
O        -2.808315        -2.508813        -1.425721
C        -1.506258        -1.911144         0.469882
O        -0.617456        -2.992101         0.254625
O         1.922194         1.203573         0.437553
C         2.501995         1.068215        -0.872222
C         1.636498         1.725523        -1.919032
O         1.487195         3.119444        -1.719832
C         2.688635        -0.424025        -1.112654
O         3.922346        -0.658176        -1.758971
C         2.588906        -1.010090         0.290698
O         2.228997        -2.365466         0.355999
H         0.895659         0.883342         3.952812
H         1.453920        -1.035640         2.839834
H         2.741929         0.166493         2.682060
H        -0.528418        -1.055173         2.190550
H        -1.302769         1.198009        -0.523134
H        -3.775295         1.742005         1.147838
H        -3.527879         2.375297        -0.494641
H        -2.771704         3.821983         1.158441
H        -3.810746        -0.491592        -0.116042
H        -4.093525         0.705697        -1.935473
H        -1.215857        -1.196778        -1.522647
H        -3.198021        -2.166172        -2.238891
H        -2.340054        -2.229547         1.104163
H        -0.539214        -3.484645         1.079209
H         3.482110         1.556760        -0.846394
H         0.632795         1.295289        -1.884834
H         2.068632         1.511117        -2.904552
H         2.352713         3.530274        -1.824724
H         1.865588        -0.820170        -1.719645
H         3.943255        -1.584107        -2.024650
H         3.559399        -0.900238         0.782212
H         1.274955        -2.434135         0.162628
45
mol1 cl26 relG=4.56 C=0.00075
O         0.011782         2.987379         0.048091
C        -0.857004         2.327005        -0.848558
C        -1.313569         0.968496        -0.346532
O        -0.275340         0.004583        -0.221968
C         0.694352        -0.106308        -1.223411
O         1.756783         0.794712        -1.031833
C         2.448819         0.637686         0.205023
C         3.428973         1.777463         0.291295
O         2.783148         3.021174         0.497786
C         3.099616        -0.733223         0.249716
O         3.745233        -0.887806         1.498750
C         2.031107        -1.790493         0.057638
O         2.679079        -3.052406         0.006779
C         1.247128        -1.525194        -1.216906
O         0.184882        -2.440798        -1.386593
O        -1.814054         1.143645         0.953259
C        -2.965545         0.316416         1.186421
C        -2.810801        -0.466064         2.460923
O        -1.736513        -1.381322         2.351668
C        -3.145459        -0.500867        -0.081311
O        -4.516981        -0.760481        -0.288012
C        -2.507946         0.393011        -1.124715
O        -2.201823        -0.330713        -2.289043
H        -0.424625         3.030823         0.907322
H        -0.335287         2.234394        -1.801041
H        -1.759378         2.924306        -1.013953
H         0.282605         0.130762        -2.204623
H         1.738689         0.715700         1.037451
H         4.024326         1.799474        -0.631109
H         4.108660         1.605948         1.128448
H         1.864011         2.954706         0.181851
H         3.828447        -0.812368        -0.569556
H         3.998393        -1.816026         1.570826
H         1.350281        -1.758111         0.916127
H         2.045654        -3.728757         0.267859
H         1.939404        -1.588833        -2.064942
H         0.571041        -3.304285        -1.570307
H        -3.838713         0.968185         1.303247
H        -3.758039        -0.986860         2.648257
H        -2.641941         0.235285         3.286002
H        -1.647873        -1.832433         3.196847
H        -2.582934        -1.437978        -0.025960
H        -4.591065        -1.414293        -0.991380
H        -3.198058         1.216094        -1.344783
H        -2.001194         0.292962        -2.995150
45
mol1 cl12 relG=4.72 C=0.00059
O         1.007695        -0.043548         3.148012
C         1.797950        -0.847883         2.294595
C         1.610313        -0.456010         0.844476
O         0.390439        -0.874527         0.258191
C        -0.784449        -1.003060         1.008096
O        -1.388548         0.231512         1.284209
C        -1.772058         0.977555         0.132645
C        -2.278994         2.313674         0.603600
O        -3.459406         2.145056         1.370354
C        -2.776705         0.185305        -0.691321
O        -3.068442         0.938546        -1.854099
C        -2.188670        -1.169500        -1.045255
O        -3.144451        -2.003504        -1.683543
C        -1.741065        -1.879103         0.214348
O        -1.113578        -3.112475        -0.065885
O         1.769794         0.934377         0.707862
C         2.492635         1.255008        -0.492696
C         1.741002         2.251180        -1.328235
O         1.619603         3.466120        -0.609145
C         2.726340        -0.062905        -1.209474
O         3.950156        -0.024019        -1.910247
C         2.686950        -1.063497        -0.064401
O         2.443956        -2.396130        -0.436593
H         1.130542        -0.368884         4.045690
H         1.555502        -1.911175         2.402435
H         2.860971        -0.717706         2.521004
H        -0.580366        -1.455885         1.978257
H        -0.891925         1.171848        -0.489872
H        -2.465238         2.941791        -0.273339
H        -1.490962         2.786273         1.200584
H        -3.731307         3.013664         1.681983
H        -3.687238         0.027016        -0.101167
H        -3.751591         0.468005        -2.344161
H        -1.327389        -1.020636        -1.706209
H        -3.125203        -1.821601        -2.628553
H        -2.620252        -2.036663         0.852543
H        -1.692105        -3.585770        -0.676121
H         3.459080         1.680167        -0.198670
H         0.755568         1.845646        -1.583402
H         2.301063         2.400069        -2.259931
H         1.106145         4.077763        -1.146257
H         1.899167        -0.276285        -1.897972
H         4.006585        -0.822413        -2.446699
H         3.649490        -1.037176         0.451742
H         1.502224        -2.453887        -0.653087
45
mol1 cl13 relG=4.73 C=0.00059
O         1.069823        -0.493330         3.103858
C         1.693786        -1.276474         2.108602
C         1.442928        -0.792616         0.685805
O         0.165900        -1.099103         0.169490
C        -0.958280        -1.035107         1.004572
O        -1.302767         0.276963         1.360741
C        -1.614246         1.110461         0.250037
C        -1.806321         2.512337         0.775398
O        -0.639609         3.036479         1.378234
C        -2.838029         0.560638        -0.469990
O        -3.128119         1.286974        -1.652780
C        -2.581980        -0.873416        -0.896730
O        -3.756084        -1.459750        -1.428427
C        -2.127247        -1.703369         0.281184
O        -1.800939        -2.999339        -0.174647
O         1.669980         0.599932         0.653223
C         2.401822         0.983523        -0.521363
C         1.716568         2.102765        -1.252535
O         1.570729         3.221731        -0.389651
C         2.521465        -0.280679        -1.365339
O         3.724111        -0.376288        -2.096115
C         2.459959        -1.361492        -0.306598
O         2.096930        -2.640913        -0.763309
H         1.323368         0.424206         2.947918
H         1.328501        -2.299630         2.215828
H         2.778858        -1.285608         2.254441
H        -0.769932        -1.554811         1.945268
H        -0.774965         1.106990        -0.452444
H        -2.586548         2.508444         1.541885
H        -2.144115         3.151528        -0.048485
H         0.078666         3.057188         0.717048
H        -3.699297         0.579220         0.209157
H        -3.663703         2.051851        -1.420037
H        -1.790149        -0.866346        -1.658398
H        -4.065323        -0.876095        -2.131436
H        -2.949842        -1.748717         1.005235
H        -1.677327        -3.565607         0.595074
H         3.400715         1.304878        -0.206675
H         0.740271         1.768485        -1.619345
H         2.334462         2.363514        -2.119447
H         1.297985         3.975765        -0.923728
H         1.657405        -0.377491        -2.032900
H         3.654187         0.195745        -2.867902
H         3.434175        -1.393368         0.194678
H         2.870411        -3.026413        -1.188915
45
mol1 cl3 relG=4.96 C=0.00042
O         0.835884         1.079592         2.957163
C         1.706165         0.091186         2.445759
C         1.592869         0.009996         0.944856
O         0.344002        -0.429085         0.434583
C        -0.771430        -0.739751         1.214580
O        -1.663550         0.336587         1.324561
C        -2.156870         0.827234         0.082493
C        -3.043835         2.002429         0.390241
O        -2.240642         3.061467         0.884592
C        -2.901521        -0.274232        -0.657202
O        -3.292612         0.222766        -1.922798
C        -2.009176        -1.489085        -0.812214
O        -2.785205        -2.518654        -1.405688
C        -1.464523        -1.913965         0.538775
O        -0.524517        -2.966193         0.435215
O         1.886056         1.261742         0.384204
C         2.446311         1.091171        -0.930829
C         1.529814         1.640752        -1.989353
O         1.396189         3.039615        -1.809769
C         2.704974        -0.400302        -1.103741
O         3.950897        -0.604300        -1.736637
C         2.628286        -0.930756         0.323248
O         2.318255        -2.294758         0.445484
H         0.869244         1.026844         3.917820
H         1.496666        -0.895220         2.872908
H         2.751133         0.334547         2.664480
H        -0.491609        -1.003483         2.233853
H        -1.318989         1.167107        -0.538414
H        -3.792806         1.700250         1.132140
H        -3.563683         2.301660        -0.524576
H        -2.825372         3.789206         1.117991
H        -3.785961        -0.562461        -0.070877
H        -3.617621        -0.530047        -2.431315
H        -1.174058        -1.228328        -1.471764
H        -2.192766        -3.105279        -1.886694
H        -2.301362        -2.216276         1.178685
H        -0.970184        -3.740955         0.074284
H         3.396971         1.632759        -0.949416
H         0.555736         1.142950        -1.922022
H         1.968424         1.409788        -2.968615
H         0.745088         3.357617        -2.443164
H         1.904226        -0.862373        -1.693455
H         4.017337        -1.539704        -1.958617
H         3.595183        -0.768059         0.806622
H         1.369955        -2.408844         0.253183
45
mol1 cl19 relG=5.00 C=0.00039
O        -1.018237        -0.078513        -3.142931
C        -1.685597        -0.959171        -2.263952
C        -1.477994        -0.636197        -0.792211
O        -0.210059        -0.974560        -0.272446
C         0.934227        -0.941769        -1.077995
O         1.399676         0.357842        -1.329887
C         1.779401         1.103819        -0.177806
C         2.224853         2.458910        -0.656436
O         1.105429         3.152474        -1.182681
C         2.879388         0.381598         0.587418
O         3.134063         1.109371         1.774860
C         2.443335        -1.039590         0.900007
O         3.503391        -1.791406         1.471081
C         2.019758        -1.739412        -0.372991
O         1.552246        -3.048839        -0.129829
O        -1.730838         0.741403        -0.611322
C        -2.465575         0.980116         0.600681
C        -1.798706         2.025812         1.446076
O        -1.840534         3.269948         0.769882
C        -2.571281        -0.367708         1.291071
O        -3.768087        -0.442072         2.034689
C        -2.505813        -1.319924         0.110025
O        -2.146760        -2.644963         0.416265
H        -1.270306         0.818855        -2.894683
H        -1.330315        -1.969881        -2.473194
H        -2.765466        -0.935922        -2.443036
H         0.734073        -1.374227        -2.058318
H         0.913544         1.224974         0.482611
H         2.999888         2.330175        -1.421994
H         2.658220         3.003556         0.187178
H         1.406445         4.020018        -1.470310
H         3.783385         0.340375        -0.035408
H         3.876745         0.689196         2.222505
H         1.597909        -1.005192         1.595702
H         3.476838        -1.675570         2.426042
H         2.878418        -1.764091        -1.056559
H         2.226066        -3.489509         0.401811
H        -3.470931         1.320250         0.325891
H        -0.766172         1.724551         1.652719
H        -2.336847         2.079824         2.401128
H        -1.297405         3.892621         1.263156
H        -1.705071        -0.538267         1.941207
H        -3.711700        -1.214141         2.607878
H        -3.475726        -1.289191        -0.399339
H        -2.919892        -3.072791         0.800231
45
mol1 cl28 relG=5.02 C=0.00038
O         1.222536        -0.737008         3.053825
C         1.989345        -1.263194         1.989374
C         1.617890        -0.633139         0.661390
O         0.397474        -1.090869         0.102746
C        -0.708414        -1.382118         0.910362
O        -1.249702        -0.240826         1.526151
C        -1.639477         0.752244         0.592331
C        -1.978570         2.012237         1.360768
O        -1.868985         3.160797         0.531569
C        -2.774793         0.231435        -0.268033
O        -3.112043         1.260814        -1.183296
C        -2.329671        -1.030947        -0.977968
O        -3.445335        -1.569091        -1.664508
C        -1.770294        -2.027899         0.022200
O        -1.272320        -3.133508        -0.702780
O         1.613718         0.766474         0.773988
C         2.194649         1.383254        -0.389002
C         1.263821         2.393869        -1.017902
O         0.874167         3.419953        -0.126480
C         2.536038         0.246612        -1.347963
O         3.732644         0.438815        -2.070926
C         2.666406        -0.943721        -0.417831
O         2.514605        -2.203453        -1.020759
H         1.566259        -1.117496         3.868497
H         1.862998        -2.348677         1.899717
H         3.052019        -1.056766         2.148681
H        -0.430092        -2.053424         1.724942
H        -0.793772         0.985065        -0.057081
H        -1.253728         2.133331         2.167270
H        -2.980463         1.946512         1.799771
H        -2.419575         2.994355        -0.247016
H        -3.634891        -0.000892         0.373321
H        -3.913011         1.000518        -1.650858
H        -1.542233        -0.764504        -1.694730
H        -3.140211        -2.341481        -2.153804
H        -2.583394        -2.341146         0.686845
H        -1.171900        -3.874386        -0.095543
H         3.117456         1.879980        -0.070722
H         0.386711         1.882845        -1.426884
H         1.801517         2.838646        -1.864635
H        -0.071241         3.304196         0.084329
H         1.700461         0.071767        -2.036855
H         3.562279         1.086909        -2.762668
H         3.660483        -0.918266         0.035159
H         1.568672        -2.315682        -1.190327
45
mol1 cl8 relG=5.07 C=0.00036
O         0.993254        -0.117447         3.147963
C         1.675051        -0.974321         2.256408
C         1.477870        -0.628126         0.789786
O         0.216959        -0.958996         0.252428
C        -0.933130        -0.961335         1.049451
O        -1.419452         0.325006         1.330794
C        -1.800895         1.085554         0.189671
C        -2.275235         2.423203         0.688263
O        -1.171475         3.130196         1.229976
C        -2.881068         0.372797        -0.621773
O        -3.190983         1.094883        -1.798116
C        -2.446504        -1.043188        -0.943373
O        -3.531002        -1.719995        -1.551530
C        -2.006992        -1.757688         0.317143
O        -1.570639        -3.051035        -0.047252
O         1.731209         0.752776         0.632956
C         2.459552         1.009607        -0.578250
C         1.772527         2.044616        -1.421491
O         1.783762         3.285161        -0.738056
C         2.594874        -0.331353        -1.277929
O         3.801286        -0.377195        -2.007185
C         2.524816        -1.297984        -0.115593
O         2.222798        -2.600501        -0.545860
H         1.235495         0.787180         2.916947
H         1.328058        -1.992619         2.444312
H         2.753435        -0.945144         2.444880
H        -0.734322        -1.415139         2.021064
H        -0.927374         1.236574        -0.456261
H        -3.050283         2.266905         1.448695
H        -2.716032         2.972196        -0.148634
H        -1.488735         3.989868         1.523670
H        -3.806493         0.332532        -0.038066
H        -2.397487         1.119039        -2.347133
H        -1.598131        -0.995183        -1.640939
H        -3.256822        -2.636900        -1.671563
H        -2.866641        -1.821588         0.994035
H        -1.564948        -3.602139         0.742522
H         3.457854         1.368836        -0.302680
H         0.747717         1.721333        -1.634038
H         2.313170         2.115716        -2.373968
H         1.240280         3.902762        -1.237287
H         1.740236        -0.507672        -1.942430
H         3.780213        -1.165124        -2.560866
H         3.487099        -1.272328         0.407354
H         2.432789        -3.212615         0.167559
45
mol1 cl14 relG=5.24 C=0.00028
O        -0.482554        -3.481401        -1.205629
C        -1.075238        -3.047877         0.000224
C        -1.104848        -1.538437         0.140588
O         0.214960        -1.021682         0.238241
C         0.882850        -0.589682        -0.914975
O         0.787176         0.801370        -1.089979
C         1.348915         1.582513        -0.037940
C         1.120144         3.029311        -0.384488
O        -0.258946         3.332646        -0.258448
C         2.837867         1.276841         0.132644
O         3.364063         1.936605         1.270562
C         3.028260        -0.208214         0.330284
O         4.415233        -0.492855         0.353713
C         2.345760        -0.989817        -0.778548
O         2.496063        -2.379711        -0.577212
O        -1.803719        -0.995172        -0.952043
C        -2.758191        -0.023407        -0.511467
C        -2.723053         1.167019        -1.434957
O        -3.661561         2.106136        -0.929263
C        -2.387869         0.278418         0.931526
O        -3.475080         0.709707         1.719284
C        -1.874091        -1.066243         1.386888
O        -1.114209        -0.966264         2.563976
H        -1.018515        -3.142969        -1.931929
H        -0.486228        -3.465539         0.819816
H        -2.103731        -3.415262         0.088786
H         0.447502        -1.028471        -1.811238
H         0.838180         1.353201         0.905532
H         1.468816         3.208879        -1.408618
H         1.708688         3.654453         0.294676
H        -0.385077         4.248298        -0.527156
H         3.377254         1.586219        -0.771282
H         3.640305         2.821382         1.013038
H         2.573735        -0.486846         1.291599
H         4.502331        -1.453239         0.385808
H         2.841146        -0.757643        -1.724903
H         1.904891        -2.626201         0.146762
H        -3.758751        -0.473409        -0.524406
H        -2.985789         0.857874        -2.453456
H        -1.715648         1.588407        -1.443971
H        -3.455803         2.965200        -1.310263
H        -1.569748         1.008817         0.967360
H        -3.796508         1.526703         1.317099
H        -2.731061        -1.734674         1.532114
H        -0.990433        -1.852757         2.920333
45
mol1 cl5 relG=5.29 C=0.00026
O         0.949389         0.655504         3.071383
C         1.743916        -0.305084         2.406248
C         1.590263        -0.168690         0.911363
O         0.314243        -0.481426         0.390387
C        -0.812749        -0.772881         1.168419
O        -1.651159         0.339122         1.318807
C        -2.157251         0.872387         0.098740
C        -2.994845         2.070395         0.453208
O        -2.143932         3.092316         0.947079
C        -2.954966        -0.192297        -0.638908
O        -3.381026         0.354490        -1.874257
C        -2.100076        -1.432406        -0.860480
O        -2.866080        -2.482499        -1.427371
C        -1.528309        -1.916390         0.458387
O        -0.656094        -3.015442         0.307404
O         1.928773         1.141780         0.531244
C         2.485847         1.144638        -0.793768
C         1.614963         1.909701        -1.751306
O         1.588266         3.272650        -1.365366
C         2.654176        -0.314119        -1.196843
O         3.866045        -0.485335        -1.899407
C         2.587704        -1.038476         0.133371
O         2.200663        -2.381238        -0.035990
H         1.004108         0.478165         4.015941
H         1.478844        -1.327123         2.700448
H         2.806040        -0.157493         2.627024
H        -0.538388        -1.077557         2.176652
H        -1.323526         1.197752        -0.535713
H        -3.735029         1.778994         1.208420
H        -3.526248         2.405953        -0.441644
H        -2.695228         3.846839         1.177146
H        -3.823992        -0.471633        -0.027959
H        -4.021236        -0.252578        -2.260844
H        -1.276143        -1.168892        -1.534372
H        -2.915172        -2.338930        -2.378009
H        -2.353272        -2.245861         1.096847
H         0.214344        -2.668163         0.040242
H         3.470347         1.619439        -0.733325
H         0.606571         1.480736        -1.746480
H         2.034694         1.793935        -2.758791
H         0.971595         3.731988        -1.944049
H         1.810298        -0.641378        -1.815666
H         3.855946        -1.363892        -2.294552
H         3.565105        -0.972179         0.621823
H         2.425604        -2.868164         0.764974
45
mol1 cl17 relG=5.65 C=0.00015
O         1.000878        -0.157210         3.135968
C         1.645395        -1.036266         2.238116
C         1.443413        -0.680876         0.773925
O         0.171232        -0.981639         0.248829
C        -0.972627        -0.938799         1.053290
O        -1.408299         0.365862         1.328557
C        -1.751070         1.136858         0.182689
C        -2.168796         2.496081         0.674871
O        -1.039385         3.152717         1.226517
C        -2.859935         0.451723        -0.601282
O        -3.073867         1.194541        -1.787988
C        -2.486438        -0.988656        -0.926682
O        -3.588629        -1.675029        -1.497312
C        -2.073002        -1.714139         0.332936
O        -1.662226        -3.023098         0.000077
O         1.722786         0.695376         0.618934
C         2.494972         0.929827        -0.569248
C         1.899051         2.034570        -1.400051
O         1.875372         3.282502        -0.732081
C         2.553988        -0.408170        -1.296331
O         3.739811        -0.605876        -2.033399
C         2.464117        -1.378346        -0.144864
O         2.113902        -2.670197        -0.568839
H         1.246747         0.740388         2.881991
H         1.267730        -2.043037         2.429952
H         2.726093        -1.041904         2.415915
H        -0.782810        -1.392313         2.027236
H        -0.872804         1.245382        -0.463561
H        -2.956347         2.376139         1.428937
H        -2.577397         3.064268        -0.165526
H        -1.323470         4.021254         1.527968
H        -3.772860         0.440044         0.009906
H        -3.893360         0.886622        -2.189274
H        -1.646884        -0.981470        -1.631715
H        -3.634111        -1.445919        -2.431124
H        -2.931300        -1.744255         1.015270
H        -1.552658        -3.518170         0.819433
H         3.511570         1.210411        -0.266542
H         0.864353         1.789818        -1.649379
H         2.467458         2.099769        -2.337102
H         2.786864         3.542285        -0.558472
H         1.675977        -0.531535        -1.942217
H         3.678501        -0.087291        -2.843232
H         3.431109        -1.386716         0.370584
H         2.340576        -3.290208         0.132646
45
mol1 cl21 relG=5.69 C=0.00014
O         0.782003        -0.774380         3.186347
C         1.489001        -1.453094         2.169612
C         1.380505        -0.807806         0.796912
O         0.143528        -0.977120         0.142984
C        -1.047498        -1.084771         0.871450
O        -1.510058         0.146461         1.358767
C        -1.813485         1.116062         0.360122
C        -2.258144         2.363243         1.072414
O        -1.152585         2.915497         1.769099
C        -2.882688         0.590692        -0.592452
O        -3.153038         1.507324        -1.637006
C        -2.459464        -0.754382        -1.157908
O        -3.500439        -1.357012        -1.905214
C        -2.097887        -1.703525        -0.037264
O        -1.613437        -2.941407        -0.514297
O         1.677815         0.565994         0.942243
C         2.459694         1.047966        -0.158819
C         1.775082         2.256936        -0.761344
O         2.573203         2.864183        -1.760308
C         2.637793        -0.136665        -1.105085
O         3.853399        -0.139851        -1.818611
C         2.457810        -1.317887        -0.173100
O         2.142549        -2.490497        -0.877936
H         1.066076         0.147052         3.168482
H         1.106589        -2.475068         2.126054
H         2.555787        -1.501772         2.411633
H        -0.910509        -1.713453         1.750803
H        -0.910398         1.339502        -0.219693
H        -3.068793         2.109306         1.766209
H        -2.644446         3.070105         0.332136
H        -1.462200         3.695412         2.240377
H        -3.824351         0.464934        -0.048549
H        -2.339111         1.633808        -2.141278
H        -1.579691        -0.601023        -1.798066
H        -3.713838        -0.764213        -2.634696
H        -2.990347        -1.858447         0.582394
H        -2.292421        -3.311501        -1.089663
H         3.445189         1.346530         0.222653
H         1.526271         2.966466         0.035629
H         0.847105         1.948928        -1.247553
H         3.361791         3.220721        -1.336359
H         1.844755        -0.146832        -1.858118
H         4.576377        -0.140249        -1.179206
H         3.385111        -1.445507         0.398989
H         2.233212        -3.238834        -0.277944
45
mol1 cl10 relG=6.16 C=0.00007
O         0.740324        -0.851360         3.174831
C         1.428934        -1.533589         2.147826
C         1.334446        -0.863300         0.785567
O         0.097701        -1.005699         0.127162
C        -1.097417        -1.072461         0.852592
O        -1.512041         0.171817         1.352079
C        -1.764175         1.155316         0.353355
C        -2.133472         2.423449         1.073034
O        -0.994429         2.904634         1.767852
C        -2.862727         0.695672        -0.604701
O        -3.000013         1.598949        -1.687518
C        -2.510630        -0.658903        -1.178777
O        -3.612963        -1.127327        -1.934370
C        -2.177071        -1.631264        -0.066587
O        -1.803007        -2.857022        -0.661387
O         1.645453         0.505869         0.955301
C         2.507440         0.969078        -0.088680
C         1.957098         2.246345        -0.672705
O         2.908190         2.703376        -1.621085
C         2.615661        -0.179044        -1.085535
O         3.861458        -0.253871        -1.743266
C         2.407742        -1.377226        -0.192589
O         2.061215        -2.524032        -0.925509
H         1.038707         0.065763         3.159291
H         1.020175        -2.544629         2.089972
H         2.494330        -1.612717         2.388214
H        -0.988123        -1.716037         1.726020
H        -0.853072         1.328503        -0.229246
H        -2.955696         2.214411         1.768288
H        -2.477898         3.163395         0.343334
H        -1.255107         3.699097         2.244465
H        -3.809999         0.608888        -0.058153
H        -3.584798         2.313750        -1.417697
H        -1.633344        -0.542538        -1.829422
H        -3.401236        -2.026555        -2.211512
H        -3.072717        -1.765449         0.550408
H        -1.910344        -3.556921        -0.008748
H         3.502154         1.160950         0.331080
H         1.802232         2.984273         0.122612
H         0.994314         2.044491        -1.154320
H         2.517011         3.437051        -2.105008
H         1.798416        -0.123666        -1.815456
H         3.941204         0.532044        -2.296427
H         3.329908        -1.543060         0.375955
H         2.133807        -3.288153        -0.343180
45
mol1 cl15 relG=6.21 C=0.00007
O         1.048659        -0.115684         3.120926
C         1.849156        -0.874409         2.235458
C         1.635031        -0.447998         0.794943
O         0.436726        -0.913382         0.207327
C        -0.729065        -1.048004         0.971006
O        -1.338235         0.181580         1.267857
C        -1.755524         0.915850         0.121267
C        -2.255940         2.254096         0.593940
O        -3.424423         2.086605         1.379482
C        -2.780864         0.123322        -0.688479
O        -3.100663         0.802347        -1.889614
C        -2.204955        -1.225077        -1.054490
O        -3.212473        -1.996291        -1.683714
C        -1.704100        -1.924563         0.192660
O        -1.132237        -3.154832        -0.201378
O         1.715959         0.956688         0.709426
C         2.398708         1.365896        -0.488453
C         1.540894         2.319864        -1.280182
O         1.170055         3.464727        -0.534999
C         2.731965         0.088627        -1.238501
O         3.953027         0.233065        -1.931546
C         2.767866        -0.932292        -0.113800
O         2.601120        -2.273182        -0.504775
H         1.201964        -0.455415         4.008591
H         1.634153        -1.946118         2.314958
H         2.909623        -0.723703         2.458676
H        -0.510745        -1.506399         1.936126
H        -0.893888         1.106541        -0.526089
H        -2.456316         2.882359        -0.280890
H        -1.461086         2.732080         1.177957
H        -3.699273         2.956887         1.683973
H        -3.683175        -0.034491        -0.087672
H        -3.727314         1.503300        -1.683198
H        -1.364794        -1.072716        -1.745577
H        -2.850100        -2.881845        -1.806627
H        -2.561306        -2.098048         0.853009
H        -1.111862        -3.738187         0.564484
H         3.326224         1.865471        -0.187900
H         0.655426         1.793784        -1.654909
H         2.114110         2.668974        -2.142400
H         0.648270         3.161290         0.217231
H         1.926162        -0.171814        -1.934972
H         4.050392        -0.526063        -2.516769
H         3.711666        -0.801002         0.426831
H         3.442716        -2.579896        -0.859000
45
mol1 cl4 relG=6.25 C=0.00006
O        -0.003162         2.984325         0.169417
C        -0.807798         2.375148        -0.816421
C        -1.293525         1.000186        -0.396739
O        -0.243796         0.054432        -0.215933
C         0.726863        -0.125542        -1.210107
O         1.839790         0.716598        -1.035558
C         2.535127         0.560633         0.195917
C         3.684793         1.540924         0.188550
O         3.268407         2.892330         0.119542
C         3.031380        -0.871152         0.350441
O         3.599437        -1.000919         1.640991
C         1.885927        -1.847944         0.154712
O         2.348721        -3.189901         0.121899
C         1.191874        -1.573779        -1.161997
O         0.093428        -2.436430        -1.363162
O        -1.892606         1.127395         0.862893
C        -2.930015         0.142418         1.031495
C        -2.595496        -0.811839         2.149278
O        -2.491061        -0.176824         3.410322
C        -3.075777        -0.551776        -0.320811
O        -4.412312        -0.784997        -0.711718
C        -2.423593         0.440590        -1.261890
O        -1.977501        -0.095048        -2.481891
H        -0.535140         3.055860         0.970334
H        -0.215068         2.306316        -1.729111
H        -1.693369         2.982540        -1.031513
H         0.333659         0.116057        -2.196118
H         1.862553         0.795237         1.031404
H         4.302630         1.361155        -0.695008
H         4.298267         1.364703         1.077222
H         2.682592         3.061588         0.865847
H         3.789591        -1.067960        -0.419918
H         3.995179        -1.877650         1.700834
H         1.169938        -1.724963         0.974902
H         2.387353        -3.519125         1.025673
H         1.921682        -1.695021        -1.973102
H         0.410242        -3.329473        -1.179962
H        -3.854299         0.680440         1.266588
H        -1.628483        -1.280392         1.951878
H        -3.360148        -1.599508         2.164676
H        -3.357669         0.180113         3.634268
H        -2.508217        -1.488267        -0.335594
H        -4.727732        -1.571270        -0.253864
H        -3.134077         1.259352        -1.434595
H        -2.752810        -0.404611        -2.963813
48
mol2 cl5 relG=0.00 C=0.17001
C        -3.957023         2.360154        -1.155691
O        -2.684145         1.795220        -0.888788
C        -2.536699         1.379958         0.433914
O        -3.423774         0.340130         0.782094
C        -3.275082        -0.844271         0.002023
C        -4.355086        -1.792097         0.460362
O        -5.650092        -1.289347         0.186210
C        -1.876910        -1.411838         0.187051
O        -1.732660        -2.532887        -0.663426
C        -0.852029        -0.346392        -0.151806
O         0.434014        -0.890739         0.103305
C         1.367649        -0.726520        -0.923383
O         1.803332         0.602947        -1.053929
C         2.507193         1.118146         0.072614
C         2.835334         2.553847        -0.255976
O         1.671709         3.345501        -0.412105
C         3.751764         0.286315         0.335736
O         4.385097         0.798767         1.493286
C         3.359448        -1.163635         0.529149
O         4.557743        -1.915504         0.643257
C         2.523242        -1.670735        -0.637964
O         3.298531        -1.753001        -1.817529
C        -1.095634         0.933794         0.638919
O        -0.826244         0.784539         2.018744
H        -4.167701         3.180899        -0.461353
H        -4.750532         1.611645        -1.078064
H        -3.926229         2.745637        -2.173995
H        -2.780395         2.194892         1.124818
H        -3.427121        -0.609869        -1.058398
H        -4.229906        -1.987293         1.532937
H        -4.259676        -2.736878        -0.074973
H        -5.727971        -0.438015         0.631497
H        -1.751155        -1.716384         1.235398
H        -0.812841        -2.818331        -0.600082
H        -0.945591        -0.112763        -1.218147
H         0.919300        -0.968923        -1.891731
H         1.862481         1.086425         0.959223
H         3.409832         2.990899         0.560616
H         3.449610         2.580180        -1.165081
H         1.126202         2.927457        -1.088360
H         4.421856         0.363635        -0.530438
H         5.103159         0.194520         1.714522
H         2.770336        -1.241928         1.449226
H         4.345967        -2.766057         1.044168
H         2.107393        -2.653337        -0.384279
H         4.155081        -2.114990        -1.555032
H        -0.428755         1.718240         0.279934
H        -1.508441         0.224971         2.408960
48
mol2 cl18 relG=0.31 C=0.10850
C         3.985376         2.455456         0.968689
O         2.707157         1.873574         0.778825
C         2.516709         1.382606        -0.515075
O         3.412224         0.348093        -0.838819
C         3.298755        -0.808207        -0.017760
C         4.382797        -1.767634        -0.446082
O         5.682368        -1.252140        -0.216159
C         1.905650        -1.401832        -0.164735
O         1.792339        -2.513646         0.703679
C         0.869286        -0.351198         0.182377
O        -0.411374        -0.907173        -0.092497
C        -1.362053        -0.763728         0.923273
O        -1.796152         0.561774         1.083173
C        -2.513840         1.107425        -0.022858
C        -2.858106         2.525280         0.359135
O        -1.707360         3.335614         0.513892
C        -3.747544         0.262463        -0.318637
O        -4.413724         0.704405        -1.489325
C        -3.321125        -1.169238        -0.566074
O        -4.437694        -2.022276        -0.736576
C        -2.512424        -1.703315         0.600576
O        -3.300792        -1.808522         1.769987
C         1.071517         0.926421        -0.617842
O         0.794511         0.721551        -1.989620
H         4.169942         3.234343         0.220515
H         4.779535         1.706014         0.908974
H         3.986984         2.900749         1.962905
H         2.717506         2.164799        -1.256184
H         3.458810        -0.536061         1.034190
H         4.302547        -1.945335        -1.521414
H         4.241531        -2.720620         0.071428
H         5.799496        -1.162367         0.735996
H         1.764084        -1.715533        -1.206794
H         0.880922        -2.825368         0.647363
H         0.951173        -0.120994         1.249783
H        -0.926784        -1.032855         1.890194
H        -1.874855         1.119857        -0.914375
H        -3.458402         2.977526        -0.431731
H        -3.453267         2.512463         1.281167
H        -1.137210         2.908347         1.163604
H        -4.427041         0.296089         0.539922
H        -5.039422         1.394373        -1.246860
H        -2.688740        -1.185488        -1.463666
H        -5.049610        -1.573193        -1.332596
H        -2.093103        -2.679713         0.332711
H        -4.145228        -2.192867         1.503455
H         0.432137         1.716763        -0.211927
H        -0.052995         0.262048        -2.039082
48
mol2 cl11 relG=0.48 C=0.08432
C        -3.988556         2.457467        -0.938670
O        -2.711898         1.867754        -0.763088
C        -2.519037         1.355244         0.521439
O        -3.412289         0.314748         0.829995
C        -3.290694        -0.823755        -0.017959
C        -4.380622        -1.777292         0.404577
O        -5.670959        -1.241357         0.173594
C        -1.895244        -1.430987         0.102579
O        -1.717836        -2.483512        -0.828051
C        -0.855405        -0.373579        -0.203131
O         0.430079        -0.904467         0.093054
C         1.385042        -0.766714        -0.917730
O         1.812291         0.561235        -1.089373
C         2.504718         1.126099         0.020141
C         2.828510         2.547881        -0.367473
O         1.661030         3.324886        -0.563099
C         3.747819         0.311135         0.334559
O         4.362756         0.874342         1.478403
C         3.354641        -1.129617         0.584670
O         4.551656        -1.871571         0.757196
C         2.542954        -1.689410        -0.575346
O         3.338271        -1.811335        -1.738125
C        -1.076953         0.891868         0.615562
O        -0.804522         0.663878         1.984760
H        -4.785124         1.709538        -0.892489
H        -3.990884         2.922442        -1.923802
H        -4.168762         3.221942        -0.174686
H        -2.716087         2.125555         1.275850
H        -3.456423        -0.528687        -1.061471
H        -4.245925        -2.029115         1.464232
H        -4.312077        -2.696152        -0.179322
H        -5.726716        -0.409346         0.657231
H        -1.747160        -1.795353         1.125394
H        -2.080028        -3.290716        -0.449704
H        -0.916896        -0.123952        -1.267720
H         0.958735        -1.048467        -1.885031
H         1.854191         1.133012         0.903186
H         3.396428         3.022614         0.432526
H         3.447272         2.538217        -1.273853
H         1.114563         2.866256        -1.211856
H         4.430177         0.353220        -0.524298
H         5.079072         0.282260         1.735761
H         2.746353        -1.167803         1.495263
H         4.331471        -2.709389         1.179737
H         2.130397        -2.664320        -0.289957
H         4.189845        -2.164756        -1.449669
H        -0.434927         1.687882         0.225429
H         0.050845         0.218287         2.027806
48
mol2 cl22 relG=0.48 C=0.08386
C         4.367034         1.355294         2.019155
O         3.018017         1.029254         1.732637
C         2.646710         1.336425         0.421173
O         3.389343         0.615771        -0.532668
C         3.244052        -0.795765        -0.440369
C         4.147586        -1.408416        -1.483029
O         5.517934        -1.152544        -1.229863
C         1.786303        -1.183850        -0.642356
O         1.670102        -2.582348        -0.457137
C         0.919594        -0.439782         0.352392
O        -0.419218        -0.828682         0.079634
C        -1.358116        -0.438101         1.037007
O        -1.842367         0.858750         0.797005
C        -2.559011         0.995037        -0.427276
C        -2.843126         2.464984        -0.595558
O        -1.644611         3.191857        -0.853917
C        -3.803951         0.117063        -0.386463
O        -4.517213         0.149879        -1.610852
C        -3.363742        -1.318657        -0.177707
O        -4.468864        -2.187108        -0.007285
C        -2.488935        -1.456085         1.054782
O        -3.233702        -1.220932         2.234834
C         1.154799         1.066830         0.276480
O         0.732427         1.604084        -0.959031
H         4.514842         1.188444         3.085578
H         4.569226         2.406191         1.783797
H         5.060332         0.723195         1.457116
H         2.856273         2.388650         0.198758
H         3.562761        -1.138387         0.553322
H         3.922477        -0.969109        -2.458048
H         3.952431        -2.483296        -1.536571
H         5.752318        -1.590780        -0.404260
H         1.481580        -0.907325        -1.660149
H         0.727378        -2.786424        -0.444931
H         1.185539        -0.777122         1.361864
H        -0.899155        -0.395892         2.029445
H        -1.932313         0.662933        -1.264511
H        -3.559299         2.616535        -1.405336
H        -3.275452         2.858599         0.328093
H        -1.568601         3.310210        -1.806577
H        -4.449756         0.431000         0.440786
H        -5.125419         0.895352        -1.593113
H        -2.776515        -1.618275        -1.055979
H        -5.120006        -1.956337        -0.680821
H        -2.049279        -2.459787         1.074792
H        -4.088400        -1.653445         2.112941
H         0.642300         1.561605         1.103932
H        -0.093224         2.099758        -0.816379
48
mol2 cl9 relG=0.48 C=0.08424
C         3.877368         2.622207         1.163551
O         2.649287         1.961958         0.910035
C         2.566380         1.426501        -0.377112
O         3.512192         0.411548        -0.603776
C         3.360117        -0.727641         0.237788
C         4.484695        -1.671473        -0.118171
O         4.416150        -2.142238        -1.452039
C         1.973386        -1.351225         0.075104
O         1.782341        -2.372601         1.037616
C         0.905673        -0.301684         0.300278
O        -0.363938        -0.878967         0.039111
C        -1.338961        -0.644138         1.009286
O        -1.796850         0.686122         1.013047
C        -2.456776         1.097332        -0.180478
C        -2.819630         2.549310         0.012554
O        -1.677240         3.377741         0.132064
C        -3.678090         0.227157        -0.429231
O        -4.264225         0.632003        -1.652555
C        -3.260040        -1.227142        -0.484789
O        -4.443093        -2.003901        -0.591871
C        -2.472566        -1.623853         0.756140
O        -3.298849        -1.617233         1.903857
C         1.145623         0.915817        -0.576692
O         0.952295         0.541332        -1.926810
H         3.788458         3.095434         2.140785
H         4.067373         3.388874         0.404192
H         4.714322         1.918743         1.180184
H         2.797720         2.194687        -1.125110
H         3.482995        -0.437463         1.288991
H         4.444054        -2.546750         0.532403
H         5.436564        -1.159599         0.064553
H         4.438756        -1.372817        -2.032005
H         1.870846        -1.756767        -0.935904
H         2.184764        -3.181586         0.706286
H         0.953662         0.017934         1.347025
H        -0.930284        -0.798992         2.012618
H        -1.773981         1.004679        -1.033882
H        -3.376495         2.901221        -0.855821
H        -3.462527         2.641754         0.897084
H        -1.151994         3.044879         0.868837
H        -4.388218         0.364734         0.396674
H        -4.957105        -0.005840        -1.859913
H        -2.628126        -1.370993        -1.367778
H        -4.202904        -2.878979        -0.916501
H        -2.037136        -2.618583         0.604444
H        -4.139005        -2.012528         1.636644
H         0.450324         1.710575        -0.293625
H         0.950292         1.344268        -2.458984
48
mol2 cl15 relG=0.50 C=0.08112
C         4.303036         1.611454         1.835856
O         2.962544         1.235284         1.570833
C         2.612311         1.369295         0.224622
O         3.374961         0.537806        -0.616567
C         3.230584        -0.851594        -0.350805
C         4.155553        -1.586144        -1.290782
O         5.520792        -1.302419        -1.038801
C         1.777861        -1.268240        -0.528878
O         1.659979        -2.633572        -0.174836
C         0.891228        -0.411490         0.351765
O        -0.439359        -0.843511         0.107220
C        -1.386400        -0.454771         1.056261
O        -1.852700         0.852564         0.832206
C        -2.504974         1.013530        -0.421536
C        -2.727410         2.491792        -0.610386
O        -1.487875         3.189082        -0.668970
C        -3.774521         0.182132        -0.433880
O        -4.417167         0.358203        -1.682318
C        -3.392276        -1.270257        -0.223329
O        -4.595126        -2.014505        -0.109341
C        -2.534076        -1.454088         1.023975
O        -3.301030        -1.241109         2.193076
C         1.123487         1.074736         0.089384
O         0.714295         1.445729        -1.211179
H         5.012481         0.920601         1.371636
H         4.433170         1.585264         2.917199
H         4.499247         2.625688         1.470264
H         2.821532         2.386011        -0.126399
H         3.530334        -1.065644         0.683949
H         3.953890        -1.268192        -2.316670
H         3.958823        -2.659634        -1.218392
H         5.734967        -1.639030        -0.161548
H         1.490314        -1.120185        -1.578097
H         0.716249        -2.829957        -0.131757
H         1.141899        -0.618203         1.399442
H        -0.942770        -0.435673         2.056541
H        -1.849993         0.657510        -1.225056
H        -3.237296         2.665176        -1.557594
H        -3.348307         2.888054         0.199645
H        -1.158597         3.275005         0.233121
H        -4.429051         0.510702         0.383762
H        -5.135764        -0.283605        -1.725002
H        -2.821457        -1.599959        -1.098337
H        -4.398254        -2.941663        -0.284005
H        -2.110597        -2.465777         1.023781
H        -4.164560        -1.641814         2.026049
H         0.593726         1.666963         0.838258
H        -0.050912         2.041804        -1.124978
48
mol2 cl14 relG=0.56 C=0.07474
C         4.280984         1.550913         1.902323
O         2.947800         1.162117         1.619108
C         2.599793         1.334964         0.277389
O         3.367790         0.534612        -0.588173
C         3.232501        -0.863285        -0.356077
C         4.153785        -1.542526        -1.338581
O         5.511951        -1.221364        -1.096743
C         1.782609        -1.313706        -0.511440
O         1.654950        -2.689871        -0.207970
C         0.879918        -0.464721         0.365188
O        -0.454939        -0.870080         0.107704
C        -1.401449        -0.465704         1.049956
O        -1.850384         0.849033         0.826119
C        -2.494002         1.022187        -0.430063
C        -2.698460         2.503647        -0.614786
O        -1.450753         3.187272        -0.665808
C        -3.773877         0.206945        -0.452214
O        -4.407016         0.393538        -1.704069
C        -3.411506        -1.250412        -0.242085
O        -4.624849        -1.979364        -0.138033
C        -2.564467        -1.447266         1.010671
O        -3.335994        -1.222699         2.174883
C         1.117563         1.026924         0.123950
O         0.722222         1.407064        -1.178343
H         4.409680         1.483764         2.982049
H         4.459896         2.582184         1.578001
H         5.003322         0.891372         1.412974
H         2.800577         2.363796        -0.041730
H         3.562787        -1.098845         0.664753
H         3.861307        -1.259744        -2.357791
H         4.058863        -2.623692        -1.239633
H         5.591183        -0.261295        -1.134722
H         1.477067        -1.203611        -1.555906
H         1.903795        -2.816036         0.716512
H         1.119674        -0.681142         1.414857
H        -0.965115        -0.453038         2.053719
H        -1.839477         0.661075        -1.231750
H        -3.202671         2.685858        -1.563448
H        -3.318020         2.904302         0.194006
H        -1.131564         3.281828         0.238964
H        -4.429178         0.542247         0.362097
H        -5.131301        -0.241423        -1.753205
H        -2.838821        -1.585973        -1.113604
H        -4.438451        -2.908824        -0.311923
H        -2.157092        -2.465275         1.013076
H        -4.203729        -1.611967         2.002954
H         0.572544         1.606629         0.871522
H        -0.031854         2.017998        -1.096544
48
mol2 cl7 relG=0.69 C=0.06206
C        -3.944269         2.654650        -0.909091
O        -2.699433         2.005895        -0.714326
C        -2.561768         1.455335         0.561813
O        -3.499208         0.440738         0.820155
C        -3.404073        -0.683051        -0.049306
C        -4.505701        -1.633633         0.332137
O        -5.752914        -1.040526         0.007821
C        -2.026315        -1.334285         0.063228
O        -1.893238        -2.423407        -0.829094
C        -0.945854        -0.297236        -0.183126
O         0.315618        -0.886616         0.100154
C         1.288437        -0.728314        -0.891353
O         1.758702         0.591136        -0.983475
C         2.447342         1.061082         0.172478
C         2.803190         2.503059        -0.104413
O         3.696323         2.658819        -1.192146
C         3.656827         0.181852         0.484454
O         4.249862         0.578294         1.708342
C         3.219757        -1.258360         0.625961
O         4.380469        -2.064751         0.747059
C         2.408570        -1.704663        -0.584287
O         3.226590        -1.776585        -1.735576
C        -1.138933         0.940741         0.681860
O        -0.916424         0.648904         2.047744
H        -3.897539         3.146120        -1.880221
H        -4.114368         3.405321        -0.129306
H        -4.772998         1.941420        -0.906988
H        -2.754152         2.213328         1.329839
H        -3.554693        -0.360734        -1.088614
H        -4.440334        -1.842743         1.406904
H        -4.366188        -2.571447        -0.212998
H        -6.446924        -1.655933         0.263961
H        -1.906391        -1.748453         1.068172
H        -1.944965        -2.080127        -1.729737
H        -0.986406         0.002042        -1.236952
H         0.865019        -0.945602        -1.876677
H         1.780330         1.043840         1.043220
H         1.874957         3.058732        -0.281080
H         3.288604         2.933328         0.773088
H         3.274571         2.278526        -1.970896
H         4.381571         0.256914        -0.332555
H         4.807339         1.344907         1.542001
H         2.596993        -1.345903         1.523656
H         4.108798        -2.937395         1.053501
H         1.960897        -2.682859        -0.372161
H         4.065563        -2.158845        -1.445340
H        -0.458621         1.728751         0.342392
H        -0.075121         0.178535         2.101399
48
mol2 cl21 relG=0.86 C=0.04792
C         4.283440         1.628928         1.864087
O         2.949545         1.237088         1.588629
C         2.605562         1.370234         0.240966
O         3.370481         0.538168        -0.597798
C         3.224317        -0.853077        -0.336210
C         4.131978        -1.585052        -1.286784
O         5.478313        -1.297656        -0.947144
C         1.770108        -1.267875        -0.509962
O         1.650520        -2.632048        -0.152341
C         0.884552        -0.408066         0.368489
O        -0.446051        -0.840607         0.124984
C        -1.396703        -0.437844         1.065541
O        -1.864025         0.864874         0.822334
C        -2.507093         1.004132        -0.439659
C        -2.740050         2.478135        -0.645050
O        -1.505559         3.186201        -0.698676
C        -3.771112         0.154251        -0.480132
O        -4.446056         0.291992        -1.715752
C        -3.381904        -1.297546        -0.222647
O        -4.504827        -2.154514        -0.173134
C        -2.551615        -1.432963         1.044937
O        -3.418771        -1.181583         2.136966
C         1.117186         1.076770         0.100599
O         0.713535         1.442881        -1.203183
H         4.469538         2.646355         1.502178
H         5.004596         0.947803         1.404157
H         4.406005         1.602084         2.946324
H         2.816954         2.386516        -0.109881
H         3.531727        -1.071648         0.694147
H         3.909766        -1.262572        -2.311267
H         3.931595        -2.657807        -1.210321
H         6.044008        -1.749364        -1.581208
H         1.480656        -1.122462        -1.558936
H         0.706542        -2.827647        -0.111497
H         1.134958        -0.610861         1.416964
H        -0.955071        -0.406589         2.066875
H        -1.835475         0.649570        -1.231950
H        -3.242429         2.637623        -1.598507
H        -3.371624         2.877505         0.155195
H        -1.185664         3.282010         0.205757
H        -4.469192         0.496352         0.289479
H        -3.875709        -0.065537        -2.407689
H        -2.773064        -1.629242        -1.070286
H        -4.909494        -2.027468         0.695031
H        -2.145572        -2.447108         1.104218
H        -3.032896        -1.575736         2.926211
H         0.584543         1.672346         0.844733
H        -0.053528         2.037354        -1.123850
48
mol2 cl16 relG=1.10 C=0.03381
C         4.285707         1.785494         1.915822
O         2.967621         1.352293         1.628104
C         2.667125         1.375544         0.263301
O         3.465312         0.487777        -0.480607
C         3.312556        -0.877449        -0.108506
C         4.282256        -1.684566        -0.929884
O         3.936249        -1.607949        -2.302641
C         1.861196        -1.331835        -0.266784
O         1.712852        -2.673321         0.156687
C         0.939889        -0.400021         0.496659
O        -0.389683        -0.831882         0.252440
C        -1.358196        -0.326639         1.120276
O        -1.798654         0.954768         0.740665
C        -2.412869         0.986034        -0.541539
C        -2.603982         2.438356        -0.896165
O        -1.351758         3.110464        -0.973891
C        -3.696414         0.177880        -0.497465
O        -4.306704         0.227492        -1.773286
C        -3.345061        -1.248222        -0.120207
O        -4.563176        -1.958079         0.042865
C        -2.522567        -1.306596         1.163051
O        -3.316977        -0.956162         2.279903
C         1.188725         1.055306         0.099424
O         0.833054         1.290161        -1.247871
H         5.031115         1.081041         1.536414
H         4.371405         1.847053         3.000211
H         4.471471         2.773365         1.479732
H         2.881871         2.363608        -0.159035
H         3.596367        -1.007799         0.944844
H         4.259831        -2.719770        -0.576056
H         5.289645        -1.287121        -0.760788
H         4.554009        -2.160515        -2.791138
H         1.588234        -1.316139        -1.323904
H         1.920954        -2.713510         1.098393
H         1.153632        -0.501209         1.569216
H        -0.947103        -0.202371         2.127097
H        -1.742708         0.534185        -1.281966
H        -3.070570         2.516261        -1.877663
H        -3.251493         2.925996        -0.160126
H        -1.054743         3.275619        -0.071534
H        -4.363883         0.603743         0.262728
H        -5.046080        -0.391413        -1.758559
H        -2.758084        -1.680489        -0.937953
H        -4.376207        -2.902172        -0.009991
H        -2.117933        -2.318443         1.284883
H        -4.183066        -1.358638         2.131400
H         0.625427         1.716155         0.761121
H         0.072645         1.898334        -1.254166
48
mol2 cl4 relG=1.10 C=0.03381
C         4.308992         1.605785         1.821865
O         2.967199         1.226589         1.567188
C         2.610537         1.347181         0.222152
O         3.365671         0.502951        -0.614047
C         3.214399        -0.884429        -0.332315
C         4.142944        -1.611226        -1.272850
O         5.500273        -1.293262        -1.022994
C         1.761825        -1.294796        -0.508616
O         1.642736        -2.659044        -0.151983
C         0.882492        -0.429392         0.370832
O        -0.451513        -0.856204         0.136245
C        -1.394308        -0.441665         1.078604
O        -1.850427         0.865063         0.833410
C        -2.503635         1.007434        -0.423489
C        -2.736087         2.481725        -0.623170
O        -1.501158         3.186327        -0.699186
C        -3.765590         0.154493        -0.448930
O        -4.389185         0.187436        -1.721734
C        -3.361196        -1.288162        -0.200349
O        -4.480291        -2.150173        -0.139822
C        -2.562033        -1.426795         1.079506
O        -3.410440        -1.151222         2.177321
C         1.120232         1.054665         0.095486
O         0.707646         1.416960        -1.206562
H         4.444930         1.588852         2.902642
H         4.502369         2.616947         1.446443
H         5.016225         0.911054         1.360099
H         2.821223         2.359029        -0.141604
H         3.518165        -1.088070         0.701920
H         3.868301        -1.367975        -2.307086
H         4.036298        -2.686798        -1.131521
H         5.588443        -0.335594        -1.090632
H         1.473320        -1.148219        -1.557640
H         0.699424        -2.858945        -0.120494
H         1.137584        -0.628641         1.418963
H        -0.946118        -0.408917         2.077291
H        -1.842629         0.651914        -1.222578
H        -3.255378         2.643907        -1.568393
H        -3.352418         2.882600         0.188113
H        -1.170513         3.290816         0.200411
H        -4.461619         0.489174         0.327779
H        -4.950058         0.967921        -1.770710
H        -2.704193        -1.584877        -1.028994
H        -4.986740        -2.005512        -0.947728
H        -2.162000        -2.443869         1.147192
H        -2.931879        -1.369996         2.984514
H         0.595245         1.654723         0.841397
H        -0.053491         2.018196        -1.124413
48
mol2 cl3 relG=1.29 C=0.02582
C        -3.948828         2.369371        -1.163940
O        -2.675892         1.803486        -0.902992
C        -2.517228         1.396538         0.423887
O        -3.416507         0.380099         0.792121
C        -3.279503        -0.825286         0.049866
C        -4.351529        -1.771696         0.533723
O        -5.658160        -1.290555         0.271608
C        -1.879851        -1.394387         0.235978
O        -1.748864        -2.538948        -0.586262
C        -0.853235        -0.347651        -0.153552
O         0.432857        -0.900646         0.084172
C         1.360893        -0.728829        -0.946136
O         1.802655         0.600535        -1.064766
C         2.496940         1.106765         0.072556
C         2.852329         2.537452        -0.249425
O         1.706601         3.354902        -0.406896
C         3.724214         0.256574         0.358941
O         4.334800         0.749722         1.536967
C         3.315911        -1.196046         0.526940
O         4.443340        -2.013888         0.784336
C         2.518655        -1.677764        -0.677755
O         3.308765        -1.702850        -1.853835
C        -1.070152         0.949625         0.604009
O        -0.796905         0.725278         1.973073
H        -3.925593         2.747501        -2.185351
H        -4.152898         3.195951        -0.474335
H        -4.743873         1.623783        -1.074145
H        -2.741406         2.224986         1.106998
H        -3.435676        -0.624083        -1.018659
H        -4.271291        -1.882472         1.617986
H        -4.195207        -2.752378         0.075352
H        -5.771651        -1.250003        -0.684328
H        -1.740972        -1.664678         1.290443
H        -0.825362        -2.815128        -0.536860
H        -0.969624        -0.140628        -1.222824
H         0.907154        -0.960131        -1.914306
H         1.838539         1.084415         0.949415
H         3.431533         2.959030         0.572165
H         3.471827         2.555900        -1.155071
H         1.162763         2.963306        -1.099973
H         4.418119         0.335077        -0.489662
H         5.008147         0.108502         1.794106
H         2.680745        -1.274259         1.413659
H         5.045362        -1.936075         0.033634
H         2.109232        -2.671203        -0.473052
H         3.818183        -2.519413        -1.854137
H        -0.414665         1.726725         0.201511
H        -0.776600         1.580228         2.416671
48
mol2 cl24 relG=1.30 C=0.02535
C        -3.956267         2.498331        -0.958262
O        -2.691543         1.885602        -0.775850
C        -2.505394         1.387676         0.515941
O        -3.408186         0.360140         0.838347
C        -3.300064        -0.792128         0.008563
C        -4.373758        -1.751811         0.444164
O        -5.640069        -1.195680         0.130433
C        -1.903734        -1.405108         0.122165
O        -1.734273        -2.461420        -0.805752
C        -0.858098        -0.356216        -0.193515
O         0.424120        -0.896045         0.101110
C         1.379171        -0.766335        -0.911112
O         1.818066         0.557921        -1.083852
C         2.518381         1.116179         0.024953
C         2.858633         2.533593        -0.363463
O         1.700990         3.326130        -0.556965
C         3.749384         0.282624         0.338107
O         4.376680         0.831018         1.482125
C         3.333538        -1.156379         0.594026
O         4.457182        -1.967741         0.878977
C         2.534755        -1.702189        -0.574295
O         3.414122        -1.810847        -1.678707
C        -1.067105         0.915500         0.616388
O        -0.797319         0.694474         1.987220
H        -3.950718         2.949123        -1.950020
H        -4.119573         3.277422        -0.205342
H        -4.767860         1.767949        -0.900302
H        -2.696602         2.169869         1.259580
H        -3.472758        -0.513429        -1.038540
H        -4.280084        -1.927540         1.522867
H        -4.233493        -2.705315        -0.075191
H        -6.314536        -1.820467         0.415140
H        -1.751299        -1.766893         1.145079
H        -2.067131        -3.273054        -0.410693
H        -0.921672        -0.113480        -1.259608
H         0.947026        -1.044272        -1.877474
H         1.868599         1.131044         0.908629
H         3.434035         3.000999         0.435665
H         3.475696         2.516517        -1.270893
H         1.146996         2.874340        -1.204125
H         4.432153         0.314872        -0.521573
H         5.057338         0.203565         1.754145
H         2.702811        -1.173465         1.487062
H         4.910531        -2.120007         0.039322
H         2.124073        -2.681520        -0.312288
H         3.026565        -2.420995        -2.315064
H        -0.418300         1.703552         0.221303
H         0.053394         0.240371         2.033663
48
mol2 cl20 relG=1.37 C=0.02285
C        -3.981850         2.475081        -0.913560
O        -2.702649         1.892486        -0.733184
C        -2.514929         1.372192         0.549352
O        -3.409949         0.329307         0.846468
C        -3.291000        -0.806925        -0.001526
C        -4.380854        -1.774319         0.392318
O        -5.676974        -1.250839         0.160918
C        -1.899763        -1.404764         0.145171
O        -1.780948        -2.500226        -0.743078
C        -0.859732        -0.348219        -0.173383
O         0.419773        -0.903046         0.108869
C         1.366239        -0.796897        -0.917211
O         1.800085         0.519413        -1.129583
C         2.497967         1.108870        -0.038202
C         2.858806         2.513555        -0.460291
O         1.723121         3.320982        -0.713629
C         3.732680         0.289675         0.340599
O         4.317744         0.794049         1.528739
C         3.335672        -1.147723         0.597350
O         4.520094        -1.908939         0.765735
C         2.519527        -1.714797        -0.557303
O         3.317922        -1.854677        -1.715756
C        -1.069172         0.916481         0.645948
O        -0.791341         0.691721         2.014472
H        -4.773572         1.721328        -0.882143
H        -3.978673         2.950852        -1.893548
H        -4.174297         3.229919        -0.142988
H        -2.718998         2.136842         1.307748
H        -3.440802        -0.508613        -1.047916
H        -4.312603        -1.978060         1.463852
H        -4.235672        -2.714748        -0.146611
H        -5.781020        -1.131917        -0.789615
H        -1.767327        -1.738290         1.182247
H        -0.875241        -2.825451        -0.674889
H        -0.930253        -0.100097        -1.237380
H         0.926557        -1.103888        -1.870906
H         1.842892         1.157698         0.841774
H         3.493180         2.967363         0.307754
H         3.426252         2.473536        -1.393505
H         1.216133         3.385821         0.103265
H         4.455332         0.320661        -0.482664
H         4.940752         1.488745         1.294601
H         2.727562        -1.177622         1.508889
H         4.277037        -2.762338         1.142388
H         2.106430        -2.685712        -0.258091
H         4.170719        -2.196129        -1.415758
H        -0.431949         1.714794         0.252224
H         0.060998         0.240198         2.055915
48
mol2 cl8 relG=1.70 C=0.01403
C        -3.974787         2.471978        -0.957952
O        -2.699342         1.879240        -0.784446
C        -2.493654         1.394203         0.509539
O        -3.393369         0.371957         0.855368
C        -3.302357        -0.784503         0.031438
C        -4.384368        -1.734538         0.485125
O        -5.685563        -1.214769         0.275747
C        -1.907593        -1.402801         0.128495
O        -1.758176        -2.467245        -0.793886
C        -0.862449        -0.360559        -0.211008
O         0.421504        -0.904782         0.067069
C         1.373463        -0.753017        -0.944464
O         1.819421         0.571761        -1.087924
C         2.533676         1.098623         0.028776
C         2.913683         2.509500        -0.345484
O         1.781795         3.344285        -0.512083
C         3.745406         0.231702         0.355565
O         4.356128         0.647043         1.566150
C         3.295420        -1.201282         0.560116
O         4.389114        -2.062129         0.807964
C         2.530393        -1.701837        -0.645197
O         3.407140        -1.754486        -1.753536
C        -1.055341         0.918153         0.592803
O        -0.768363         0.705667         1.961516
H        -4.774854         1.730292        -0.881545
H        -3.987811         2.911488        -1.954668
H        -4.140736         3.256818        -0.211619
H        -2.671728         2.184324         1.248136
H        -3.485758        -0.510599        -1.016281
H        -4.285589        -1.906735         1.559881
H        -4.262921        -2.693357        -0.028863
H        -5.816473        -1.122589        -0.674479
H        -1.741330        -1.757646         1.151809
H        -2.093222        -3.272744        -0.388224
H        -0.941894        -0.125372        -1.277867
H         0.935149        -1.005273        -1.915436
H         1.881314         1.124530         0.910251
H         3.514312         2.947598         0.453168
H         3.518930         2.485686        -1.260654
H         1.209257         2.928204        -1.166995
H         4.466607         0.276351        -0.467325
H         5.007851         1.325701         1.365642
H         2.606316        -1.212243         1.415273
H         4.899840        -1.660399         1.521035
H         2.118728        -2.693141        -0.430129
H         2.947292        -2.193907        -2.477183
H        -0.408738         1.701046         0.183622
H         0.074187         0.235887         2.000418
48
mol2 cl19 relG=1.98 C=0.00938
C        -3.945589         2.715245        -0.924035
O        -2.696701         2.066355        -0.761956
C        -2.553345         1.455944         0.486456
O        -3.489579         0.428828         0.696853
C        -3.381156        -0.647441        -0.228781
C        -4.527351        -1.596042         0.041130
O        -4.495508        -2.184065         1.329918
C        -2.004863        -1.301389        -0.119737
O        -1.841611        -2.297966        -1.112941
C        -0.924003        -0.263750        -0.328968
O         0.334369        -0.859464        -0.039864
C         1.324214        -0.689658        -1.011501
O         1.809632         0.626741        -1.077287
C         2.487608         1.085191         0.090223
C         2.925322         2.498898        -0.179766
O         1.779103         3.327187        -0.280499
C         3.670025         0.174062         0.412180
O         4.267734         0.512006         1.652427
C         3.185607        -1.255210         0.538292
O         4.264449        -2.153902         0.717202
C         2.429211        -1.685619        -0.702428
O         3.273391        -1.733987        -1.836322
C        -1.127069         0.944520         0.576220
O        -0.890723         0.609740         1.930305
H        -4.123947         3.420241        -0.104409
H        -4.769035         1.996820        -0.963984
H        -3.900729         3.260232        -1.866290
H        -2.744933         2.177015         1.289515
H        -3.503720        -0.273710        -1.253658
H        -4.544999        -2.362037        -0.740416
H        -5.459593        -1.030897        -0.023303
H        -3.847600        -2.896080         1.324575
H        -1.885894        -1.733664         0.879694
H        -2.254969        -3.110260        -0.803276
H        -0.948240         0.064008        -1.373505
H         0.917968        -0.885989        -2.008063
H         1.801924         1.079195         0.946635
H         3.570877         2.832534         0.639291
H         3.506254         2.520722        -1.109819
H         2.077078         4.218292        -0.488286
H         4.408501         0.236987        -0.394409
H         4.938079         1.184946         1.499597
H         2.501294        -1.306795         1.395542
H         4.842794        -1.772547         1.389007
H         1.970233        -2.664548        -0.525123
H         4.082071        -2.184953        -1.564602
H        -0.455391         1.747590         0.258285
H        -0.046148         0.142612         1.958589
48
mol2 cl25 relG=2.03 C=0.00868
C         4.298953         1.822327         1.858763
O         2.976589         1.388985         1.591605
C         2.665772         1.382039         0.228772
O         3.457492         0.477110        -0.501125
C         3.303233        -0.879958        -0.103522
C         4.272161        -1.705032        -0.919661
O         4.023202        -1.668505        -2.313858
C         1.850764        -1.330720        -0.248020
O         1.699826        -2.667767         0.188291
C         0.937112        -0.386116         0.508576
O        -0.395151        -0.820363         0.284516
C        -1.357606        -0.287354         1.142929
O        -1.801267         0.981119         0.726532
C        -2.423790         0.973204        -0.552334
C        -2.632699         2.414940        -0.937840
O        -1.386544         3.096977        -1.034453
C        -3.692837         0.140520        -0.492285
O        -4.279589         0.139400        -1.781971
C        -3.304651        -1.271449        -0.069470
O        -4.431630        -2.116821         0.075985
C        -2.531512        -1.261011         1.234521
O        -3.403716        -0.856701         2.273155
C         1.185036         1.061916         0.084049
O         0.817325         1.275018        -1.263644
H         5.037875         1.102977         1.494943
H         4.391960         1.914326         2.940403
H         4.487862         2.796188         1.393465
H         2.878592         2.360262        -0.216877
H         3.590878        -0.993516         0.951390
H         4.265272        -2.732311        -0.545071
H         5.274753        -1.298185        -0.771128
H         3.267413        -2.234346        -2.501703
H         1.567006        -1.322617        -1.303975
H         1.920844        -2.701764         1.127309
H         1.161647        -0.469556         1.580430
H        -0.936180        -0.131494         2.141776
H        -1.748362         0.516439        -1.285581
H        -3.102934         2.466717        -1.919069
H        -3.282167         2.912491        -0.210212
H        -1.088734         3.283931        -0.136690
H        -4.383271         0.574863         0.239779
H        -5.165468        -0.230540        -1.705072
H        -2.637517        -1.670474        -0.842839
H        -4.726798        -2.368175        -0.805441
H        -2.139370        -2.264391         1.429826
H        -2.950208        -0.994438         3.111992
H         0.629617         1.735388         0.739647
H         0.055380         1.880763        -1.274419
48
mol2 cl2 relG=2.03 C=0.00868
C         4.400082         1.945377         1.682793
O         3.073100         1.517291         1.428517
C         2.755767         1.500101         0.069318
O         3.544772         0.596457        -0.662621
C         3.398632        -0.761276        -0.258582
C         4.369642        -1.553072        -1.098975
O         5.713740        -1.193484        -0.835798
C         1.954358        -1.228295        -0.432691
O         1.783140        -2.527915         0.103264
C         1.032020        -0.293906         0.320080
O        -0.304560        -0.682440         0.034579
C        -1.268319        -0.247589         0.954402
O        -1.868491         0.959454         0.561807
C        -2.639723         0.872954        -0.631237
C        -3.091506         2.273448        -0.976738
O        -3.917956         2.869743         0.007188
C        -3.781499        -0.129316        -0.467681
O        -4.488535        -0.280799        -1.685377
C        -3.207086        -1.475279        -0.088909
O        -4.280224        -2.356209         0.201029
C        -2.297773        -1.352098         1.127669
O        -3.052666        -1.037956         2.282156
C         1.280089         1.163232        -0.054828
O         0.915912         1.427653        -1.394815
H         5.131916         1.220653         1.315077
H         4.501708         2.040343         2.763261
H         4.589130         2.916668         1.212311
H         2.957216         2.477227        -0.384829
H         3.671784        -0.864547         0.798936
H         4.126894        -1.407994        -2.159372
H         4.275248        -2.614539        -0.865877
H         5.798113        -0.248744        -1.008522
H         1.693599        -1.215860        -1.496787
H         2.027118        -3.171104        -0.569543
H         1.221427        -0.415593         1.392965
H        -0.801993        -0.035946         1.920577
H        -2.014200         0.523781        -1.464550
H        -2.204028         2.903828        -1.063913
H        -3.587115         2.257026        -1.952326
H        -4.799463         2.488844        -0.061118
H        -4.455716         0.208858         0.327231
H        -5.108306         0.450842        -1.771577
H        -2.621144        -1.851599        -0.935543
H        -3.931183        -3.254495         0.229230
H        -1.760765        -2.297549         1.269247
H        -3.857858        -1.570123         2.231451
H         0.723028         1.811180         0.629836
H         0.050631         1.028793        -1.543319
48
mol2 cl6 relG=2.04 C=0.00854
C        -3.949151         2.667754        -1.025844
O        -2.696838         2.035803        -0.826485
C        -2.566988         1.459816         0.439294
O        -3.495837         0.426687         0.659751
C        -3.365528        -0.677698        -0.229865
C        -4.501645        -1.626265         0.044828
O        -4.386338        -2.157801         1.353572
C        -1.988129        -1.303311        -0.062996
O        -1.868775        -2.367845        -0.987889
C        -0.923846        -0.254715        -0.313020
O         0.338724        -0.850120        -0.038032
C         1.325421        -0.663174        -1.012751
O         1.814613         0.650678        -1.056663
C         2.487064         1.082684         0.122709
C         2.936341         2.497449        -0.126355
O         1.796010         3.332766        -0.236598
C         3.663193         0.164550         0.463930
O         4.198378         0.493037         1.733642
C         3.193691        -1.278884         0.530595
O         4.264732        -2.172033         0.763162
C         2.437613        -1.661783        -0.728058
O         3.369162        -1.670536        -1.794383
C        -1.134160         0.970013         0.564772
O        -0.913253         0.671058         1.929658
H        -3.894586         3.185892        -1.982614
H        -4.146361         3.394163        -0.229634
H        -4.765160         1.940575        -1.057679
H        -2.782609         2.197291         1.220857
H        -3.472317        -0.337023        -1.267400
H        -4.478930        -2.421815        -0.706587
H        -5.442522        -1.075797        -0.069639
H        -5.122640        -2.762034         1.489227
H        -1.887311        -1.676394         0.961920
H        -0.968211        -2.705999        -0.915634
H        -0.967467         0.048057        -1.364484
H         0.909904        -0.841418        -2.009726
H         1.792356         1.071854         0.971566
H         3.571131         2.823004         0.704128
H         3.530633         2.524287        -1.047860
H         2.102047         4.224629        -0.428895
H         4.434414         0.257555        -0.309785
H         4.825059         1.214944         1.626085
H         2.516883        -1.374120         1.384243
H         4.752096        -2.243861        -0.067469
H         1.994021        -2.653216        -0.596463
H         2.987078        -2.166049        -2.526308
H        -0.468192         1.773661         0.236197
H        -0.067208         0.209640         1.984635
48
mol2 cl23 relG=2.47 C=0.00454
C        -3.859686         2.648688        -1.136777
O        -2.634211         1.980438        -0.891985
C        -2.550673         1.433720         0.390084
O        -3.500758         0.421468         0.610632
C        -3.356106        -0.710732        -0.241674
C        -4.486265        -1.651004         0.105794
O        -4.421295        -2.133009         1.435810
C        -1.972956        -1.343288        -0.084654
O        -1.787798        -2.358220        -1.055227
C        -0.898921        -0.298461        -0.302326
O         0.367826        -0.883671        -0.043470
C         1.339607        -0.667452        -1.022313
O         1.801921         0.660490        -1.052179
C         2.465096         1.092859         0.129646
C         2.866496         2.532695        -0.082886
O         1.753565         3.395624        -0.238553
C         3.666133         0.204710         0.423995
O         4.223139         0.612523         1.660308
C         3.220428        -1.241364         0.495786
O         4.372919        -2.029770         0.732089
C         2.482306        -1.646242        -0.768255
O         3.388511        -1.623031        -1.853177
C        -1.131633         0.915072         0.582357
O        -0.935811         0.531369         1.929548
H        -3.769779         3.132243        -2.108849
H        -4.045498         3.407854        -0.368854
H        -4.699762         1.949130        -1.160076
H        -2.776640         2.196703         1.145209
H        -3.477540        -0.409950        -1.290045
H        -4.450070        -2.521095        -0.551981
H        -5.435105        -1.132279        -0.073326
H        -4.441421        -1.368270         2.022034
H        -1.872391        -1.757285         0.923126
H        -2.193687        -3.167833        -0.729736
H        -0.944711         0.028716        -1.346764
H         0.921802        -0.836860        -2.020454
H         1.777495         1.035212         0.984147
H         3.494543         2.851773         0.754039
H         3.452832         2.611459        -1.001703
H         1.235033         3.358282         0.572849
H         4.404790         0.317773        -0.380209
H         4.863403        -0.063842         1.912308
H         2.522163        -1.334457         1.335194
H         4.088618        -2.887116         1.066051
H         2.058798        -2.648105        -0.638973
H         2.947664        -2.008569        -2.618076
H        -0.434182         1.709047         0.301009
H        -0.953371         1.328572         2.470067
48
mol2 cl10 relG=2.90 C=0.00241
C        -4.751548        -1.164224         2.054396
O        -3.379389        -1.142657         1.700629
C        -3.157950        -1.383152         0.342803
O        -3.726259        -0.394429        -0.480848
C        -3.200502         0.913467        -0.277751
C        -3.997977         1.867719        -1.125819
O        -3.801723         1.576680        -2.498901
C        -1.711173         0.915079        -0.590272
O        -1.202351         2.210827        -0.335920
C        -1.016720        -0.111656         0.276807
O         0.340424        -0.161049        -0.140494
C         1.264724        -0.471280         0.878171
O         2.261579        -1.300163         0.360590
C         3.077638        -0.706085        -0.647305
C         4.053853        -1.771763        -1.079248
O         3.404216        -2.871247        -1.690589
C         3.768869         0.534798        -0.104807
O         4.495928         1.128124        -1.164464
C         2.726456         1.493489         0.433060
O         3.410039         2.619050         0.952715
C         1.846554         0.812543         1.467813
O         2.624553         0.517127         2.611033
C        -1.654885        -1.486948         0.144893
O        -1.431251        -2.031534        -1.140017
H        -5.291128        -0.318357         1.619708
H        -4.800434        -1.099488         3.140797
H        -5.220751        -2.097417         1.723883
H        -3.645530        -2.314655         0.032725
H        -3.339717         1.214555         0.768040
H        -3.681029         2.888673        -0.890383
H        -5.054895         1.767179        -0.853734
H        -4.323633         2.203505        -3.009029
H        -1.567284         0.648738        -1.643092
H        -0.241453         2.157723        -0.412310
H        -1.078668         0.218187         1.319344
H         0.781225        -1.052897         1.669004
H         2.455568        -0.419582        -1.503923
H         4.738910        -1.355865        -1.818114
H         4.637718        -2.096128        -0.208730
H         2.789590        -3.238444        -1.045458
H         4.448516         0.243876         0.706764
H         4.779485         1.996895        -0.855224
H         2.086982         1.796422        -0.404489
H         2.782817         3.345976         1.028150
H         1.014965         1.478358         1.727902
H         2.028128         0.216851         3.305339
H        -1.252367        -2.151881         0.917721
H        -0.497167        -1.889985        -1.341209
48
mol2 cl1 relG=2.97 C=0.00220
C        -4.714456        -1.043278         1.973342
O        -3.331942        -1.048488         1.661180
C        -3.068817        -1.441914         0.347161
O        -3.635168        -0.573405        -0.602565
C        -3.153388         0.763566        -0.540848
C        -3.925378         1.564121        -1.561742
O        -5.303901         1.656180        -1.247933
C        -1.654380         0.784900        -0.802929
O        -1.194123         2.115012        -0.656540
C        -0.958608        -0.128992         0.183548
O         0.410831        -0.189527        -0.193113
C         1.305953        -0.369231         0.879866
O         2.349983        -1.208471         0.480890
C         3.175231        -0.688525        -0.565020
C         4.198961        -1.756574        -0.856456
O         3.610625        -2.935122        -1.375083
C         3.807333         0.633891        -0.140098
O         4.495226         1.244881        -1.217543
C         2.716713         1.593218         0.291464
O         3.250439         2.808613         0.776832
C         1.841203         0.972438         1.367110
O         2.512072         0.806471         2.601443
C        -1.559651        -1.526997         0.194275
O        -1.292857        -2.206191        -1.016168
H        -5.164677        -2.016697         1.749192
H        -5.247255        -0.266012         1.418454
H        -4.797937        -0.842635         3.040849
H        -3.526275        -2.415944         0.138300
H        -3.341076         1.181999         0.457050
H        -3.857443         1.068682        -2.533412
H        -3.476460         2.557482        -1.650177
H        -5.386771         2.164572        -0.433500
H        -1.466733         0.424415        -1.822470
H        -0.230154         2.090205        -0.694126
H        -1.055479         0.312507         1.180988
H         0.814155        -0.885817         1.708121
H         2.566965        -0.516416        -1.460796
H         4.896252        -1.391653        -1.612073
H         4.763085        -1.971013         0.060139
H         2.982512        -3.256153        -0.718338
H         4.497513         0.461091         0.694835
H         5.390134         0.892207        -1.253059
H         2.082862         1.784627        -0.585743
H         3.868517         3.126795         0.107999
H         0.995871         1.634652         1.567550
H         3.176571         0.114607         2.499709
H        -1.159283        -2.089271         1.045632
H        -0.358684        -2.061584        -1.214352
48
mol2 cl12 relG=3.13 C=0.00172
C         3.907813         2.431001         1.163341
O         2.653224         1.819867         0.916626
C         2.490915         1.412134        -0.409290
O         3.404585         0.414986        -0.790822
C         3.292213        -0.793681        -0.047273
C         4.356122        -1.725891        -0.559984
O         5.628894        -1.203912        -0.214978
C         1.892440        -1.397242        -0.183868
O         1.734514        -2.491651         0.701263
C         0.849452        -0.361935         0.188427
O        -0.436153        -0.907802        -0.058552
C        -1.369723        -0.741400         0.966320
O        -1.818910         0.585586         1.090026
C        -2.514937         1.091388        -0.042970
C        -2.898509         2.518462         0.266272
O        -1.775105         3.365850         0.431551
C        -3.731742         0.230140        -0.353153
O        -4.318342         0.713790        -1.547840
C        -3.302020        -1.213071        -0.520279
O        -4.468065        -1.978417        -0.766195
C        -2.530197        -1.694633         0.695787
O        -3.402722        -1.723217         1.807829
C         1.054779         0.933877        -0.577892
O         0.783419         0.693114        -1.944990
H         4.073677         3.264910         0.472261
H         4.728288         1.715009         1.064275
H         3.882851         2.807711         2.185265
H         2.690560         2.247509        -1.091829
H         3.474062        -0.592408         1.016032
H         4.253871        -1.819888        -1.648072
H         4.212547        -2.714602        -0.112252
H         6.296413        -1.807562        -0.556179
H         1.731301        -1.717588        -1.219027
H         2.056366        -3.286691         0.265716
H         0.956480        -0.144072         1.256861
H        -0.917374        -0.972495         1.936686
H        -1.854092         1.080190        -0.920040
H        -3.553295         2.888292        -0.528195
H        -3.451831         2.546979         1.208220
H        -1.287921         3.376624        -0.399828
H        -4.447009         0.302556         0.476469
H        -4.975667         0.061641        -1.818881
H        -2.630046        -1.263212        -1.384351
H        -4.202126        -2.814905        -1.162572
H        -2.121567        -2.691541         0.498125
H        -2.941985        -2.149444         2.538641
H         0.384746         1.701045        -0.179798
H         0.779394         1.541488        -2.401501
48
mol2 cl17 relG=3.31 C=0.00133
C        -3.912273         2.662046        -0.950470
O        -2.666018         2.013824        -0.763878
C        -2.472384         1.560470         0.542469
O        -3.411569         0.583248         0.919820
C        -3.366789        -0.601658         0.132011
C        -4.516249        -1.466581         0.609464
O        -4.925206        -2.323076        -0.443035
C        -1.995102        -1.258456         0.272017
O        -1.901704        -2.455312        -0.474490
C        -0.911183        -0.273510        -0.126711
O         0.354810        -0.853747         0.157910
C         1.288894        -0.790402        -0.879635
O         1.775108         0.508070        -1.102392
C         2.527750         1.061594        -0.026124
C         2.914186         2.453380        -0.463573
O         1.786439         3.289908        -0.645602
C         3.742267         0.194644         0.297539
O         4.406615         0.681172         1.450467
C         3.291560        -1.221346         0.580887
O         4.445640        -2.034895         0.711248
C         2.411491        -1.755066        -0.543322
O         3.168625        -1.938805        -1.723523
C        -1.050321         1.039437         0.632072
O        -0.756859         0.863440         2.004581
H        -3.904573         3.081319        -1.955915
H        -4.041001         3.468840        -0.220501
H        -4.746151         1.960457        -0.860708
H        -2.620614         2.376488         1.258904
H        -3.539685        -0.354535        -0.924319
H        -5.334128        -0.798670         0.902557
H        -4.214385        -2.045215         1.490079
H        -5.589731        -2.922572        -0.088892
H        -1.853314        -1.543957         1.318008
H        -2.049072        -2.242663        -1.404257
H        -0.994975        -0.075191        -1.201461
H         0.823004        -1.080283        -1.826221
H         1.901971         1.128495         0.872305
H         3.530880         2.920695         0.305235
H         3.503128         2.386233        -1.387302
H         1.199330         2.850769        -1.271909
H         4.423771         0.189768        -0.560655
H         5.030869         1.361923         1.180301
H         2.715343        -1.219695         1.513375
H         4.177978        -2.875966         1.098737
H         1.963711        -2.703944        -0.224954
H         4.017438        -2.306315        -1.443170
H        -0.383203         1.786709         0.190985
H         0.065280         0.359392         2.051192
48
mol2 cl13 relG=5.29 C=0.00007
C         4.629952         0.857814         2.115088
O         3.264899         0.924223         1.739183
C         3.075261         1.414568         0.445501
O         3.662103         0.597949        -0.537816
C         3.139858        -0.723582        -0.596299
C         3.922690        -1.467393        -1.651099
O         5.286489        -1.626361        -1.301495
C         1.648462        -0.685744        -0.901672
O         1.151158        -2.009432        -0.849366
C         0.950920         0.178962         0.128439
O        -0.422513         0.235367        -0.220443
C        -1.294544         0.364393         0.877956
O        -2.367353         1.191242         0.532948
C        -3.200688         0.684550        -0.508341
C        -4.265358         1.725195        -0.758144
O        -3.736594         2.939516        -1.258703
C        -3.800658        -0.672473        -0.131645
O        -4.478035        -1.238316        -1.239325
C        -2.691802        -1.620302         0.270450
O        -3.273024        -2.830579         0.715869
C        -1.797567        -0.996582         1.339213
O        -2.444959        -0.870850         2.591024
C         1.574477         1.560816         0.215048
O         1.330975         2.243046        -0.998248
H         5.168657         0.104680         1.533259
H         4.656591         0.583219         3.169005
H         5.115718         1.830552         1.979843
H         3.570485         2.386383         0.328395
H         3.282369        -1.223120         0.371509
H         3.902705        -0.897475        -2.583266
H         3.448307        -2.436614        -1.830080
H         5.326509        -2.186902        -0.518643
H         1.495487        -0.259391        -1.901192
H         0.188747        -1.947807        -0.886642
H         1.067578        -0.310486         1.101561
H        -0.792301         0.867913         1.708484
H        -2.606675         0.552918        -1.421827
H        -5.013527         1.316587        -1.444696
H        -4.761571         1.964259         0.185937
H        -3.366035         2.761086        -2.130062
H        -4.494571        -0.545335         0.708969
H        -5.375303        -0.891314        -1.259794
H        -2.078405        -1.803305        -0.621407
H        -2.563243        -3.468054         0.852411
H        -0.938366        -1.651353         1.506432
H        -3.115317        -0.180709         2.520664
H         1.143814         2.107555         1.060484
H         1.607153         3.158933        -0.885332
48
mol3 cl1 relG=0.00 C=0.28394
C        -4.787649        -2.087357        -0.947919
O        -4.491441        -0.864472        -0.296465
C        -3.452543        -0.973675         0.631010
O        -2.230463        -1.329922         0.035522
C        -1.742520        -0.379582        -0.904009
C        -0.495948        -0.955230        -1.517847
O         0.467782        -1.226342        -0.509241
C         1.769550        -1.300565        -1.006301
O         2.239014        -0.043695        -1.429947
C         2.312342         0.916940        -0.380826
C         2.601072         2.245534        -1.025756
O         1.532515         2.634130        -1.878733
C         3.341857         0.463608         0.642387
O         3.513495         1.396717         1.693156
C         2.895869        -0.882133         1.190101
O         3.859320        -1.438767         2.064989
C         2.662840        -1.887826         0.075264
O         3.881836        -2.243165        -0.548702
C        -1.523978         0.988627        -0.252342
O        -1.191337         1.946926        -1.237001
C        -2.794847         1.438260         0.436842
O        -2.494300         2.600626         1.193913
C        -3.349197         0.355551         1.354510
O        -2.503607         0.163047         2.471879
H        -3.971059        -2.400039        -1.604545
H        -5.683060        -1.920354        -1.545611
H        -4.981652        -2.878633        -0.215283
H        -3.658791        -1.780230         1.344150
H        -2.467798        -0.250933        -1.717788
H        -0.102777        -0.238671        -2.243137
H        -0.740237        -1.885133        -2.043404
H         1.811995        -1.934143        -1.898692
H         1.339359         0.987565         0.120421
H         2.691221         3.012737        -0.257329
H         3.541004         2.198904        -1.586582
H         1.534444         2.035276        -2.634792
H         4.318729         0.365418         0.161497
H         2.663848         1.508626         2.138353
H         1.945207        -0.727877         1.719808
H         4.165548        -0.728687         2.642169
H         2.170987        -2.776248         0.487784
H         4.532624        -2.348716         0.156783
H        -0.729725         0.910829         0.496439
H        -0.226535         2.052771        -1.297841
H        -3.541345         1.666568        -0.331830
H        -3.325179         3.025385         1.435478
H        -4.354144         0.647604         1.682955
H        -2.216280         1.044388         2.745337
48
mol3 cl4 relG=0.39 C=0.16004
C         1.260556         2.373283        -1.926926
O         2.481638         1.843699        -1.438919
C         2.438275         1.543272        -0.075732
O         1.483502         0.558795         0.229224
C         1.733980        -0.708849        -0.370582
C         0.567220        -1.589506        -0.022172
O        -0.563999        -1.116647        -0.735405
C        -1.783346        -1.592086        -0.251989
O        -2.076487        -1.096753         1.031081
C        -2.192882         0.321276         1.106843
C        -2.423397         0.655995         2.561683
O        -3.627064         0.117605         3.077631
C        -3.304521         0.802992         0.187266
O        -3.325956         2.218100         0.241851
C        -3.054342         0.319418        -1.225328
O        -4.186310         0.681958        -2.002015
C        -2.843050        -1.188119        -1.261931
O        -4.032683        -1.877472        -0.933173
C         3.064808        -1.257698         0.133473
O         3.417598        -2.471025        -0.508327
C         4.159703        -0.260773        -0.189078
O         5.398554        -0.652171         0.373009
C         3.833219         1.119138         0.351881
O         3.856384         1.133780         1.766331
H         0.465555         1.622162        -1.920524
H         1.441038         2.694873        -2.952035
H         0.945164         3.233287        -1.325578
H         2.122776         2.421387         0.499613
H         1.788054        -0.601987        -1.461131
H         0.388158        -1.545123         1.056382
H         0.772910        -2.627265        -0.305635
H        -1.762870        -2.681091        -0.134110
H        -1.251686         0.793003         0.799290
H        -1.561221         0.299583         3.137155
H        -2.482507         1.738742         2.676211
H        -3.578508        -0.840665         2.988487
H        -4.259682         0.395210         0.538517
H        -3.972674         2.517222        -0.407564
H        -2.155345         0.813966        -1.609045
H        -3.941869         0.637789        -2.933210
H        -2.495072        -1.479588        -2.260229
H        -4.750579        -1.411745        -1.381807
H         3.009358        -1.402652         1.217985
H         3.007170        -3.201512        -0.034943
H         4.242024        -0.193977        -1.281671
H         5.507669        -1.593791         0.192850
H         4.553661         1.841003        -0.049292
H         4.629742         0.622163         2.035513
48
mol3 cl18 relG=0.44 C=0.14896
C        -4.815573        -2.039510        -1.003849
O        -4.497701        -0.847898        -0.305849
C        -3.443128        -1.002957         0.596395
O        -2.230797        -1.329991        -0.037007
C        -1.739158        -0.329042        -0.922873
C        -0.492313        -0.868731        -1.567043
O         0.471921        -1.195387        -0.575853
C         1.774162        -1.238828        -1.076286
O         2.240129         0.040715        -1.430767
C         2.302389         0.942035        -0.331164
C         2.570576         2.308311        -0.903591
O         1.494565         2.723966        -1.734182
C         3.343311         0.450430         0.657073
O         3.408213         1.364410         1.735415
C         2.922115        -0.924517         1.138493
O         3.960566        -1.423366         1.966759
C         2.667861        -1.877517        -0.024913
O         3.882080        -2.218486        -0.665016
C        -1.528823         0.994033        -0.185088
O        -1.205836         2.032421        -1.089605
C        -2.819199         1.392567         0.504333
O        -2.657597         2.577030         1.260352
C        -3.321034         0.285216         1.404243
O        -2.406266         0.103709         2.467888
H        -4.011453        -2.331524        -1.684800
H        -5.717794        -1.839282        -1.580812
H        -5.007093        -2.859077        -0.302322
H        -3.639163        -1.847391         1.268557
H        -2.463746        -0.153010        -1.728567
H        -0.100776        -0.110269        -2.249821
H        -0.734317        -1.767174        -2.145848
H         1.817852        -1.822731        -2.001973
H         1.332366         0.970658         0.177179
H         2.649233         3.035910        -0.096579
H         3.510008         2.305712        -1.467154
H         1.499224         2.159864        -2.516538
H         4.316260         0.381431         0.153653
H         3.950305         0.956908         2.421022
H         1.996409        -0.812421         1.713472
H         3.599474        -2.127999         2.516223
H         2.168392        -2.778059         0.352150
H         4.533357        -2.338071         0.038945
H        -0.741918         0.878030         0.565772
H        -0.240689         2.136749        -1.165566
H        -3.576180         1.547665        -0.275664
H        -2.232794         3.215704         0.674687
H        -4.311532         0.549268         1.789477
H        -2.796744        -0.516824         3.093044
48
mol3 cl7 relG=0.77 C=0.09113
C         1.292709        -2.502416         1.748753
O         2.511850        -1.938094         1.296299
C         2.466375        -1.545578        -0.043528
O         1.503337        -0.549935        -0.281241
C         1.736914         0.671021         0.411022
C         0.559336         1.562508         0.131559
O        -0.562016         1.022727         0.812294
C        -1.786227         1.549036         0.400324
O        -2.101681         1.189736        -0.922371
C        -2.226147        -0.212816        -1.140465
C        -2.474887        -0.397935        -2.618572
O        -3.683757         0.191060        -3.062254
C        -3.330723        -0.778535        -0.261460
O        -3.369496        -2.179622        -0.463284
C        -3.056627        -0.447205         1.189874
O        -4.179886        -0.881866         1.941688
C        -2.832267         1.047219         1.380327
O        -4.020461         1.776265         1.145764
C         3.053679         1.274754        -0.050105
O         3.281658         2.465752         0.679581
C         4.167307         0.276127         0.192294
O         5.351952         0.822247        -0.366419
C         3.857709        -1.077414        -0.434619
O         3.895106        -1.000057        -1.846135
H         1.476231        -2.895836         2.747949
H         0.976355        -3.317853         1.088798
H         0.496977        -1.753666         1.797774
H         2.157517        -2.384669        -0.677863
H         1.792894         0.483557         1.490385
H         0.376371         1.594917        -0.946817
H         0.757912         2.577330         0.489255
H        -1.761999         2.644383         0.395135
H        -1.283991        -0.717233        -0.893264
H        -1.619018         0.014609        -3.165324
H        -2.537671        -1.463478        -2.841391
H        -3.638801         1.132484        -2.861315
H        -4.285368        -0.326173        -0.554779
H        -4.002715        -2.540115         0.168190
H        -2.155967        -0.984754         1.506147
H        -3.920186        -0.940311         2.867868
H        -2.465456         1.229867         2.397525
H        -4.733801         1.280038         1.567784
H         2.989485         1.491275        -1.124474
H         4.181446         2.750502         0.480868
H         4.280508         0.147594         1.274085
H         6.107786         0.373893         0.028994
H         4.584540        -1.814557        -0.072662
H         4.651195        -0.440122        -2.066652
48
mol3 cl3 relG=0.89 C=0.07700
C        -1.296887        -1.753416        -2.499918
O        -2.511158        -1.374789        -1.873899
C        -2.454443        -1.460326        -0.480709
O        -1.494091        -0.599194         0.074186
C        -1.739645         0.782226        -0.162766
C        -0.573376         1.533187         0.416433
O         0.561922         1.274254        -0.394710
C         1.778211         1.596584         0.209841
O         2.073183         0.755758         1.298195
C         2.200643        -0.621004         0.955990
C         2.392751        -1.395393         2.239874
O         3.571260        -1.053859         2.948360
C         3.333076        -0.793716        -0.044557
O         3.404865        -2.162189        -0.400068
C         3.074226         0.067230        -1.268758
O         4.124535        -0.058709        -2.209410
C         2.851055         1.514452        -0.869879
O         4.081904         2.019446        -0.386471
C        -3.068604         1.205212         0.458780
O        -3.336507         2.572522         0.215740
C        -4.179078         0.320634        -0.076990
O        -5.362763         0.611871         0.647001
C        -3.840193        -1.159855         0.059752
O        -3.853414        -1.550336         1.418919
H        -0.495919        -1.039312        -2.288111
H        -1.485116        -1.772705        -3.572773
H        -0.985083        -2.749724        -2.167076
H        -2.138379        -2.463520        -0.171376
H        -1.783701         0.971330        -1.243773
H        -0.398506         1.192322         1.441437
H        -0.783327         2.606722         0.428903
H         1.747735         2.606466         0.634940
H         1.271294        -0.980181         0.496413
H         1.554400        -1.169847         2.902548
H         2.365058        -2.465244         2.013957
H         4.323697        -1.449739         2.496749
H         4.274715        -0.473269         0.420666
H         4.024630        -2.226597        -1.136729
H         2.171516        -0.302976        -1.762035
H         4.876157         0.435428        -1.856811
H         2.516348         2.086939        -1.740191
H         4.030193         2.980977        -0.375714
H        -3.008802         1.095567         1.545474
H        -3.425140         2.695248        -0.737629
H        -4.314440         0.551835        -1.140748
H        -6.106697         0.216885         0.178001
H        -4.570137        -1.745298        -0.512801
H        -4.604795        -1.094391         1.821372
48
mol3 cl2 relG=1.00 C=0.06531
C        -4.800772        -2.371577        -0.162984
O        -4.489056        -1.010764         0.078749
C        -3.386052        -0.839888         0.918341
O        -2.200356        -1.354630         0.362735
C        -1.786919        -0.709949        -0.838393
C        -0.578617        -1.435404        -1.362966
O         0.500264        -1.399962        -0.435320
C         1.747526        -1.223383        -1.038940
O         2.002036         0.128438        -1.333802
C         2.166196         0.969623        -0.194906
C         2.317362         2.380335        -0.705295
O         1.087608         2.917242        -1.181450
C         3.352525         0.491453         0.636115
O         3.498925         1.250074         1.824551
C         3.087021        -0.938757         1.059600
O         4.187793        -1.492783         1.755960
C         2.820220        -1.822412        -0.142842
O         3.984143        -1.963819        -0.936290
C        -1.545197         0.771791        -0.578262
O        -1.197261         1.434581        -1.778396
C        -2.803937         1.396194        -0.010908
O        -2.581685         2.743311         0.369251
C        -3.272666         0.645250         1.221341
O        -2.355492         0.785824         2.289517
H        -4.931851        -2.911808         0.781202
H        -4.021643        -2.863203        -0.751875
H        -5.735604        -2.388766        -0.722156
H        -3.521614        -1.403121         1.848850
H        -2.568652        -0.807647        -1.603482
H        -0.286933        -0.968829        -2.306369
H        -0.842308        -2.480035        -1.558534
H         1.780497        -1.731010        -2.007427
H         1.274411         0.921102         0.441765
H         2.719284         3.019443         0.084014
H         3.016026         2.387886        -1.544966
H         0.598454         3.251503        -0.420528
H         4.268592         0.537494         0.037891
H         4.082996         1.993367         1.646068
H         2.193204        -0.939248         1.697830
H         4.477438        -0.834198         2.398871
H         2.471834        -2.803227         0.199623
H         4.720393        -2.096760        -0.325974
H        -0.743828         0.875207         0.157345
H        -0.313096         1.830319        -1.663647
H        -3.591419         1.342687        -0.773151
H        -2.101305         3.166127        -0.353442
H        -4.261980         1.012451         1.517694
H        -2.078406         1.710503         2.296936
48
mol3 cl15 relG=1.12 C=0.05509
C         1.270583         3.119908        -0.518795
O         2.474713         2.382574        -0.392963
C         2.433542         1.443793         0.640021
O         1.446441         0.463600         0.439457
C         1.645396        -0.341643        -0.718979
C         0.457924        -1.256271        -0.820453
O        -0.670882        -0.470060        -1.164762
C        -1.882376        -1.155626        -1.076964
O        -2.191661        -1.532390         0.241729
C        -2.341283        -0.437122         1.143578
C        -2.578851        -1.042810         2.503285
O        -1.455948        -1.774701         2.961301
C        -3.484476         0.458938         0.680857
O        -3.597539         1.623845         1.480892
C        -3.211256         0.924440        -0.734915
O        -4.306776         1.648297        -1.265088
C        -2.954068        -0.250539        -1.661093
O        -4.117684        -1.035650        -1.833084
C         2.963894        -1.099057        -0.596456
O         3.263643        -1.834903        -1.769808
C         4.088201        -0.100639        -0.408502
O         5.320700        -0.750273        -0.157800
C         3.816890         0.826703         0.761246
O         3.853389         0.127900         1.990745
H         0.447064         2.488419        -0.864016
H         1.453395         3.903367        -1.253349
H         0.995273         3.575659         0.438893
H         2.155789         1.925616         1.584634
H         1.686015         0.293200        -1.612748
H         0.300617        -1.755292         0.141137
H         0.626038        -2.016388        -1.591159
H        -1.840197        -2.097413        -1.635399
H        -1.415895         0.150978         1.169316
H        -2.755676        -0.248433         3.229990
H        -3.471160        -1.680400         2.462872
H        -1.262379        -2.448252         2.299328
H        -4.421230        -0.109100         0.702357
H        -4.136421         1.417686         2.251185
H        -2.312556         1.554777        -0.716746
H        -4.591399         2.272027        -0.586168
H        -2.599987         0.125341        -2.627732
H        -4.852078        -0.420388        -1.951647
H         2.918803        -1.766624         0.270942
H         2.852428        -2.702222        -1.703529
H         4.156327         0.504860        -1.321561
H         5.399721        -1.466626        -0.799410
H         4.558273         1.633796         0.758967
H         4.617336        -0.460952         1.951914
48
mol3 cl5 relG=1.55 C=0.02925
C        -4.775161        -1.974849        -1.153997
O        -4.489640        -0.797398        -0.418781
C        -3.490886        -0.975247         0.540828
O        -2.249703        -1.316820        -0.027510
C        -1.704937        -0.328001        -0.893362
C        -0.450760        -0.896990        -1.497492
O         0.480461        -1.217526        -0.475280
C         1.788036        -1.354805        -0.949561
O         2.293875        -0.145314        -1.453730
C         2.338282         0.886195        -0.473532
C         2.631464         2.177241        -1.192639
O         1.599588         2.510122        -2.104431
C         3.339420         0.513319         0.616564
O         3.362674         1.480859         1.650603
C         2.896698        -0.801539         1.242358
O         3.814571        -1.266604         2.211905
C         2.657183        -1.872756         0.188165
O         3.926585        -2.251513        -0.315527
C        -1.489870         0.969485        -0.124062
O        -1.023899         1.963046        -1.024320
C        -2.801965         1.415296         0.498274
O        -2.631690         2.614628         1.229517
C        -3.398186         0.312095         1.350992
O        -2.555463         0.131029         2.473529
H        -3.936001        -2.260445        -1.794176
H        -5.642600        -1.758356        -1.776555
H        -5.010180        -2.804788        -0.478513
H        -3.735205        -1.819473         1.196656
H        -2.397483        -0.127852        -1.720753
H        -0.029231        -0.159240        -2.184128
H        -0.696799        -1.801667        -2.065385
H         1.823606        -2.054149        -1.792956
H         1.354120         0.980857         0.001937
H         2.767841         2.973577        -0.452079
H         3.556915         2.085421        -1.768260
H         0.745093         2.321191        -1.677243
H         4.336868         0.397989         0.175851
H         3.919003         2.214099         1.370092
H         1.954552        -0.613808         1.765504
H         4.540927        -1.676424         1.723560
H         2.161072        -2.728623         0.654770
H         3.847793        -3.130018        -0.701368
H        -0.751442         0.802688         0.669108
H        -1.143059         2.813357        -0.580982
H        -3.501021         1.645054        -0.309809
H        -2.161911         2.384662         2.041726
H        -4.404822         0.600503         1.667788
H        -3.052808        -0.337293         3.152187
48
mol3 cl9 relG=1.85 C=0.01872
C         1.293147         2.402337        -1.890409
O         2.508325         1.866268        -1.395061
C         2.449581         1.545626        -0.037044
O         1.486504         0.561878         0.244108
C         1.735002        -0.697531        -0.374364
C         0.560672        -1.577044        -0.049962
O        -0.562357        -1.081970        -0.760731
C        -1.786564        -1.584428        -0.317905
O        -2.104921        -1.154048         0.982079
C        -2.239316         0.258726         1.118147
C        -2.501709         0.555425         2.570086
O        -3.741605        -0.007387         2.964345
C        -3.322593         0.784946         0.179460
O        -3.425844         2.196056         0.252668
C        -3.021568         0.349904        -1.243642
O        -4.038963         0.750492        -2.140859
C        -2.848246        -1.151826        -1.324298
O        -4.083107        -1.773108        -1.026792
C         3.058856        -1.262198         0.130303
O         3.410897        -2.464652        -0.531901
C         4.161452        -0.265229        -0.165594
O         5.393760        -0.673258         0.399271
C         3.837835         1.106512         0.397172
O         3.846971         1.095467         1.811800
H         0.970222         3.254074        -1.281246
H         0.498385         1.650989        -1.904350
H         1.485715         2.737846        -2.908813
H         2.133177         2.416743         0.548511
H         1.797948        -0.572958        -1.462509
H         0.374572        -1.552581         1.028153
H         0.761988        -2.610672        -0.351812
H        -1.757321        -2.678515        -0.250980
H        -1.290990         0.746785         0.855784
H        -1.679695         0.137646         3.162440
H        -2.501846         1.641689         2.705933
H        -3.877547         0.205018         3.892777
H        -4.296186         0.395905         0.483204
H        -2.572105         2.571242         0.001479
H        -2.064841         0.805595        -1.535016
H        -4.182428         1.693354        -1.996039
H        -2.509356        -1.427221        -2.328781
H        -3.983117        -2.719061        -1.180025
H         2.994164        -1.426759         1.211512
H         2.990104        -3.202096        -0.079023
H         4.252795        -0.179473        -1.256100
H         5.497764        -1.612879         0.206032
H         4.566075         1.831299         0.015774
H         4.615965         0.576796         2.079996
48
mol3 cl12 relG=1.95 C=0.01620
C         1.376681        -2.093875         2.253645
O         2.575631        -1.622311         1.662277
C         2.497486        -1.526315         0.271172
O         1.515283        -0.615992        -0.155108
C         1.750617         0.729939         0.247787
C         0.567945         1.534559        -0.211674
O        -0.545904         1.160040         0.581673
C        -1.771326         1.609875         0.089263
O        -2.109227         1.002891        -1.132983
C        -2.253376        -0.413789        -1.055197
C        -2.493874        -0.930320        -2.447649
O        -3.731900        -0.446043        -2.940711
C        -3.364680        -0.766001        -0.069725
O        -3.467709        -2.168251         0.112780
C        -3.046934        -0.164874         1.281865
O        -4.109595        -0.351441         2.199506
C        -2.806962         1.329393         1.165256
O        -3.989489         2.015093         0.802948
C         3.070288         1.226329        -0.336178
O         3.403142         2.514002         0.154345
C         4.181926         0.293087         0.105610
O         5.425481         0.661355        -0.456511
C         3.875369        -1.143227        -0.260955
O         3.896970        -1.269869        -1.669953
H         0.564260        -1.369609         2.145765
H         1.583015        -2.245316         3.312621
H         1.071124        -3.044760         1.802717
H         2.188830        -2.486909        -0.159783
H         1.814891         0.785649         1.341738
H         0.374752         1.327946        -1.268955
H         0.764145         2.605217        -0.089213
H        -1.736748         2.682802        -0.129636
H        -1.318689        -0.864647        -0.699675
H        -1.665176        -0.603174        -3.086249
H        -2.484914        -2.025393        -2.416495
H        -3.853806        -0.802237        -3.826153
H        -4.314224        -0.360471        -0.430494
H        -3.992328        -2.531738        -0.608052
H        -2.130900        -0.636423         1.661147
H        -4.392983        -1.270457         2.122136
H        -2.422618         1.707845         2.119130
H        -4.701686         1.635640         1.333008
H         3.008736         1.239704        -1.429558
H         2.993741         3.174869        -0.412599
H         4.234829         0.346916         1.200974
H         5.549572         1.597553        -0.259905
H         4.622186        -1.800132         0.196774
H         3.843570        -2.207366        -1.884664
48
mol3 cl21 relG=1.97 C=0.01580
C        -0.651043         1.788674         2.222064
O        -1.957877         1.427636         1.803930
C        -2.091566         1.372316         0.418519
O        -1.252883         0.402238        -0.168799
C        -1.492208        -0.933192         0.275608
C        -0.435348        -1.812818        -0.335910
O         0.810363        -1.577075         0.310952
C         1.910066        -1.579957        -0.551679
O         1.879870        -0.496185        -1.446464
C         1.913626         0.770747        -0.797660
C         1.624875         1.820432        -1.837518
O         0.328506         1.653823        -2.392332
C         3.238453         0.933093        -0.071991
O         3.241724         2.189285         0.581420
C         3.351165        -0.190917         0.942068
O         4.595356        -0.054457         1.603504
C         3.185354        -1.555110         0.287380
O         4.305214        -1.797415        -0.541639
C        -2.901222        -1.342372        -0.124133
O        -3.154955        -2.644293         0.366192
C        -3.898091        -0.351069         0.457842
O        -5.217082        -0.675278         0.062136
C        -3.547200         1.083610         0.085748
O        -3.805000         1.340842        -1.282740
H        -0.314265         2.691741         1.701313
H         0.064631         0.982144         2.039292
H        -0.703726         1.985115         3.292289
H        -1.777482         2.318117        -0.038315
H        -1.405841        -0.976676         1.367601
H        -0.361528        -1.593194        -1.404261
H        -0.712834        -2.862272        -0.208548
H         1.904187        -2.472352        -1.187802
H         1.116298         0.814158        -0.047737
H         1.726186         2.808374        -1.377015
H         2.343292         1.749677        -2.659182
H        -0.253720         1.310687        -1.697727
H         4.065665         0.873936        -0.790726
H         3.988308         2.185160         1.192371
H         2.530785        -0.064681         1.658574
H         4.565636        -0.576232         2.412829
H         3.108799        -2.321879         1.066371
H         4.256822        -2.709248        -0.848516
H        -2.973646        -1.331204        -1.221608
H        -4.096790        -2.811372         0.239067
H        -3.867534        -0.446703         1.546760
H        -5.309433        -0.389820        -0.856797
H        -4.183470         1.769040         0.648129
H        -3.137399         0.893890        -1.817679
48
mol3 cl8 relG=2.13 C=0.01243
C         1.136623         2.784128        -1.399682
O         2.363236         2.154505        -1.069734
C         2.340140         1.544698         0.186043
O         1.382527         0.519530         0.270064
C         1.613273        -0.573824        -0.613711
C         0.446238        -1.507960        -0.461223
O        -0.696851        -0.870308        -1.009820
C        -1.902600        -1.484202        -0.677426
O        -2.189851        -1.406056         0.699930
C        -2.260921        -0.076169         1.211164
C        -2.516945        -0.184214         2.689256
O        -1.364852        -0.727554         3.313724
C        -3.355115         0.706562         0.495261
O        -3.290878         2.051347         0.938167
C        -3.150265         0.627296        -1.010837
O        -4.221414         1.229987        -1.715519
C        -3.010896        -0.813035        -1.474174
O        -4.210232        -1.552660        -1.346219
C         2.946368        -1.230244        -0.270279
O         3.281333        -2.267163        -1.176565
C         4.043867        -0.190355        -0.373574
O         5.288985        -0.710516         0.055082
C         3.738693         1.027153         0.479664
O         3.782948         0.713472         1.858137
H         0.833570         3.478139        -0.607652
H         0.339164         2.052395        -1.557345
H         1.302598         3.338290        -2.322802
H         2.040199         2.265062         0.955852
H         1.652846        -0.214948        -1.649694
H         0.291733        -1.725783         0.600085
H         0.635757        -2.446692        -0.992847
H        -1.873520        -2.556996        -0.897327
H        -1.302331         0.431258         1.050043
H        -2.739113         0.812345         3.081548
H        -3.390830        -0.825746         2.855662
H        -1.557144        -0.827119         4.251364
H        -4.330728         0.273579         0.751868
H        -4.123224         2.479458         0.712073
H        -2.211318         1.143197        -1.244603
H        -4.131474         2.184675        -1.627090
H        -2.753008        -0.828493        -2.534612
H        -4.380575        -1.697233        -0.407422
H         2.904439        -1.618364         0.753314
H         2.881568        -3.086758        -0.868791
H         4.106258         0.128884        -1.422057
H         5.378089        -1.588293        -0.336098
H         4.458457         1.819526         0.244721
H         4.558209         0.153952         1.990932
48
mol3 cl6 relG=2.50 C=0.00730
C        -2.847452         2.919503        -0.452488
O        -3.125701         1.740722         0.283742
C        -3.528018         0.672724        -0.518477
O        -2.529881         0.275940        -1.429578
C        -1.337231        -0.182559        -0.808628
C        -0.379423        -0.471210        -1.947962
O         0.886926        -0.902820        -1.466376
C         1.911492         0.049328        -1.562020
O         1.722809         1.154403        -0.719351
C         1.799707         0.885965         0.679228
C         1.558853         2.191810         1.396215
O         0.258922         2.710937         1.177741
C         3.151089         0.269718         1.028926
O         3.202103        -0.143069         2.384405
C         3.360914        -0.974345         0.191015
O         4.648586        -1.525759         0.394121
C         3.223500        -0.666301        -1.286721
O         4.259575         0.186551        -1.733595
C        -1.640517        -1.411311         0.042966
O        -0.503223        -1.869010         0.753938
C        -2.698247        -1.061293         1.068340
O        -3.125684        -2.199031         1.796817
C        -3.926738        -0.466395         0.404762
O        -4.606584        -1.424445        -0.383095
H        -3.699204         3.185571        -1.088314
H        -1.957222         2.802735        -1.075842
H        -2.675593         3.713883         0.272630
H        -4.376662         0.961610        -1.148860
H        -0.919882         0.603686        -0.172242
H        -0.268151         0.425279        -2.563943
H        -0.784184        -1.275149        -2.568954
H         1.928825         0.471346        -2.571519
H         1.016557         0.173322         0.965265
H         1.743888         2.047541         2.465793
H         2.260073         2.943704         1.025610
H        -0.381577         2.071283         1.510093
H         3.949405         0.990185         0.819964
H         3.480430         0.601886         2.926035
H         2.587927        -1.704049         0.467872
H         4.807200        -1.529272         1.346074
H         3.229576        -1.604230        -1.852980
H         5.079496        -0.146365        -1.347957
H        -2.020645        -2.203609        -0.615849
H         0.255052        -1.823378         0.152467
H        -2.274381        -0.311696         1.748689
H        -2.339491        -2.659746         2.111663
H        -4.592415        -0.065841         1.177772
H        -4.639396        -2.237860         0.135427
48
mol3 cl23 relG=2.93 C=0.00386
C        -2.056906         2.889205         0.939127
O        -3.083346         1.912187         0.908941
C        -3.300644         1.379237        -0.363977
O        -2.165530         0.727357        -0.878944
C        -1.734893        -0.385269        -0.104413
C        -0.463917        -0.895530        -0.736327
O         0.567572         0.081045        -0.693495
C         1.287361         0.104129         0.502229
O         2.150986        -1.002211         0.628525
C         3.132653        -1.105247        -0.400991
C         3.903413        -2.376707        -0.163196
O         4.612850        -2.292358         1.061653
C         4.007482         0.143817        -0.427142
O         4.872113         0.036089        -1.545529
C         3.137973         1.386817        -0.530226
O         3.902864         2.575042        -0.433031
C         2.079085         1.401249         0.559184
O         2.619498         1.577237         1.855346
C        -2.830523        -1.439579        -0.071662
O        -2.397084        -2.512956         0.742431
C        -4.102702        -0.824593         0.490563
O        -5.157775        -1.767414         0.508216
C        -4.489606         0.429659        -0.271803
O        -4.901164         0.030984        -1.566737
H        -2.074835         3.338089         1.931657
H        -2.237618         3.664095         0.185878
H        -1.073146         2.443698         0.764879
H        -3.510254         2.180026        -1.083576
H        -1.532933        -0.063789         0.924758
H        -0.641678        -1.111038        -1.792133
H        -0.143437        -1.815981        -0.243992
H         0.624597         0.039167         1.370092
H         2.637687        -1.202686        -1.374991
H         3.193181        -3.211137        -0.143095
H         4.587344        -2.530423        -1.003407
H         5.108268        -3.110038         1.169430
H         4.596391         0.191104         0.495108
H         5.625878         0.616627        -1.399201
H         2.619001         1.354019        -1.495776
H         4.431399         2.650422        -1.234757
H         1.400063         2.240238         0.394973
H         3.078354         0.767047         2.108790
H        -3.017525        -1.789654        -1.095957
H        -3.158647        -3.090975         0.872158
H        -3.912308        -0.553338         1.532116
H        -5.467402        -1.856072        -0.402693
H        -5.305954         0.936730         0.251233
H        -5.406939         0.750734        -1.958702
48
mol3 cl13 relG=2.99 C=0.00354
C        -4.896732        -1.599237        -1.486054
O        -4.552584        -0.585581        -0.557273
C        -3.539461        -0.966995         0.324676
O        -2.317164        -1.212813        -0.325920
C        -1.749439        -0.080690        -0.975278
C        -0.475223        -0.531243        -1.635030
O         0.418555        -1.012887        -0.645560
C         1.715669        -1.219998        -1.113886
O         2.364939        -0.019461        -1.451433
C         2.532665         0.888847        -0.365840
C         3.227346         2.107838        -0.907035
O         2.347907         2.785161        -1.790069
C         3.325622         0.238093         0.765519
O         3.422655         1.092900         1.891074
C         2.673027        -1.075394         1.162264
O         3.426671        -1.757192         2.145562
C         2.483615        -1.978670        -0.036853
O         3.753118        -2.364089        -0.526440
C        -1.538366         1.066579         0.011781
O        -1.054420         2.224027        -0.644800
C        -2.838000         1.371707         0.734386
O        -2.664693         2.371228         1.720055
C        -3.400128         0.124384         1.380601
O        -2.516501        -0.297282         2.400997
H        -5.766238        -1.243507        -2.037785
H        -5.151710        -2.529260        -0.965914
H        -4.081109        -1.792898        -2.188106
H        -3.791555        -1.920737         0.804594
H        -2.421529         0.270480        -1.770470
H        -0.038189         0.314195        -2.172008
H        -0.692431        -1.329166        -2.354689
H         1.704355        -1.801975        -2.043229
H         1.548669         1.181627         0.024697
H         3.508581         2.751177        -0.068011
H         4.141047         1.796841        -1.428120
H         2.811325         3.555427        -2.133301
H         4.352230         0.054416         0.437112
H         2.527362         1.272998         2.205882
H         1.673291        -0.839756         1.552888
H         3.586520        -1.128981         2.859915
H         1.899135        -2.857175         0.256349
H         3.617670        -3.016541        -1.222301
H        -0.771365         0.791111         0.738513
H        -1.704052         2.485719        -1.309868
H        -3.565937         1.707952        -0.016539
H        -2.219362         3.111382         1.290570
H        -4.391816         0.340012         1.792424
H        -2.926325        -1.036766         2.862350
48
mol3 cl19 relG=3.16 C=0.00274
C        -4.957751        -1.927906        -1.040124
O        -4.643664        -0.688320        -0.429514
C        -3.638108        -0.789690         0.534021
O        -2.409224        -1.205479        -0.008948
C        -1.850212        -0.303830        -0.958517
C        -0.595348        -0.934380        -1.495779
O         0.321113        -1.158108        -0.435741
C         1.626240        -1.390276        -0.872951
O         2.224058        -0.229022        -1.394318
C         2.379074         0.824613        -0.448839
C         2.899571         2.027943        -1.186852
O         4.191948         1.759270        -1.703103
C         3.260230         0.365012         0.705554
O         3.325520         1.426960         1.642520
C         2.640540        -0.873492         1.335228
O         3.439877        -1.398674         2.379758
C         2.426540        -1.953947         0.296421
O         3.688882        -2.404977        -0.155990
C        -1.615071         1.062477        -0.316478
O        -1.189432         2.017527        -1.274094
C        -2.912095         1.577761         0.269200
O        -2.710837         2.774689         0.999372
C        -3.523287         0.562858         1.216267
O        -2.722578         0.383674         2.368537
H        -5.828423        -1.758609        -1.672660
H        -5.199423        -2.681715        -0.282617
H        -4.131434        -2.291848        -1.656835
H        -3.888946        -1.561477         1.270667
H        -2.536850        -0.173871        -1.804626
H        -0.161640        -0.267877        -2.246480
H        -0.838050        -1.888200        -1.977853
H         1.634693        -2.107181        -1.702323
H         1.401809         1.101104        -0.033039
H         2.197484         2.261950        -1.996611
H         2.919591         2.877141        -0.497405
H         4.513189         2.562518        -2.123903
H         4.260902         0.127109         0.332874
H         4.078337         1.268378         2.221184
H         1.655357        -0.590616         1.725235
H         3.374905        -0.797371         3.129288
H         1.859191        -2.778438         0.740656
H         3.544464        -3.171349        -0.721383
H        -0.872366         0.967384         0.481322
H        -0.233775         1.956309        -1.375295
H        -3.615529         1.750002        -0.555390
H        -2.133695         3.337314         0.468977
H        -4.529514         0.893460         1.497894
H        -2.437536         1.262703         2.647585
48
mol3 cl17 relG=3.18 C=0.00270
C         2.080882         2.970828        -0.906349
O         2.909466         1.835219        -1.088389
C         3.367371         1.290879         0.112833
O         2.315748         0.843541         0.934857
C         1.525617        -0.189102         0.357703
C         0.378118        -0.405734         1.321206
O        -0.698556        -1.022183         0.637208
C        -1.931261        -0.841774         1.267361
O        -2.321425         0.508416         1.298317
C        -2.482645         1.099412         0.010180
C        -2.801115         2.553239         0.249583
O        -1.715457         3.244236         0.841615
C        -3.576424         0.364859        -0.756419
O        -3.697366         0.838946        -2.086880
C        -3.221015        -1.105436        -0.847642
O        -4.270631        -1.858976        -1.427236
C        -2.945477        -1.694372         0.523925
O        -4.118334        -1.733553         1.313265
C         2.402430        -1.409590         0.125101
O         1.620004        -2.433657        -0.458734
C         3.560609        -1.036450        -0.778170
O         4.411771        -2.168980        -0.862977
C         4.324358         0.163728        -0.233501
O         5.023301        -0.176169         0.947654
H         2.579647         3.716031        -0.276803
H         1.123110         2.701599        -0.451949
H         1.901232         3.393608        -1.894187
H         3.877551         2.053998         0.711791
H         1.108206         0.145470        -0.599998
H         0.073805         0.576585         1.692181
H         0.684381        -1.024179         2.173482
H        -1.883819        -1.144949         2.318926
H        -1.543287         1.026820        -0.552076
H        -3.005059         3.044593        -0.702913
H        -3.698950         2.626978         0.876244
H        -1.498735         2.791809         1.664889
H        -4.528053         0.477163        -0.224858
H        -4.271170         1.611412        -2.087600
H        -2.309754        -1.196177        -1.452390
H        -4.571955        -1.376136        -2.206451
H        -2.530529        -2.701694         0.404967
H        -4.832435        -2.027083         0.733697
H         2.795387        -1.739379         1.095829
H         2.222439        -3.152094        -0.684134
H         3.160898        -0.785671        -1.766453
H         4.976894        -2.065402        -1.636638
H         5.020763         0.525825        -0.999342
H         5.392586        -1.056767         0.799329
48
mol3 cl24 relG=3.38 C=0.00198
C        -0.712218        -1.778658        -2.262541
O        -2.006784        -1.410648        -1.814928
C        -2.108682        -1.362633        -0.425177
O        -1.248435        -0.410057         0.148941
C        -1.508383         0.932836        -0.252817
C        -0.447925         1.798534         0.373143
O         0.791475         1.583897        -0.292773
C         1.897994         1.574853         0.561051
O         1.873828         0.476278         1.436531
C         1.920506        -0.779221         0.762813
C         1.616238        -1.848068         1.777238
O         0.310627        -1.699104         2.313710
C         3.265681        -0.912922         0.062737
O         3.374077        -2.119208        -0.673931
C         3.373824         0.217395        -0.943499
O         4.645924         0.249422        -1.564217
C         3.156879         1.573481        -0.292671
O         4.231976         1.902127         0.566508
C        -2.922905         1.351518         0.152310
O        -3.229189         2.627983        -0.380051
C        -3.917715         0.361493        -0.419501
O        -5.209053         0.709875         0.040892
C        -3.554824        -1.069463        -0.049404
O        -3.723492        -1.233376         1.344760
H        -0.785847        -1.959492        -3.334341
H        -0.374919        -2.692571        -1.760927
H         0.015306        -0.982342        -2.081195
H        -1.792775        -2.317835         0.013394
H        -1.430457         1.008627        -1.344136
H        -0.362531         1.547949         1.433727
H        -0.721397         2.853203         0.279754
H         1.899090         2.456182         1.210885
H         1.137747        -0.810028        -0.003541
H         1.727345        -2.827649         1.298714
H         2.322668        -1.792966         2.610849
H        -0.253204        -1.302179         1.631445
H         4.075286        -0.839346         0.797246
H         3.645568        -2.821386        -0.074318
H         2.588348         0.065520        -1.695983
H         4.870159        -0.658548        -1.801310
H         3.048971         2.332564        -1.075837
H         5.040524         1.636697         0.110350
H        -3.004510         1.363901         1.244638
H        -2.951933         3.298268         0.251957
H        -3.870449         0.442589        -1.512456
H        -5.847230         0.149408        -0.414260
H        -4.207645        -1.755703        -0.600686
H        -3.606581        -2.167244         1.550397
48
mol3 cl11 relG=3.84 C=0.00101
C        -3.946041         2.531427        -1.623570
O        -4.156468         1.315230        -0.926158
C        -3.180539         0.355586        -1.192032
O        -1.900714         0.742718        -0.747948
C        -1.802653         0.961694         0.657469
C        -0.386688         1.402362         0.942043
O         0.545898         0.368960         0.668399
C         1.174096         0.436800        -0.577940
O         2.355225         1.200447        -0.528158
C         3.365983         0.676277         0.324233
C         4.534198         1.631229         0.274014
O         4.219366         2.905722         0.807237
C         3.756952        -0.729322        -0.113890
O         4.686114        -1.241644         0.823887
C         2.521980        -1.605892        -0.166275
O         2.926128        -2.888921        -0.609621
C         1.454798        -0.986369        -1.050394
O         1.917064        -0.974888        -2.386495
C        -2.189578        -0.301897         1.424454
O        -2.270584        -0.046029         2.816115
C        -3.550649        -0.791271         0.975418
O        -3.883905        -2.026553         1.578833
C        -3.594833        -0.952695        -0.534949
O        -2.775992        -2.006525        -1.005594
H        -3.052586         3.049283        -1.264126
H        -4.819341         3.156876        -1.442335
H        -3.846628         2.347236        -2.698944
H        -3.065717         0.212021        -2.272351
H        -2.475907         1.773719         0.959307
H        -0.297615         1.656342         2.000229
H        -0.150997         2.297090         0.359155
H         0.540840         0.946878        -1.307139
H         2.990963         0.624629         1.355187
H         5.381912         1.184436         0.801431
H         4.823427         1.790885        -0.767714
H         4.039287         2.795415         1.747369
H         4.212130        -0.682433        -1.111785
H         4.775609        -2.184188         0.637679
H         2.117210        -1.671812         0.849880
H         2.250951        -3.523938        -0.347970
H         0.526752        -1.564954        -0.967228
H         1.195854        -0.668788        -2.947413
H        -1.446927        -1.083536         1.231853
H        -1.389306        -0.126778         3.194997
H        -4.290632        -0.027844         1.248662
H        -3.795166        -1.905403         2.531443
H        -4.612910        -1.198802        -0.841868
H        -1.850423        -1.752030        -0.903794
48
mol3 cl14 relG=3.97 C=0.00085
C         0.719368        -1.635534         2.342376
O         2.030504        -1.311868         1.910355
C         2.172245        -1.362081         0.521602
O         1.323171        -0.461952        -0.140084
C         1.572042         0.909588         0.149278
C         0.498204         1.696698        -0.549897
O        -0.724766         1.503969         0.148166
C        -1.864522         1.534557        -0.657310
O        -1.972723         0.403066        -1.482871
C        -2.079113        -0.832208        -0.779060
C        -2.183433        -1.915753        -1.818060
O        -0.951996        -2.004100        -2.515907
C        -3.278033        -0.842072         0.173747
O        -3.226041        -1.983821         1.012993
C        -3.233445         0.377673         1.069744
O        -4.409273         0.395712         1.857316
C        -3.076395         1.652764         0.257432
O        -4.246592         1.848407        -0.512002
C         2.982106         1.276292        -0.301378
O         3.325972         2.603607         0.057095
C         3.969803         0.366636         0.402420
O         5.288890         0.567708        -0.071472
C         3.631320        -1.097495         0.189260
O         3.821944        -1.476957        -1.160293
H         0.758219        -1.735923         3.426574
H         0.388358        -2.582286         1.901079
H         0.004495        -0.850637         2.079604
H         1.877056        -2.347728         0.143058
H         1.494407         1.085603         1.229630
H         0.410891         1.346472        -1.582293
H         0.747159         2.762364        -0.555604
H        -1.832729         2.384954        -1.348141
H        -1.174111        -0.993127        -0.182592
H        -2.413743        -2.865786        -1.324908
H        -3.004468        -1.674812        -2.504261
H        -1.053119        -2.666261        -3.206819
H        -4.210300        -0.836060        -0.402092
H        -3.619925        -2.728355         0.548501
H        -2.349918         0.283591         1.712928
H        -4.320119         1.104791         2.503553
H        -2.918657         2.494563         0.941143
H        -4.182693         2.710055        -0.938126
H         3.065351         1.139618        -1.385090
H         3.031600         3.198096        -0.639871
H         3.915332         0.580926         1.477697
H         5.431719         1.520684        -0.120932
H         4.255833        -1.709581         0.849966
H         4.645756        -1.065716        -1.450291
48
mol3 cl10 relG=4.09 C=0.00070
C         1.053917        -1.454382         2.692028
O         2.292479        -1.136825         2.079179
C         2.284646        -1.343829         0.697931
O         1.353505        -0.528588         0.034318
C         1.600802         0.868079         0.147099
C         0.467122         1.562377        -0.555005
O        -0.705766         1.382965         0.225544
C        -1.894476         1.566383        -0.481843
O        -2.100754         0.572767        -1.455754
C        -2.199258        -0.750216        -0.937083
C        -2.365560        -1.677754        -2.109288
O        -1.160393        -1.685932        -2.857609
C        -3.362389        -0.848894         0.040391
O        -3.354443        -2.147521         0.605175
C        -3.202397         0.198457         1.123796
O        -4.328751         0.101808         1.977240
C        -3.036781         1.586827         0.528843
O        -4.241962         1.960926        -0.108732
C         2.960421         1.206336        -0.448899
O         3.203397         2.586398        -0.233813
C         4.026705         0.365159         0.239738
O         5.309295         0.571053        -0.323177
C         3.695048        -1.110839         0.168146
O         3.776940        -1.530865        -1.180550
H         0.267023        -0.756325         2.392203
H         1.204436        -1.384353         3.768736
H         0.745198        -2.473329         2.432991
H         1.965380        -2.368509         0.469947
H         1.598514         1.162067         1.204585
H         0.336365         1.123745        -1.548554
H         0.682574         2.629492        -0.660869
H        -1.873526         2.507663        -1.043760
H        -1.275529        -1.008483        -0.405875
H        -2.598239        -2.679303        -1.735661
H        -3.205650        -1.332494        -2.724176
H        -1.282637        -2.277072        -3.607017
H        -4.303477        -0.674750        -0.497466
H        -3.963601        -2.129858         1.353174
H        -2.288436        -0.037227         1.680929
H        -4.115726         0.539053         2.808694
H        -2.785450         2.294823         1.326246
H        -4.164541         2.885010        -0.370561
H         2.950708         0.986005        -1.522124
H         3.873026         2.873483        -0.863153
H         4.033688         0.648975         1.298856
H         5.597660         1.456371        -0.077228
H         4.401373        -1.670926         0.789922
H         3.685688        -2.489774        -1.199538
48
mol3 cl16 relG=4.11 C=0.00068
C        -3.998743        -2.967251        -0.002237
O        -4.155668        -1.580844         0.248558
C        -3.093697        -1.028306         0.964144
O        -1.875413        -1.077218         0.254511
C        -1.888683        -0.367817        -0.980383
C        -0.565117        -0.611260        -1.652978
O         0.467454        -0.042438        -0.871568
C         1.754566        -0.237067        -1.397465
O         2.549452         0.864028        -1.066520
C         2.785971         1.037427         0.329191
C         3.599605         2.300383         0.466451
O         2.882481         3.444779         0.041363
C         3.503241        -0.179983         0.888171
O         3.672196         0.007968         2.280853
C         2.682067        -1.419449         0.604568
O         3.440955        -2.538823         1.035157
C         2.350049        -1.537396        -0.876365
O         3.509034        -1.815735        -1.638099
C        -2.185028         1.106086        -0.737450
O        -2.271119         1.745470        -1.996784
C        -3.480044         1.245756         0.034994
O        -3.672076         2.624393         0.294892
C        -3.447116         0.410916         1.312345
O        -2.544587         0.912158         2.278926
H        -3.820768        -3.510683         0.932285
H        -3.171488        -3.158098        -0.691357
H        -4.927226        -3.315991        -0.452819
H        -2.902818        -1.603381         1.877242
H        -2.666704        -0.774866        -1.637477
H        -0.573858        -0.163228        -2.652576
H        -0.422018        -1.692230        -1.760944
H         1.719980        -0.257570        -2.492173
H         1.831421         1.165610         0.853578
H         3.852339         2.454574         1.515437
H         4.531657         2.188822        -0.101891
H         2.644228         3.309090        -0.882601
H         4.479569        -0.274994         0.395137
H         4.020115        -0.817782         2.637378
H         1.748067        -1.351121         1.172601
H         2.842334        -3.285942         1.144998
H         1.608021        -2.334617        -1.010421
H         4.010790        -2.473169        -1.138491
H        -1.367843         1.545314        -0.151259
H        -2.594943         2.639708        -1.835883
H        -4.291855         0.864853        -0.595341
H        -4.595870         2.759971         0.531373
H        -4.433402         0.428423         1.780751
H        -1.643835         0.795165         1.954239
48
mol3 cl25 relG=4.42 C=0.00043
C        -1.505359         2.435149         1.777817
O        -2.685894         1.691413         1.527823
C        -2.969422         1.556154         0.166808
O        -1.963023         0.864691        -0.529438
C        -1.762057        -0.470485        -0.082819
C        -0.603461        -1.026498        -0.862389
O         0.561941        -0.315364        -0.486001
C         1.730234        -0.755943        -1.131459
O         2.552274         0.343590        -1.398218
C         3.056964         1.013723        -0.245118
C         3.873119         2.180186        -0.730155
O         3.006958         3.128678        -1.331519
C         3.881063         0.048331         0.593931
O         4.311870         0.721988         1.761656
C         3.030030        -1.155785         0.959526
O         3.767689        -2.083318         1.733348
C         2.444871        -1.802481        -0.280652
O         3.511863        -2.392204        -1.002532
C        -3.030881        -1.299877        -0.271218
O        -2.850460        -2.623702         0.193665
C        -4.190158        -0.620432         0.433620
O        -5.380895        -1.306369         0.084829
C        -4.306501         0.849546         0.044331
O        -4.727844         0.977703        -1.299253
H        -1.452169         2.593894         2.854306
H        -1.544457         3.404492         1.268687
H        -0.613129         1.894544         1.449578
H        -3.013741         2.539626        -0.315486
H        -1.501522        -0.469511         0.984097
H        -0.783659        -0.907534        -1.938391
H        -0.498566        -2.092236        -0.639432
H         1.485078        -1.182398        -2.110352
H         2.222574         1.387927         0.361460
H         4.399041         2.619257         0.122586
H         4.618350         1.818994        -1.449414
H         3.545821         3.864516        -1.638622
H         4.747124        -0.284725         0.006090
H         4.684993         0.051601         2.346765
H         2.208522        -0.809066         1.591842
H         4.363179        -2.542580         1.126458
H         1.719551        -2.566030         0.018399
H         3.142270        -3.042414        -1.608859
H        -3.252540        -1.380458        -1.339311
H        -2.687813        -2.584954         1.144293
H        -4.015177        -0.683612         1.514564
H        -6.073945        -1.037252         0.698636
H        -5.020621         1.339637         0.717455
H        -5.405655         0.301912        -1.433577
48
mol3 cl22 relG=4.77 C=0.00026
C        -2.105175         2.962450         0.846499
O        -2.910626         1.812894         1.045678
C        -3.364012         1.244723        -0.145917
O        -2.310356         0.799171        -0.966164
C        -1.507467        -0.221562        -0.384048
C        -0.379925        -0.456266        -1.367878
O         0.720001        -1.048372        -0.698163
C         1.948158        -0.790901        -1.309541
O         2.287380         0.572887        -1.271577
C         2.419265         1.112928         0.040958
C         2.704660         2.582918        -0.135591
O         1.614299         3.266989        -0.727123
C         3.522277         0.382117         0.792059
O         3.569435         0.875697         2.122163
C         3.224451        -1.108196         0.801735
O         4.291553        -1.856211         1.357537
C         2.990885        -1.637967        -0.601088
O         4.169818        -1.583262        -1.381322
C        -2.372956        -1.440977        -0.098873
O        -1.566525        -2.425743         0.523664
C        -3.526818        -1.038813         0.808639
O        -4.407051        -2.120138         1.057967
C        -4.314360         0.105690         0.206173
O        -4.970442        -0.354039        -0.959935
H        -1.927208         3.399448         1.828495
H        -2.621905         3.691457         0.212401
H        -1.145541         2.706211         0.388902
H        -3.884917         1.995165        -0.753072
H        -1.069273         0.135843         0.556490
H        -0.092124         0.518294        -1.770641
H        -0.702116        -1.098250        -2.196217
H         1.919139        -1.043134        -2.375067
H         1.474133         0.995130         0.586246
H         2.875186         3.038989         0.839386
H         3.613438         2.702792        -0.738962
H         1.423822         2.835231        -1.567776
H         4.477744         0.561535         0.288054
H         4.487175         0.886602         2.409792
H         2.308223        -1.263502         1.384720
H         4.483262        -1.495174         2.230713
H         2.619366        -2.667283        -0.540435
H         4.888585        -1.911588        -0.827767
H        -2.766227        -1.820981        -1.048689
H        -2.022985        -3.270501         0.453715
H        -3.097995        -0.682353         1.752349
H        -3.964871        -2.723065         1.665110
H        -5.041756         0.471535         0.938306
H        -5.566931         0.341759        -1.256624
48
mol3 cl20 relG=5.51 C=0.00009
C        -2.360379         2.902200         1.324959
O        -3.148904         1.724538         1.290328
C        -3.475118         1.319368        -0.005011
O        -2.339109         0.987345        -0.768170
C        -1.581224        -0.097689        -0.246865
C        -0.361624        -0.202029        -1.137100
O         0.670680        -0.867725        -0.432892
C         1.879238        -0.902079        -1.132209
O         2.412600         0.379946        -1.347034
C         2.705832         1.095612        -0.150622
C         3.189754         2.460627        -0.555166
O         2.104854         3.180096        -1.120539
C         3.736900         0.341367         0.688053
O         4.005075         1.019233         1.900568
C         3.250028        -1.077905         0.952376
O         4.211967        -1.845167         1.649045
C         2.842140        -1.771030        -0.336575
O         4.023833        -2.000196        -1.082637
C        -2.449884        -1.346795        -0.211959
O        -1.703812        -2.409783         0.349779
C        -3.690666        -1.076546         0.615977
O        -4.480502        -2.251995         0.594381
C        -4.437599         0.140996         0.096469
O        -4.970151        -0.158276        -1.178716
H        -2.268837         3.192675         2.370938
H        -2.846289         3.708393         0.764253
H        -1.362834         2.729290         0.911430
H        -3.943707         2.143254        -0.557094
H        -1.245078         0.132778         0.771782
H        -0.048289         0.813594        -1.395483
H        -0.592077        -0.741906        -2.064127
H         1.733688        -1.318120        -2.136027
H         1.789197         1.207965         0.444736
H         3.576569         2.972944         0.330133
H         4.006086         2.352001        -1.279621
H         2.426674         4.052919        -1.366799
H         4.686105         0.305952         0.144801
H         3.192261         1.029231         2.420961
H         2.371943        -1.015230         1.602234
H         4.880678        -2.103009         1.001339
H         2.349000        -2.718040        -0.097820
H         3.843830        -2.691415        -1.728175
H        -2.745079        -1.593679        -1.240172
H        -2.329260        -3.126428         0.512056
H        -3.368967        -0.860569         1.640720
H        -5.089231        -2.220159         1.339998
H        -5.237836         0.403563         0.796950
H        -5.555169         0.563294        -1.433881
48
mol4 cl5 relG=0.00 C=0.3041
C         0.817449         2.825961        -1.532680
O         2.001124         2.471745        -0.833334
C         2.336731         1.133322        -0.957858
O         1.389604         0.369421        -0.244098
C         1.605030        -1.024271        -0.382784
C         0.468565        -1.717868         0.315568
O        -0.719780        -1.475306        -0.421925
C        -1.890667        -1.670808         0.312558
O        -2.027987        -0.741505         1.358807
C        -2.106723         0.617003         0.929142
C        -2.151364         1.453038         2.182256
O        -0.951708         1.352078         2.928702
C        -3.328729         0.805263         0.037859
O        -3.386036         2.113589        -0.506107
C        -3.239730        -0.152542        -1.132515
O        -4.411370        -0.116008        -1.927299
C        -3.054711        -1.583570        -0.660667
O        -4.201657        -2.056645         0.018450
C         2.963619        -1.410887         0.203474
O         3.225225        -2.789805         0.031845
C         4.060527        -0.562590        -0.432895
O         5.325344        -0.815947         0.143843
C         3.725979         0.918818        -0.384322
O         3.806986         1.330220         0.966802
H         0.726472         3.909834        -1.471805
H         0.887672         2.525332        -2.583572
H        -0.066291         2.365543        -1.083120
H         2.321741         0.826228        -2.016776
H         1.596197        -1.292833        -1.450987
H         0.658613        -2.793644         0.372452
H         0.377635        -1.317457         1.329830
H        -1.887302        -2.649478         0.804736
H        -1.208122         0.877359         0.357969
H        -2.268310         2.504320         1.914728
H        -3.015485         1.151666         2.788026
H        -0.816698         0.419038         3.130289
H        -4.236440         0.593671         0.614031
H        -3.810583         2.695407         0.132418
H        -2.365096         0.129300        -1.732960
H        -4.630602         0.812853        -2.069399
H        -2.832174        -2.219939        -1.524657
H        -4.966629        -1.781995        -0.502083
H         2.948686        -1.235853         1.283405
H         3.304873        -2.963055        -0.914353
H         4.136363        -0.855296        -1.486003
H         5.333769        -0.379975         1.005317
H         4.448082         1.469122        -0.997949
H         3.729818         2.289954         0.992155
48
mol4 cl18 relG=0.56 C=0.1343
C         0.845160         2.864637        -1.485520
O         2.029480         2.488394        -0.798514
C         2.354530         1.149602        -0.944810
O         1.397331         0.383727        -0.245990
C         1.608288        -1.011214        -0.387158
C         0.469148        -1.700827         0.310154
O        -0.719117        -1.453370        -0.424623
C        -1.890406        -1.655185         0.308677
O        -2.035733        -0.724352         1.353173
C        -2.117891         0.632627         0.922975
C        -2.169667         1.472734         2.173723
O        -0.973678         1.372073         2.926468
C        -3.336050         0.812317         0.032531
O        -3.365562         2.153528        -0.419037
C        -3.244085        -0.146089        -1.143741
O        -4.369898        -0.021367        -1.992272
C        -3.058522        -1.575691        -0.667844
O        -4.259112        -1.975256        -0.033231
C         2.965964        -1.393940         0.202058
O         3.290734        -2.745829        -0.072589
C         4.051857        -0.551457        -0.443681
O         5.314827        -0.793359         0.142307
C         3.740363         0.927167        -0.359882
O         3.801147         1.346383         0.988552
H         0.908367         2.580516        -2.541322
H        -0.040264         2.404719        -1.039112
H         0.764899         3.948072        -1.406206
H         2.343268         0.859648        -2.007857
H         1.603227        -1.279871        -1.453901
H         0.650589        -2.779424         0.365163
H         0.380959        -1.303405         1.325949
H        -1.879033        -2.633206         0.803299
H        -1.218477         0.895192         0.353882
H        -2.286191         2.521813         1.901211
H        -3.036974         1.172506         2.775333
H        -0.841143         0.439645         3.132148
H        -4.240628         0.587864         0.613881
H        -4.046439         2.203653        -1.100949
H        -2.373860         0.136579        -1.741787
H        -5.109825        -0.448850        -1.541518
H        -2.843780        -2.220513        -1.525229
H        -4.266428        -2.936770         0.019925
H         2.957271        -1.214559         1.282495
H         2.901582        -3.302009         0.609177
H         4.074980        -0.814626        -1.511015
H         5.445593        -1.749115         0.137340
H         4.465857         1.480443        -0.968648
H         3.490964         2.259036         1.018917
48
mol4 cl11 relG=0.68 C=0.1125
C         0.827342         2.855535        -1.475887
O         2.011840         2.480028        -0.789011
C         2.332726         1.140214        -0.935110
O         1.392458         0.375438        -0.213115
C         1.595406        -1.017223        -0.380216
C         0.458098        -1.712459         0.315960
O        -0.731623        -1.457701        -0.414487
C        -1.901074        -1.659641         0.320793
O        -2.044812        -0.725597         1.363648
C        -2.105614         0.631395         0.929613
C        -2.172211         1.473851         2.178145
O        -0.991723         1.362430         2.953541
C        -3.304818         0.826730         0.016510
O        -3.300106         2.166101        -0.442139
C        -3.220751        -0.144635        -1.148008
O        -4.328863         0.006469        -2.017287
C        -3.067463        -1.577052        -0.651477
O        -4.221386        -2.015637         0.045022
C         2.960542        -1.424505         0.179687
O         3.248463        -2.778090        -0.119133
C         4.051400        -0.579401        -0.463719
O         5.321801        -0.845308         0.095608
C         3.729888         0.903812        -0.390949
O         3.841379         1.296822         0.963779
H        -0.057167         2.389485        -1.033821
H         0.741781         3.938178        -1.390377
H         0.892601         2.578170        -2.533454
H         2.295169         0.846041        -1.997072
H         1.574232        -1.266962        -1.451606
H         0.635693        -2.791866         0.361420
H         0.373106        -1.323244         1.335213
H        -1.891634        -2.636180         0.816178
H        -1.193487         0.883255         0.376873
H        -2.272939         2.523657         1.902112
H        -3.053747         1.183313         2.763636
H        -0.871888         0.428919         3.162013
H        -4.222985         0.623969         0.585356
H        -3.951955         2.221989        -1.151362
H        -2.338938         0.109735        -1.742428
H        -5.128970        -0.208262        -1.521416
H        -2.860516        -2.237256        -1.498309
H        -4.856105        -2.338262        -0.602371
H         2.967825        -1.260975         1.263734
H         2.837772        -3.334773         0.549389
H         4.110074        -0.863423        -1.519045
H         5.349390        -0.397111         0.950567
H         4.446227         1.454223        -1.010775
H         3.796211         2.258024         1.002079
48
mol4 cl7 relG=0.83 C=0.0902
C        -4.583926        -2.731057        -0.364620
O        -4.166994        -1.744592         0.566497
C        -3.591813        -0.635137        -0.030173
O        -2.323311        -1.004879        -0.531993
C        -1.694208         0.051021        -1.240692
C        -0.434542        -0.488002        -1.860065
O         0.413083        -1.025588        -0.854724
C         1.751110        -1.087925        -1.247812
O         2.327989         0.191378        -1.340577
C         2.362588         0.889535        -0.098983
C         2.798858         2.296526        -0.386402
O         1.778773         2.921435        -1.155425
C         3.265160         0.138417         0.872283
O         3.302799         0.745995         2.151857
C         2.686464        -1.249377         1.067744
O         3.527070        -2.058293         1.869275
C         2.499333        -1.966108        -0.257638
O         3.746526        -2.279461        -0.847804
C        -1.460688         1.243125        -0.310153
O        -0.973949         2.365188        -1.018743
C        -2.776661         1.653482         0.322726
O        -2.584705         2.655371         1.303726
C        -3.467535         0.479088         0.989449
O        -2.740804         0.012879         2.108610
H        -5.251746        -2.293970        -1.114830
H        -3.730447        -3.193964        -0.866270
H        -5.122856        -3.491340         0.199575
H        -4.214459        -0.280416        -0.868147
H        -2.343092         0.385503        -2.064260
H        -0.683550        -1.274462        -2.581159
H         0.064999         0.326610        -2.390500
H         1.843065        -1.513209        -2.252889
H         1.355679         0.926875         0.332149
H         2.945368         2.825985         0.558702
H         3.745754         2.291130        -0.938707
H         1.927469         3.872375        -1.146723
H         4.275034         0.065190         0.454386
H         3.980904         1.429058         2.149495
H         1.702693        -1.136040         1.542268
H         3.805688        -1.520688         2.620594
H         1.915195        -2.878517        -0.092663
H         4.316269        -2.598320        -0.136444
H        -0.762363         0.951890         0.480439
H        -0.001184         2.409622        -0.972129
H        -3.433333         2.025471        -0.476303
H        -1.966807         3.296965         0.931848
H        -4.478773         0.782355         1.288539
H        -2.466150         0.794903         2.603455
48
mol4 cl1 relG=1.16 C=0.0556
C         0.807717         2.871182        -1.483103
O         1.987883         2.524339        -0.773997
C         2.340080         1.192487        -0.920024
O         1.390626         0.402006        -0.238642
C         1.609378        -0.982025        -0.444363
C         0.458088        -1.707433         0.195912
O        -0.715881        -1.400520        -0.538597
C        -1.902102        -1.676978         0.144475
O        -2.060889        -0.876856         1.290053
C        -2.118621         0.522984         1.025611
C        -2.188953         1.203253         2.369237
O        -1.014446         0.984689         3.130760
C        -3.314070         0.826047         0.138418
O        -3.314812         2.211411        -0.152061
C        -3.209489         0.012274        -1.141493
O        -4.316406         0.253060        -1.989689
C        -3.049607        -1.466738        -0.836838
O        -4.266186        -1.925322        -0.276994
C         2.959222        -1.395127         0.145993
O         3.264795        -2.740336        -0.172706
C         4.056854        -0.526147        -0.436543
O         5.251264        -0.791276         0.278244
C         3.721244         0.960269        -0.347762
O         3.756079         1.405185         0.992939
H         0.895287         2.587941        -2.537716
H        -0.074958         2.390715        -1.052301
H         0.699235         3.952472        -1.406862
H         2.340322         0.907744        -1.985265
H         1.621308        -1.197516        -1.523193
H         0.628997        -2.788965         0.184245
H         0.358543        -1.374169         1.233582
H        -1.907763        -2.707304         0.518522
H        -1.204062         0.840805         0.511193
H        -2.280814         2.280209         2.227375
H        -3.076324         0.847317         2.908031
H        -0.893826         0.030945         3.203904
H        -4.234382         0.549363         0.670515
H        -3.970544         2.350859        -0.846012
H        -2.324058         0.351803        -1.685242
H        -5.072529        -0.206247        -1.601508
H        -2.824530        -2.006594        -1.761493
H        -4.286363        -2.885533        -0.346515
H         2.930861        -1.255412         1.232741
H         2.838882        -3.312031         0.473457
H         4.174845        -0.793756        -1.493812
H         5.987830        -0.418540        -0.219768
H         4.446242         1.517851        -0.955328
H         4.513147         0.962709         1.399859
48
mol4 cl16 relG=1.45 C=0.0364
C         0.933329         2.894218        -1.415850
O         2.088665         2.552514        -0.664597
C         2.460209         1.225615        -0.807724
O         1.497132         0.419653        -0.164161
C         1.738269        -0.960362        -0.372611
C         0.577854        -1.704689         0.228050
O        -0.579656        -1.408129        -0.536054
C        -1.780746        -1.681864         0.122139
O        -1.982911        -0.842629         1.232426
C        -2.070549         0.545665         0.919615
C        -2.200575         1.274424         2.235732
O        -3.373947         0.930868         2.950310
C        -3.231717         0.785635        -0.032363
O        -3.243360         2.160066        -0.372419
C        -3.067272        -0.071695        -1.274829
O        -4.148463         0.117643        -2.169047
C        -2.898856        -1.533346        -0.902559
O        -4.126895        -1.986495        -0.363779
C         3.073504        -1.364113         0.256119
O         3.404857        -2.702015        -0.067767
C         4.180088        -0.476766        -0.279607
O         5.350787        -0.734121         0.476163
C         3.823693         1.004641        -0.190492
O         3.807817         1.438544         1.154248
H         0.810063         3.973437        -1.333037
H         1.065078         2.623001        -2.469015
H         0.039821         2.399928        -1.024920
H         2.500048         0.948498        -1.874278
H         1.785561        -1.167904        -1.451984
H         0.763428        -2.783714         0.211944
H         0.444894        -1.382933         1.265358
H        -1.778290        -2.697174         0.534934
H        -1.144586         0.883188         0.438279
H        -1.306593         1.066251         2.835119
H        -2.241049         2.348137         2.049485
H        -3.349975        -0.020408         3.103152
H        -4.167992         0.512495         0.469981
H        -3.879464         2.264121        -1.090386
H        -2.169063         0.258552        -1.802923
H        -4.913062        -0.328000        -1.781543
H        -2.635152        -2.109639        -1.794399
H        -4.129219        -2.949104        -0.389910
H         3.008284        -1.237757         1.342958
H         2.962841        -3.286236         0.555978
H         4.339185        -0.733694        -1.334106
H         6.101299        -0.349692         0.008812
H         4.562140         1.575889        -0.768379
H         4.556204         1.001375         1.582583
48
mol4 cl21 relG=1.50 C=0.0337
C         0.828543         2.820406        -1.543915
O         2.021732         2.465430        -0.861045
C         2.348616         1.123812        -0.974783
O         1.396654         0.374265        -0.251703
C         1.611407        -1.023460        -0.355872
C         0.474713        -1.698038         0.359810
O        -0.712367        -1.473826        -0.383575
C        -1.885734        -1.672163         0.347937
O        -2.042189        -0.727916         1.377694
C        -2.122241         0.622724         0.931703
C        -2.206295         1.493369         2.155090
O        -0.970921         1.424249         2.849013
C        -3.328829         0.794741         0.020296
O        -3.339547         2.127792        -0.457038
C        -3.237689        -0.185245        -1.131229
O        -4.442473        -0.078362        -1.874078
C        -3.038947        -1.612333        -0.638566
O        -4.192713        -2.087137         0.026477
C         2.971532        -1.385188         0.240409
O         3.297926        -2.744609         0.007979
C         4.052304        -0.560044        -0.435789
O         5.319439        -0.782684         0.148741
C         3.738070         0.919808        -0.391455
O         3.805066         1.375956         0.944691
H         0.878991         2.505885        -2.591765
H        -0.050578         2.372655        -1.073356
H         0.747806         3.905610        -1.495040
H         2.332486         0.806761        -2.030070
H         1.605512        -1.320340        -1.415134
H         0.660092        -2.774229         0.442913
H         0.383643        -1.275004         1.364659
H        -1.871716        -2.642022         0.857310
H        -1.216143         0.882681         0.371886
H        -2.419331         2.519630         1.842591
H        -3.031072         1.144782         2.788763
H        -1.032949         2.000555         3.617249
H        -4.241678         0.589735         0.594857
H        -4.031488         2.183739        -1.126561
H        -2.381227         0.096402        -1.753149
H        -4.292817        -0.454638        -2.748800
H        -2.796936        -2.256553        -1.492371
H        -4.948338        -1.803173        -0.504232
H         2.965878        -1.171941         1.314645
H         2.915185        -3.278317         0.711122
H         4.069408        -0.853200        -1.495391
H         5.453819        -1.737772         0.166740
H         4.459191         1.457562        -1.019083
H         3.484711         2.285587         0.953148
48
mol4 cl13 relG=1.51 C=0.0333
C         0.791046         2.939825        -1.284821
O         1.892568         2.449890        -0.535015
C         2.223863         1.135692        -0.813759
O         1.284261         0.302047        -0.160945
C         1.495706        -1.081379        -0.404410
C         0.420597        -1.851350         0.314374
O        -0.832997        -1.666488        -0.331619
C        -1.912368        -1.618850         0.556933
O        -1.855287        -0.485370         1.386116
C        -1.903957         0.735628         0.653424
C        -1.539527         1.854331         1.592836
O        -0.213904         1.720473         2.079246
C        -3.272419         0.857760        -0.003504
O        -3.393389         2.031287        -0.789675
C        -3.431841        -0.315365        -0.952753
O        -4.728208        -0.362993        -1.519938
C        -3.199601        -1.644458        -0.252759
O        -4.246175        -1.928360         0.656053
C         2.883902        -1.498055         0.082685
O         3.167433        -2.848282        -0.234938
C         3.941865        -0.586687        -0.518589
O         5.226661        -0.874112        -0.006248
C         3.623162         0.872378        -0.281357
O         3.709333         1.156878         1.100206
H        -0.116658         2.365128        -1.089537
H         0.633680         3.972571        -0.976617
H         1.015183         2.909411        -2.355959
H         2.189631         0.939934        -1.896564
H         1.430779        -1.274751        -1.486211
H         0.673891        -2.914871         0.314109
H         0.372812        -1.499110         1.348077
H        -1.894238        -2.473878         1.240850
H        -1.151615         0.705234        -0.142223
H        -1.667021         2.808509         1.069242
H        -2.202620         1.850869         2.462461
H         0.351117         1.428978         1.347824
H        -4.054955         0.828721         0.762764
H        -3.641299         2.761495        -0.213844
H        -2.676567        -0.204368        -1.742095
H        -4.953536         0.534331        -1.793421
H        -3.123368        -2.436765        -1.006276
H        -5.067943        -1.673567         0.217653
H         2.919840        -1.429663         1.173270
H         3.124078        -2.947029        -1.194953
H         3.925356        -0.743526        -1.607957
H         5.351981        -1.827675        -0.082653
H         4.328342         1.492428        -0.848094
H         3.428214         2.071027         1.224404
48
mol4 cl6 relG=1.54 C=0.0318
C         0.937785         2.868663        -1.474803
O         2.098822         2.540635        -0.726299
C         2.464716         1.209931        -0.839701
O         1.506714         0.425052        -0.160699
C         1.740942        -0.965003        -0.315582
C         0.592344        -1.683947         0.334484
O        -0.573806        -1.451056        -0.438713
C        -1.767147        -1.686934         0.249186
O        -1.976182        -0.762084         1.287789
C        -2.080606         0.590782         0.853385
C        -2.168670         1.463161         2.084264
O        -3.318650         1.228828         2.878296
C        -3.264659         0.729470        -0.090892
O        -3.320621         2.072275        -0.535925
C        -3.098262        -0.220736        -1.264106
O        -4.194527        -0.126689        -2.154801
C        -2.894114        -1.643614        -0.776649
O        -4.109616        -2.076142        -0.193923
C         3.086159        -1.326069         0.312268
O         3.443142        -2.675484         0.070057
C         4.175251        -0.472943        -0.310627
O         5.416174        -0.663178         0.340920
C         3.841706         1.006778        -0.239891
O         3.845558         1.478314         1.092387
H         0.045050         2.392845        -1.060098
H         0.823323         3.950740        -1.422523
H         1.056050         2.565703        -2.520858
H         2.488460         0.903844        -1.898393
H         1.772587        -1.218131        -1.385708
H         0.793466        -2.759478         0.382611
H         0.460783        -1.302425         1.351493
H        -1.746219        -2.664974         0.743386
H        -1.169491         0.882350         0.316245
H        -1.303470         1.248555         2.715419
H        -2.109396         2.511308         1.777473
H        -4.073678         1.644096         2.448933
H        -4.185905         0.470175         0.447560
H        -3.974272         2.104619        -1.244897
H        -2.213841         0.085061        -1.828976
H        -4.937972        -0.575944        -1.731666
H        -2.623958        -2.284617        -1.621133
H        -4.091218        -3.037418        -0.138661
H         3.042951        -1.129432         1.389306
H         3.024455        -3.230272         0.735610
H         4.254700        -0.753537        -1.370215
H         5.539913        -1.614397         0.446265
H         4.568075         1.562557        -0.845853
H         4.630882         1.107780         1.513958
48
mol4 cl15 relG=1.78 C=0.0225
C        -4.611874        -2.694065        -0.494925
O        -4.212282        -1.740230         0.476929
C        -3.607110        -0.620783        -0.070612
O        -2.326763        -0.987489        -0.541098
C        -1.682258         0.083180        -1.209508
C        -0.413988        -0.446783        -1.819303
O         0.417028        -1.003263        -0.810711
C         1.752093        -1.105720        -1.206242
O         2.355307         0.156837        -1.340800
C         2.390426         0.888308        -0.120028
C         2.817911         2.288982        -0.469645
O         1.849978         2.922765        -1.294687
C         3.292407         0.177660         0.882529
O         3.312006         0.856221         2.125507
C         2.728882        -1.207796         1.122239
O         3.648193        -1.933586         1.921786
C         2.490246        -1.956850        -0.187636
O         3.723022        -2.324172        -0.775972
C        -1.455801         1.265315        -0.260025
O        -0.963504         2.381688        -0.973737
C        -2.769777         1.662975         0.382543
O        -2.494847         2.613749         1.397259
C        -3.497965         0.463641         0.978545
O        -2.809482        -0.038726         2.105841
H        -5.170594        -3.467393         0.030979
H        -5.256927        -2.228706        -1.248035
H        -3.748924        -3.147698        -0.988874
H        -4.199801        -0.237936        -0.918161
H        -2.314464         0.437961        -2.037704
H        -0.654663        -1.220052        -2.557408
H         0.096256         0.374396        -2.328939
H         1.830244        -1.566305        -2.197085
H         1.383126         0.938568         0.308461
H         2.897104         2.888093         0.437718
H         3.794348         2.273995        -0.966532
H         1.866075         2.481868        -2.152070
H         4.305860         0.097745         0.472720
H         3.937595         1.585341         2.065205
H         1.772306        -1.096203         1.645399
H         3.194159        -2.707157         2.274942
H         1.886801        -2.848409         0.021435
H         4.297698        -2.590141        -0.045254
H        -0.754789         0.967218         0.525948
H         0.008374         2.401398        -0.948096
H        -3.407193         2.105289        -0.393150
H        -3.326516         3.031751         1.648431
H        -4.513983         0.773173         1.257281
H        -2.510490         0.734492         2.602658
48
mol4 cl17 relG=1.89 C=0.0190
C         0.930648         2.863712        -1.477120
O         2.099741         2.521784        -0.747527
C         2.458971         1.189028        -0.866249
O         1.495063         0.409209        -0.191964
C         1.743289        -0.982003        -0.309011
C         0.595968        -1.692142         0.353340
O        -0.569811        -1.478536        -0.425381
C        -1.763096        -1.703589         0.266164
O        -1.967135        -0.768963         1.296633
C        -2.060594         0.580724         0.852186
C        -2.139887         1.461995         2.077550
O        -3.288940         1.240141         2.876281
C        -3.245577         0.727057        -0.090095
O        -3.282833         2.069512        -0.539077
C        -3.095576        -0.233201        -1.250604
O        -4.278763        -0.147326        -2.030135
C        -2.882386        -1.659712        -0.759930
O        -4.048489        -2.163633        -0.139390
C         3.087046        -1.326304         0.333568
O         3.452040        -2.673699         0.089551
C         4.175056        -0.467429        -0.286157
O         5.423671        -0.674636         0.342244
C         3.828258         1.004486        -0.231008
O         3.833011         1.440270         1.113528
H         1.032711         2.565696        -2.526053
H         0.040817         2.392259        -1.051920
H         0.826138         3.946314        -1.416832
H         2.491500         0.886837        -1.925509
H         1.784048        -1.261944        -1.372102
H         0.801163        -2.765725         0.423281
H         0.462136        -1.290809         1.362336
H        -1.747478        -2.676781         0.768972
H        -1.147429         0.860771         0.312679
H        -1.274233         1.244581         2.707076
H        -2.074103         2.507795         1.764587
H        -4.041998         1.660702         2.448646
H        -4.167680         0.482599         0.452506
H        -3.975678         2.127356        -1.207152
H        -2.226528         0.072211        -1.843204
H        -4.097429        -0.525355        -2.898113
H        -2.596672        -2.293146        -1.608300
H        -4.791405        -1.885224        -0.690714
H         3.035744        -1.132936         1.410454
H         3.043319        -3.230991         0.758982
H         4.238522        -0.742309        -1.348919
H         5.578639        -1.626827         0.345319
H         4.561973         1.567018        -0.821097
H         3.510773         2.349185         1.121156
48
mol4 cl26 relG=1.95 C=0.0175
C         0.702422         2.920911        -1.293705
O         1.802363         2.459852        -0.523407
C         2.167442         1.155005        -0.803868
O         1.251296         0.294294        -0.153022
C         1.475094        -1.077801        -0.446777
C         0.399109        -1.877858         0.238013
O        -0.854589        -1.651211        -0.393545
C        -1.935933        -1.637426         0.495617
O        -1.867899        -0.554124         1.387825
C        -1.873306         0.704648         0.721519
C        -1.504211         1.762843         1.727492
O        -0.187712         1.574335         2.223052
C        -3.211434         0.914940         0.023368
O        -3.267618         2.169698        -0.629565
C        -3.412169        -0.224741        -0.971604
O        -4.667442        -0.156709        -1.618059
C        -3.223350        -1.585744        -0.316959
O        -4.335645        -1.790915         0.536587
C         2.867796        -1.483100         0.038338
O         3.209520        -2.796334        -0.369708
C         3.910026        -0.558018        -0.560667
O         5.190139        -0.803891        -0.011466
C         3.576031         0.900542        -0.308100
O         3.652220         1.222485         1.065596
H         0.950754         2.908866        -2.360013
H        -0.191423         2.315245        -1.126005
H         0.503444         3.944712        -0.979652
H         2.129784         0.961310        -1.887274
H         1.419378        -1.233577        -1.533829
H         0.639574        -2.943842         0.183462
H         0.356806        -1.579057         1.288805
H        -1.931808        -2.531613         1.128801
H        -1.096830         0.696622        -0.051695
H        -1.607017         2.745652         1.256870
H        -2.179156         1.722218         2.586854
H         0.383445         1.339840         1.476450
H        -4.020481         0.917656         0.759669
H        -2.561890         2.195830        -1.288488
H        -2.652489        -0.112835        -1.751991
H        -5.316961        -0.502448        -0.991922
H        -3.188302        -2.356905        -1.092395
H        -4.414897        -2.734361         0.711424
H         2.901169        -1.402988         1.130366
H         2.903637        -3.417938         0.298055
H         3.922192        -0.722737        -1.647116
H         5.315786        -1.760590         0.002672
H         4.263460         1.528142        -0.888756
H         4.449666         0.797763         1.405395
48
mol4 cl8 relG=1.96 C=0.0172
C         0.881411         2.892507        -1.385098
O         2.040617         2.557521        -0.636607
C         2.429230         1.237519        -0.793383
O         1.472761         0.414019        -0.159542
C         1.722936        -0.963606        -0.372207
C         0.564987        -1.722495         0.214940
O        -0.585906        -1.425915        -0.559765
C        -1.792688        -1.739547         0.065503
O        -2.029212        -0.951743         1.210331
C        -2.067778         0.451698         0.956428
C        -2.207683         1.151161         2.281519
O        -3.447781         0.815819         2.880859
C        -3.183187         0.776341        -0.028801
O        -3.113814         2.159940        -0.320885
C        -3.013679        -0.052332        -1.284843
O        -4.109081         0.234203        -2.135700
C        -2.908190        -1.537918        -0.950488
O        -4.117224        -2.083896        -0.460616
C         3.049929        -1.338577         0.272596
O         3.317589        -2.700118        -0.003585
C         4.151083        -0.452251        -0.279918
O         5.325073        -0.735022         0.462528
C         3.798337         1.027952        -0.180772
O         3.787111         1.459203         1.164734
H         1.018268         2.636283        -2.441366
H        -0.005472         2.381138        -1.001412
H         0.743093         3.968795        -1.288962
H         2.472594         0.971217        -1.862502
H         1.781514        -1.166563        -1.451793
H         0.764598        -2.797987         0.192239
H         0.419706        -1.409499         1.253237
H        -1.791243        -2.771839         0.431750
H        -1.116539         0.775280         0.518475
H        -1.371588         0.845702         2.920938
H        -2.130758         2.229935         2.112881
H        -3.510315         1.297738         3.711088
H        -4.151806         0.541755         0.430278
H        -3.720872         2.323147        -1.052380
H        -2.076509         0.252005        -1.764858
H        -3.875381        -0.040444        -3.028789
H        -2.667407        -2.096095        -1.857695
H        -4.282607        -1.729703         0.421399
H         2.971044        -1.176397         1.355485
H         4.205836        -2.887133         0.322605
H         4.295184        -0.707120        -1.336549
H         6.085301        -0.415334        -0.036158
H         4.528700         1.605505        -0.762618
H         4.545360         1.034837         1.587834
48
mol4 cl3 relG=1.99 C=0.0164
C         0.788476         2.803569        -1.566889
O         1.978259         2.467204        -0.868953
C         2.331455         1.132393        -0.985071
O         1.379075         0.362046        -0.285560
C         1.611384        -1.031488        -0.392326
C         0.472722        -1.720179         0.308325
O        -0.711917        -1.477566        -0.433726
C        -1.888197        -1.693491         0.287897
O        -2.035293        -0.793883         1.358399
C        -2.099476         0.576496         0.973840
C        -2.174437         1.391835         2.235241
O        -0.939173         1.280803         2.923847
C        -3.303632         0.801789         0.071286
O        -3.302700         2.154628        -0.346727
C        -3.220910        -0.125752        -1.123390
O        -4.423873         0.029291        -1.860843
C        -3.039034        -1.576096        -0.696389
O        -4.199852        -2.067108        -0.055837
C         2.962282        -1.378744         0.223405
O         3.215266        -2.754558        -0.007735
C         4.048950        -0.527779        -0.423010
O         5.309297        -0.724132         0.188790
C         3.711212         0.947059        -0.375157
O         3.743644         1.393442         0.965981
H        -0.088646         2.337328        -1.110735
H         0.686897         3.886839        -1.514044
H         0.859242         2.495235        -2.615458
H         2.341740         0.822429        -2.042604
H         1.620420        -1.323810        -1.453134
H         0.661137        -2.795995         0.370999
H         0.379642        -1.314974         1.320209
H        -1.886479        -2.684833         0.754519
H        -1.190356         0.851443         0.426249
H        -2.378478         2.432974         1.969433
H        -3.001794         1.022653         2.853700
H        -0.994329         1.825393         3.715402
H        -4.218697         0.579691         0.635922
H        -3.990724         2.243347        -1.016820
H        -2.360664         0.174738        -1.731090
H        -4.277994        -0.305199        -2.752884
H        -2.802634        -2.183325        -1.578447
H        -4.951056        -1.740633        -0.568172
H         2.927785        -1.174616         1.298957
H         3.822620        -3.066292         0.670811
H         4.097057        -0.812977        -1.482582
H         5.585087        -1.629884         0.011261
H         4.436861         1.500814        -0.983465
H         3.416720         2.300670         0.974305
48
mol4 cl22 relG=2.09 C=0.0142
C         0.781743         2.804697        -1.539022
O         1.969007         2.464169        -0.838981
C         2.319025         1.128696        -0.959246
O         1.368571         0.358857        -0.254892
C         1.595588        -1.033695        -0.378259
C         0.454382        -1.731356         0.309628
O        -0.726021        -1.476616        -0.434455
C        -1.909359        -1.691224         0.276870
O        -2.062687        -0.800567         1.352375
C        -2.104686         0.573533         0.976630
C        -2.234496         1.374197         2.242777
O        -1.027730         1.263679         2.981378
C        -3.256946         0.844643         0.009128
O        -3.241169         2.191018        -0.427440
C        -3.185422        -0.111979        -1.173935
O        -4.291011         0.040067        -2.042623
C        -3.057372        -1.553325        -0.712451
O        -4.282512        -1.910295        -0.098898
C         2.944289        -1.390408         0.233601
O         3.184384        -2.766858         0.009639
C         4.029870        -0.549779        -0.413495
O         5.249406        -0.863501         0.232253
C         3.702297         0.933432        -0.359946
O         3.750561         1.376806         0.980821
H         0.862059         2.517530        -2.592807
H        -0.093490         2.320351        -1.097928
H         0.669352         3.885556        -1.464737
H         2.320508         0.820355        -2.017322
H         1.607484        -1.312919        -1.442217
H         0.641860        -2.808344         0.357598
H         0.357678        -1.341230         1.327154
H        -1.916718        -2.687822         0.733322
H        -1.165732         0.846806         0.478216
H        -2.434957         2.416844         1.980501
H        -3.083499         0.991987         2.822681
H        -1.128416         1.779420         3.787690
H        -4.209197         0.706687         0.530393
H        -2.421213         2.334374        -0.916999
H        -2.295009         0.142999        -1.756473
H        -5.042347        -0.387091        -1.611388
H        -2.859399        -2.193745        -1.577182
H        -4.338067        -2.870987        -0.068622
H         2.914651        -1.177962         1.309997
H         4.100403        -2.937220         0.260054
H         4.080005        -0.835057        -1.471986
H         5.973218        -0.579529        -0.336292
H         4.426702         1.482668        -0.974914
H         3.434237         2.287648         0.994153
48
mol4 cl20 relG=2.15 C=0.0130
C         0.833412         2.820221        -1.525608
O         2.019493         2.455941        -0.835561
C         2.338258         1.112991        -0.955283
O         1.398399         0.364413        -0.216099
C         1.602846        -1.031537        -0.350980
C         0.466648        -1.712374         0.360695
O        -0.725746        -1.471981        -0.370189
C        -1.892403        -1.653752         0.375869
O        -2.041546        -0.686854         1.385999
C        -2.134424         0.652831         0.910826
C        -2.236727         1.549100         2.114043
O        -1.004739         1.512600         2.816367
C        -3.333169         0.801170        -0.016327
O        -3.326912         2.116611        -0.540790
C        -3.232864        -0.213733        -1.136907
O        -4.387030        -0.070326        -1.945349
C        -3.071343        -1.622534        -0.591249
O        -4.258698        -1.994955         0.079575
C         2.967667        -1.424408         0.219850
O         3.256179        -2.784911        -0.045328
C         4.058567        -0.595097        -0.443254
O         5.329099        -0.846982         0.122410
C         3.736322         0.889216        -0.407971
O         3.849277         1.318290         0.935556
H         0.894001         2.521081        -2.577486
H        -0.050681         2.365773        -1.070803
H         0.751033         3.904623        -1.462049
H         2.298906         0.797147        -2.010948
H         1.582898        -1.305848        -1.416391
H         0.644605        -2.790787         0.425905
H         0.384011        -1.304321         1.372534
H        -1.869281        -2.612151         0.907758
H        -1.227312         0.910043         0.351463
H        -2.461923         2.565249         1.777158
H        -3.060551         1.203760         2.750661
H        -1.081116         2.100023         3.574815
H        -4.255281         0.624517         0.552749
H        -3.950074         2.125176        -1.277522
H        -2.335472         0.022753        -1.719442
H        -4.207108        -0.474302        -2.801111
H        -2.862838        -2.310017        -1.418377
H        -4.187828        -2.927210         0.312749
H         2.973536        -1.234402         1.299590
H         2.837930        -3.325321         0.631871
H         4.117768        -0.904939        -1.491274
H         5.356567        -0.380635         0.967557
H         4.451385         1.423744        -1.043196
H         3.777883         2.278716         0.948836
48
mol4 cl4 relG=2.38 C=0.0093
C         0.902278         2.867310        -1.452647
O         2.070503         2.533435        -0.717926
C         2.452117         1.208472        -0.854163
O         1.485235         0.403264        -0.215917
C         1.748328        -0.982196        -0.351929
C         0.592518        -1.713144         0.273725
O        -0.562642        -1.463557        -0.510562
C        -1.765210        -1.729796         0.148464
O        -1.973530        -0.878472         1.247276
C        -2.057507         0.505167         0.916991
C        -2.169531         1.274617         2.212807
O        -3.334920         0.977061         2.962044
C        -3.217072         0.736388        -0.042366
O        -3.225168         2.107256        -0.411527
C        -3.042398        -0.139155        -1.270365
O        -4.158927        -0.062180        -2.139409
C        -2.874235        -1.596185        -0.881181
O        -4.051126        -2.119778        -0.295878
C         3.075724        -1.321681         0.316332
O         3.361424        -2.687690         0.067553
C         4.174261        -0.437815        -0.262042
O         5.411342        -0.629413         0.397184
C         3.808963         1.029758        -0.192555
O         3.779402         1.443256         1.159159
H         0.016730         2.376192        -1.040917
H         0.780435         3.947243        -1.378466
H         1.017293         2.585252        -2.504687
H         2.511390         0.926893        -1.918050
H         1.812159        -1.242471        -1.419170
H         0.797593        -2.787188         0.307609
H         0.448517        -1.345984         1.294194
H        -1.764800        -2.739798         0.572909
H        -1.130151         0.830012         0.428005
H        -1.317405         1.007169         2.841495
H        -2.104769         2.344038         1.994301
H        -4.082157         1.425597         2.553224
H        -4.156838         0.475010         0.454718
H        -4.138624         2.382538        -0.535295
H        -2.133750         0.186486        -1.791854
H        -4.289924         0.864292        -2.371513
H        -2.596637        -2.177753        -1.767655
H        -4.788354        -1.856884        -0.859785
H         2.989248        -1.142090         1.393485
H         3.958245        -2.998670         0.755769
H         4.271529        -0.695367        -1.325250
H         5.717614        -1.520640         0.196984
H         4.549062         1.610235        -0.756874
H         3.451427         2.349984         1.174412
48
mol4 cl19 relG=2.40 C=0.0091
C         0.757987         2.729650        -1.678288
O         1.933243         2.462648        -0.927345
C         2.322078         1.135433        -0.975903
O         1.383130         0.366711        -0.248137
C         1.617895        -1.025746        -0.385187
C         0.488031        -1.729234         0.314713
O        -0.702710        -1.483966        -0.415329
C        -1.873180        -1.685984         0.320156
O        -2.010771        -0.765376         1.373686
C        -2.078389         0.597083         0.962037
C        -2.142972         1.437897         2.207110
O        -0.903496         1.337336         2.890070
C        -3.289635         0.804457         0.064487
O        -3.291836         2.148851        -0.379778
C        -3.215830        -0.146523        -1.112224
O        -4.423496        -0.005613        -1.844699
C        -3.031500        -1.588007        -0.657317
O        -4.187146        -2.065751         0.002206
C         2.984124        -1.401141         0.196505
O         3.310422        -2.743699        -0.111010
C         4.057164        -0.513961        -0.405359
O         5.275642        -0.782849         0.259163
C         3.680593         0.965646        -0.323523
O         3.680728         1.460547         1.000521
H         0.617969         3.809939        -1.672704
H         0.873920         2.383181        -2.711007
H        -0.118906         2.251707        -1.233403
H         2.349920         0.775325        -2.016639
H         1.612656        -1.293156        -1.451798
H         0.676099        -2.806961         0.361981
H         0.401199        -1.339552         1.333345
H        -1.867641        -2.668059         0.805697
H        -1.173634         0.860498         0.401934
H        -2.345847         2.473971         1.921497
H        -2.967090         1.083732         2.838542
H        -0.951007         1.900525         3.669031
H        -4.200367         0.593436         0.640278
H        -3.984124         2.224608        -1.047091
H        -2.359523         0.141309        -1.731586
H        -4.281730        -0.352782        -2.732546
H        -2.801825        -2.213205        -1.528495
H        -4.942291        -1.756669        -0.515037
H         2.965161        -1.252428         1.283348
H         2.904034        -3.317024         0.546131
H         4.140419        -0.773063        -1.470015
H         5.979888        -0.325915        -0.214040
H         4.425256         1.546680        -0.873591
H         2.879595         1.145768         1.438137
48
mol4 cl2 relG=2.55 C=0.0072
C         4.305413         3.137994        -0.518134
O         4.653806         1.834563        -0.077008
C         3.783961         0.848683        -0.509104
O         2.564284         0.997023         0.191749
C         1.587221         0.057567        -0.215528
C         0.348456         0.408780         0.578829
O        -0.695407        -0.470879         0.195019
C        -1.778835        -0.473025         1.080566
O        -2.399594         0.781897         1.158253
C        -2.963554         1.235116        -0.067835
C        -3.490331         2.629171         0.170780
O        -2.458731         3.550295         0.479674
C        -4.047831         0.268168        -0.518235
O        -4.562287         0.716471        -1.758316
C        -3.459560        -1.121635        -0.655372
O        -4.531315        -2.006982        -0.940877
C        -2.737365        -1.554718         0.614161
O        -3.654454        -1.783579         1.664842
C         2.076840        -1.367572         0.046469
O         1.197123        -2.332965        -0.502912
C         3.425530        -1.577561        -0.614261
O         3.971698        -2.845745        -0.307976
C         4.411957        -0.503996        -0.211554
O         4.723133        -0.636619         1.160683
H         3.374937         3.479562        -0.058318
H         5.117274         3.800036        -0.219643
H         4.201256         3.158546        -1.608004
H         3.589701         0.944053        -1.589481
H         1.383172         0.165225        -1.291139
H         0.555316         0.296198         1.649953
H         0.068523         1.448250         0.383220
H        -1.436123        -0.682376         2.099468
H        -2.184574         1.277875        -0.840967
H        -4.054301         2.951742        -0.708937
H        -4.167158         2.618444         1.028706
H        -1.881608         3.617141        -0.289391
H        -4.841911         0.250020         0.239863
H        -5.162502         0.032877        -2.078796
H        -2.743698        -1.109686        -1.484170
H        -4.167340        -2.809573        -1.330676
H        -2.156675        -2.462428         0.406945
H        -4.415148        -2.227720         1.267425
H         2.174373        -1.510934         1.130471
H         0.303427        -2.092992        -0.215625
H         3.275564        -1.484981        -1.699062
H         3.315113        -3.506577        -0.556184
H         5.316717        -0.602503        -0.823434
H         5.298213         0.100132         1.398031
48
mol4 cl23 relG=2.63 C=0.0065
C         0.887825         2.822260        -1.516117
O         2.056289         2.522985        -0.766887
C         2.441255         1.195923        -0.861024
O         1.488818         0.406368        -0.179497
C         1.735390        -0.980654        -0.326745
C         0.582751        -1.708664         0.307895
O        -0.575207        -1.459371        -0.471868
C        -1.776128        -1.714437         0.195301
O        -1.986164        -0.838496         1.273653
C        -2.064350         0.532965         0.893710
C        -2.151062         1.350390         2.154369
O        -3.366130         1.072438         2.830431
C        -3.235838         0.755962        -0.063553
O        -3.249685         2.094160        -0.528793
C        -3.089600        -0.152414        -1.263315
O        -4.266783        -0.047325        -2.048387
C        -2.885324        -1.601743        -0.834294
O        -4.061517        -2.122879        -0.247891
C         3.067695        -1.325960         0.324056
O         3.332108        -2.699404         0.111271
C         4.165297        -0.469027        -0.279227
O         5.345235        -0.717271         0.466243
C         3.814798         1.014666        -0.249275
O         3.812950         1.510353         1.073782
H         0.760512         3.903729        -1.484967
H         1.004585         2.499677        -2.556502
H         0.003131         2.344107        -1.087175
H         2.475751         0.877041        -1.915887
H         1.784230        -1.235922        -1.395684
H         0.785815        -2.783274         0.342592
H         0.444880        -1.339939         1.328722
H        -1.772000        -2.715149         0.641284
H        -1.142203         0.830101         0.380424
H        -1.288754         1.103820         2.783963
H        -2.081890         2.411019         1.889243
H        -3.392750         1.617283         3.622785
H        -4.174169         0.522184         0.448839
H        -3.643381         2.648292         0.153040
H        -2.216321         0.173054        -1.839811
H        -4.089925        -0.450653        -2.906090
H        -2.602154        -2.194214        -1.712749
H        -4.797301        -1.790106        -0.778830
H         2.997993        -1.112158         1.398604
H         4.223897        -2.870550         0.436479
H         4.300577        -0.775192        -1.323314
H         6.101775        -0.430234        -0.057227
H         4.541384         1.562563        -0.863580
H         4.580752         1.116458         1.508702
48
mol4 cl12 relG=2.78 C=0.0051
C         0.767771         2.817893        -1.507720
O         1.953899         2.474449        -0.807269
C         2.310756         1.142228        -0.942567
O         1.364096         0.359863        -0.246921
C         1.598042        -1.030028        -0.385809
C         0.460951        -1.741029         0.294996
O        -0.722238        -1.483286        -0.444176
C        -1.901324        -1.700230         0.271813
O        -2.052787        -0.808529         1.347738
C        -2.115700         0.565917         0.975479
C        -2.257599         1.364519         2.241221
O        -1.048670         1.274231         2.978573
C        -3.272318         0.813088         0.010062
O        -3.283658         2.152931        -0.451648
C        -3.173764        -0.142470        -1.167164
O        -4.281470        -0.014313        -2.037100
C        -3.064778        -1.580254        -0.707070
O        -4.271879        -1.954360        -0.072607
C         2.948581        -1.386896         0.221929
O         3.195207        -2.759680        -0.016840
C         4.029860        -0.534042        -0.416153
O         5.251119        -0.849204         0.225640
C         3.695161         0.946892        -0.345809
O         3.741947         1.375399         0.999813
H        -0.106559         2.321273        -1.078395
H         0.647974         3.896752        -1.417495
H         0.855013         2.547398        -2.565366
H         2.313695         0.845796        -2.004019
H         1.610964        -1.297465        -1.452786
H         0.653405        -2.817594         0.329888
H         0.363747        -1.363218         1.317049
H        -1.900424        -2.695228         0.732268
H        -1.181775         0.854128         0.475742
H        -2.475600         2.403683         1.977626
H        -3.099942         0.969284         2.821895
H        -1.159777         1.781445         3.788917
H        -4.224303         0.663499         0.526709
H        -2.438929         2.324100        -0.888686
H        -2.246010         0.097340        -1.704574
H        -4.363052         0.923379        -2.248586
H        -2.865742        -2.224488        -1.570063
H        -4.227598        -2.898031         0.117415
H         2.918113        -1.186152         1.300552
H         4.112345        -2.928117         0.230786
H         4.080888        -0.807198        -1.477791
H         5.973511        -0.556384        -0.340202
H         4.416678         1.506449        -0.954820
H         3.425007         2.285806         1.023053
48
mol4 cl10 relG=2.90 C=0.0043
C        -2.822385         3.513717        -0.237155
O        -3.694209         2.417785        -0.469975
C        -3.285304         1.243900         0.141519
O        -2.129739         0.774901        -0.522630
C        -1.594839        -0.386587         0.086644
C        -0.316316        -0.729473        -0.637306
O         0.669990         0.279196        -0.479292
C         1.431161         0.160898         0.688377
O         2.254522        -0.976709         0.676649
C         3.214770        -0.991565        -0.375637
C         3.934521        -2.312486        -0.257744
O         3.062573        -3.408471        -0.467665
C         4.157315         0.205187        -0.266554
O         5.018450         0.268135        -1.390028
C         3.353400         1.487190        -0.231793
O         4.238146         2.556348         0.062286
C         2.251269         1.430166         0.820378
O         2.801954         1.441660         2.122639
C        -2.605495        -1.524912         0.014484
O        -2.073129        -2.631446         0.718250
C        -3.916245        -1.080146         0.635319
O        -4.841070        -2.139334         0.476101
C        -4.408115         0.224804         0.032132
O        -4.781374         0.008090        -1.313416
H        -2.673222         3.663424         0.837487
H        -1.853636         3.362493        -0.719390
H        -3.301321         4.394849        -0.662346
H        -3.043041         1.421215         1.202153
H        -1.385529        -0.181362         1.146652
H         0.061907        -1.694636        -0.294538
H        -0.517868        -0.799221        -1.708424
H         0.794319         0.035561         1.569577
H         2.702070        -0.946963        -1.344165
H         4.711996        -2.377758        -1.020077
H         4.410175        -2.374986         0.729362
H         2.344571        -3.329289         0.171021
H         4.740921         0.122415         0.657694
H         5.763843        -0.321343        -1.239434
H         2.894777         1.630707        -1.216432
H         3.782055         3.383914        -0.129586
H         1.583350         2.288774         0.680446
H         3.539834         2.065549         2.096510
H        -2.773189        -1.787017        -1.038243
H        -2.779429        -3.284196         0.792917
H        -3.730449        -0.897613         1.701472
H        -5.574300        -1.995581         1.084122
H        -5.262671         0.589892         0.615954
H        -5.006484         0.865775        -1.692059
48
mol4 cl24 relG=3.08 C=0.0033
C        -1.222082         3.058746        -1.035405
O        -2.428758         2.311504        -1.030538
C        -2.403767         1.211408        -0.188812
O        -1.564681         0.232453        -0.765491
C        -1.413515        -0.918917         0.048467
C        -0.460636        -1.868145        -0.645669
O         0.917492        -1.621039        -0.427293
C         1.451268        -0.471210        -1.017036
O         1.418507         0.636743        -0.153035
C         2.184168         0.493244         1.038643
C         1.990118         1.768444         1.821373
O         0.649918         1.937321         2.246943
C         3.648644         0.240210         0.707627
O         4.337270        -0.013695         1.922772
C         3.762631        -0.954382        -0.224155
O         5.086758        -1.137914        -0.694590
C         2.877349        -0.783648        -1.442845
O         3.314776         0.289608        -2.255472
C        -2.771745        -1.581657         0.260484
O        -2.599349        -2.647593         1.175348
C        -3.762333        -0.572650         0.808136
O        -5.014292        -1.224539         0.912556
C        -3.820676         0.678722        -0.049498
O        -4.381974         0.361493        -1.306770
H        -0.392262         2.477731        -1.444123
H        -1.394364         3.930858        -1.665121
H        -0.972526         3.390017        -0.021543
H        -2.014123         1.487959         0.804330
H        -1.006239        -0.635010         1.029383
H        -0.630648        -2.874865        -0.265364
H        -0.678278        -1.861558        -1.720213
H         0.865406        -0.173954        -1.890649
H         1.800596        -0.350887         1.625480
H         2.607445         1.738849         2.718911
H         2.313113         2.617510         1.205931
H         0.098709         1.962656         1.456636
H         4.064029         1.126232         0.215640
H         5.242588         0.298220         1.830055
H         3.428208        -1.843637         0.324331
H         5.664612        -1.251725         0.068213
H         2.867515        -1.716956        -2.017134
H         4.271582         0.204021        -2.344748
H        -3.137275        -1.961401        -0.702699
H        -3.479493        -2.977718         1.391368
H        -3.409613        -0.270911         1.802649
H        -5.576730        -0.708162         1.499803
H        -4.424898         1.437985         0.463021
H        -4.349236         1.159019        -1.847469
48
mol4 cl9 relG=3.39 C=0.0021
C         0.736359         2.843360        -1.357818
O         1.881858         2.471211        -0.606702
C         2.268832         1.155769        -0.802895
O         1.371316         0.320327        -0.100157
C         1.626681        -1.059018        -0.312784
C         0.552030        -1.828277         0.405619
O        -0.680417        -1.648148        -0.276769
C        -1.805120        -1.747010         0.545201
O        -1.896065        -0.674820         1.452817
C        -2.001086         0.591763         0.818911
C        -1.996697         1.618322         1.935312
O        -1.978182         2.947154         1.431661
C        -3.250113         0.665283        -0.056064
O        -3.283182         1.888425        -0.771892
C        -3.235497        -0.471451        -1.053855
O        -4.440527        -0.436431        -1.795808
C        -3.036649        -1.807233        -0.351236
O        -4.183224        -2.091137         0.425981
C         3.022936        -1.408432         0.202442
O         3.391575        -2.737116        -0.124194
C         4.047720        -0.502499        -0.453222
O         5.332598        -0.687999         0.108436
C         3.684262         0.962706        -0.296680
O         3.758197         1.377915         1.052307
H         0.910732         2.684193        -2.427325
H        -0.149130         2.281111        -1.051055
H         0.568040         3.903828        -1.173273
H         2.235346         0.895987        -1.873104
H         1.582946        -1.282777        -1.388923
H         0.800410        -2.893994         0.430568
H         0.478993        -1.457776         1.432150
H        -1.754539        -2.643471         1.173676
H        -1.124505         0.761532         0.183600
H        -2.905388         1.522700         2.534120
H        -1.133701         1.434716         2.582729
H        -1.117060         3.098668         1.023424
H        -4.138390         0.575819         0.583950
H        -2.999394         2.576453        -0.147354
H        -2.378511        -0.317246        -1.720145
H        -4.371671        -1.085997        -2.504488
H        -2.880093        -2.586789        -1.105269
H        -4.102436        -2.992570         0.755864
H         3.051442        -1.260045         1.287498
H         3.075186        -3.326328         0.567531
H         4.063523        -0.736246        -1.526943
H         5.481686        -1.639478         0.170243
H         4.357631         1.563552        -0.920540
H         4.575338         1.009404         1.410044
48
mol4 cl25 relG=3.74 C=0.0013
C         0.830209         2.834969        -1.517572
O         2.011635         2.488039        -0.810882
C         2.346804         1.149683        -0.929404
O         1.404274         0.388425        -0.203686
C         1.605334        -1.007310        -0.354966
C         0.473877        -1.698121         0.353145
O        -0.719591        -1.464409        -0.378149
C        -1.885126        -1.657234         0.366879
O        -2.042647        -0.693231         1.377294
C        -2.150034         0.646828         0.905772
C        -2.269669         1.533898         2.114474
O        -1.039977         1.509852         2.822043
C        -3.344838         0.786210        -0.029638
O        -3.324890         2.101661        -0.558885
C        -3.239572        -0.239379        -1.149301
O        -4.378251        -0.222070        -1.991799
C        -3.064518        -1.638659        -0.598777
O        -4.248502        -2.017831         0.076534
C         2.970710        -1.389180         0.214624
O         3.289970        -2.747227        -0.032725
C         4.047019        -0.561290        -0.462633
O         5.311822        -0.770507         0.135028
C         3.744165         0.924737        -0.387300
O         3.812567         1.403575         0.940602
H         0.735064         3.918719        -1.461199
H         0.906552         2.530783        -2.567145
H        -0.054530         2.373381        -1.071193
H         2.319160         0.835928        -1.985732
H         1.583796        -1.270736        -1.422879
H         0.662144        -2.775183         0.414176
H         0.387257        -1.294956         1.366574
H        -1.853966        -2.616344         0.897016
H        -1.241413         0.918054         0.354680
H        -2.507854         2.548576         1.783654
H        -3.090675         1.171723         2.745482
H        -1.123901         2.099793         3.577717
H        -4.269775         0.619382         0.534461
H        -4.193273         2.287103        -0.930816
H        -2.341094        -0.000394        -1.730000
H        -4.334363         0.574113        -2.531526
H        -2.853710        -2.327856        -1.423148
H        -4.171528        -2.949758         0.309116
H         2.979645        -1.184631         1.290896
H         2.909725        -3.286264         0.667801
H         4.074145        -0.849974        -1.522651
H         5.421966        -1.722985         0.243818
H         4.454172         1.463645        -1.026969
H         4.604997         1.016757         1.333042
48
mol4 cl14 relG=5.36 C=0.0001
C        -1.963537         3.362845         0.658375
O        -3.079410         2.591165         0.239976
C        -2.963325         1.247575         0.556072
O        -1.970631         0.675660        -0.269599
C        -1.706366        -0.670340         0.084405
C        -0.539640        -1.130851        -0.745080
O         0.596946        -0.385682        -0.351353
C         1.744822        -0.633050        -1.123209
O         2.473685         0.553561        -1.248735
C         3.003465         1.065670        -0.028217
C         3.686981         2.365997        -0.351037
O         2.704640         3.313204        -0.737406
C         3.956738         0.051223         0.585656
O         4.422186         0.562393         1.821047
C         3.226328        -1.258443         0.791857
O         4.176969        -2.203232         1.258624
C         2.575193        -1.742708        -0.495289
O         3.548859        -2.141771        -1.440579
C        -2.951447        -1.532168        -0.138924
O        -2.752147        -2.847523         0.346860
C        -4.125171        -0.938273         0.615177
O        -5.296204        -1.631173         0.219905
C        -4.289532         0.553208         0.338564
O        -4.724183         0.773584        -0.987625
H        -2.209483         4.406121         0.464011
H        -1.781360         3.226002         1.729875
H        -1.061113         3.096490         0.102236
H        -2.662499         1.123142         1.609578
H        -1.435293        -0.724567         1.149323
H        -0.374320        -2.201641        -0.587043
H        -0.750932        -0.960913        -1.808522
H         1.464186        -0.913905        -2.143879
H         2.187091         1.259181         0.678248
H         4.229660         2.707240         0.535000
H         4.410053         2.199712        -1.159056
H         3.150717         4.149707        -0.902735
H         4.797696        -0.108626        -0.101791
H         4.892140        -0.155521         2.261801
H         2.446706        -1.100483         1.544798
H         3.702446        -2.928804         1.679521
H         1.907064        -2.581620        -0.261809
H         4.216374        -2.639369        -0.950224
H        -3.185560        -1.551159        -1.209254
H        -2.348652        -3.373853        -0.350088
H        -3.941751        -1.075346         1.687980
H        -5.994706        -1.423768         0.851371
H        -5.015501         0.962785         1.053211
H        -5.375710         0.083602        -1.171582
54
mol5 cl16 relG=0.00 C=0.196
C        -4.386415        -3.452863        -0.088934
O        -4.585379        -2.050011        -0.107670
C        -3.779843        -1.369339         0.807632
O        -2.407580        -1.509572         0.525779
C        -2.020641        -0.959527        -0.730026
C        -0.569658        -1.281850        -0.963689
O         0.238651        -0.520703        -0.079318
C         1.541784        -0.339454        -0.493779
O         2.292161        -1.469099        -0.105498
C         3.648240        -1.395978        -0.521923
C         4.294966        -2.720413        -0.191082
O         4.342288        -2.990941         1.197819
C         4.313640        -0.204498         0.157178
O         5.641366        -0.018762        -0.300792
C         3.562636         1.072022        -0.160576
O         4.078956         2.162691         0.576252
C         2.087445         0.926762         0.161260
N         1.346256         2.075962        -0.288671
C         0.413117         2.706466         0.441383
C        -0.322202         3.811823        -0.253250
O         0.171584         2.416357         1.616019
C        -2.307716         0.538362        -0.732141
O        -1.981195         1.134944        -1.975147
C        -3.780577         0.770702        -0.482611
O        -4.068194         2.151479        -0.347436
C        -4.215979         0.087209         0.802652
O        -3.629235         0.702640         1.932626
H        -5.144814        -3.890085        -0.737453
H        -4.505181        -3.846095         0.926794
H        -3.395158        -3.722415        -0.463622
H        -3.899424        -1.791214         1.812033
H        -2.590626        -1.436279        -1.537194
H        -0.315522        -1.036545        -1.999599
H        -0.405100        -2.353170        -0.811671
H         1.588348        -0.239679        -1.590452
H         3.697841        -1.256448        -1.611989
H         3.758075        -3.512898        -0.724451
H         5.326022        -2.712244        -0.548934
H         3.435385        -3.031570         1.520837
H         4.300168        -0.358685         1.241567
H         6.221740        -0.605004         0.195039
H         3.669469         1.265340        -1.239073
H         5.026677         2.193373         0.398543
H         1.953763         0.838246         1.240942
H         1.444280         2.341131        -1.257584
H        -0.161824         4.739094         0.300595
H        -0.008663         3.950263        -1.287690
H        -1.391280         3.589633        -0.224990
H        -1.737062         1.006688         0.073310
H        -1.053059         1.391684        -1.950361
H        -4.350041         0.344291        -1.318069
H        -3.542451         2.618535        -1.008663
H        -5.309037         0.118765         0.875593
H        -3.656468         1.654833         1.773600
54
mol5 cl23 relG=0.27 C=0.131
C        -4.263465        -3.494564         0.144356
O        -4.507500        -2.104047         0.023838
C        -3.732437        -1.333112         0.893161
O        -2.354351        -1.445182         0.629428
C        -1.970846        -0.983317        -0.660701
C        -0.507807        -1.283984        -0.847413
O         0.260048        -0.455390         0.010102
C         1.582880        -0.307714        -0.351953
O         2.311837        -1.394343         0.176389
C         3.682194        -1.362954        -0.184054
C         4.317780        -2.639340         0.312502
O         3.800005        -3.791045        -0.329125
C         4.329181        -0.125572         0.420384
O         5.682675        -0.076504         0.013303
C         3.596837         1.122065        -0.032303
O         4.171363         2.215504         0.659670
C         2.100915         1.005756         0.224612
N         1.393487         2.120208        -0.351113
C         0.416101         2.794738         0.276387
C        -0.299926         3.824382        -0.542565
O         0.118979         2.596186         1.456871
C        -2.299137         0.497419        -0.787154
O        -1.910008         0.928014        -2.077866
C        -3.779704         0.710314        -0.554109
O        -4.015639         2.110314        -0.554474
C        -4.213681         0.102782         0.775136
O        -3.666270         0.823651         1.861434
H        -4.999449        -4.001726        -0.478549
H        -4.381848        -3.818451         1.184319
H        -3.259423        -3.756973        -0.200165
H        -3.845087        -1.687049         1.924400
H        -2.515086        -1.540533        -1.433482
H        -0.234192        -1.094991        -1.889404
H        -0.326527        -2.340658        -0.626167
H         1.686933        -0.304719        -1.449265
H         3.775655        -1.313237        -1.279960
H         5.401490        -2.571609         0.183278
H         4.105634        -2.751739         1.378682
H         4.080973        -3.767349        -1.250445
H         4.259442        -0.193741         1.515394
H         6.025615         0.782848         0.286726
H         3.763303         1.234833        -1.112295
H         3.992143         3.022058         0.165666
H         1.913130         1.003461         1.299667
H         1.539692         2.306285        -1.332526
H         0.070515         3.892632        -1.564729
H        -1.362853         3.573204        -0.559422
H        -0.197532         4.795193        -0.053652
H        -1.740467         1.043470        -0.020698
H        -2.064763         1.878520        -2.120147
H        -4.336725         0.230235        -1.365595
H        -4.961358         2.258877        -0.667880
H        -5.309052         0.103125         0.830158
H        -3.716990         1.757921         1.619610
54
mol5 cl17 relG=0.59 C=0.083
C        -4.388238        -3.412237         0.343338
O        -4.560798        -2.033308         0.066471
C        -3.803708        -1.204764         0.898573
O        -2.419037        -1.398075         0.738666
C        -1.949272        -1.083715        -0.568052
C        -0.490437        -1.447277        -0.644299
O         0.270106        -0.549502         0.150441
C         1.567697        -0.348549        -0.271687
O         2.366652        -1.398236         0.229322
C         3.714912        -1.313033        -0.203730
C         4.427535        -2.553877         0.259204
O         3.900892        -3.669086        -0.440268
C         4.338601        -0.046999         0.364966
O         5.668092         0.058240        -0.104882
C         3.532900         1.164448        -0.060484
O         4.094158         2.287647         0.593248
C         2.056514         0.990511         0.269691
N         1.281477         2.071269        -0.282285
C         0.320330         2.731060         0.385087
C        -0.449549         3.740674        -0.409786
O         0.083895         2.539222         1.580191
C        -2.212345         0.390174        -0.876567
O        -1.788739         0.714981        -2.187657
C        -3.697101         0.677684        -0.759904
O        -3.994702         2.042118        -0.982359
C        -4.206633         0.233884         0.602931
O        -3.641730         1.105623         1.565883
H        -5.110988        -3.952437        -0.267262
H        -4.578795        -3.620578         1.402081
H        -3.379682        -3.748945         0.088060
H        -3.997349        -1.441110         1.951792
H        -2.473326        -1.699649        -1.309824
H        -0.164294        -1.387734        -1.687149
H        -0.352016        -2.476277        -0.298689
H         1.621657        -0.351507        -1.372833
H         3.746653        -1.264461        -1.302201
H         5.497725        -2.439668         0.063421
H         4.282152        -2.665465         1.340439
H         4.331138        -4.459358        -0.098928
H         4.322654        -0.110649         1.462211
H         5.980457         0.938847         0.136242
H         3.641634         1.273535        -1.148029
H         3.862736         3.080116         0.097926
H         1.920017         0.992296         1.352435
H         1.362906         2.239529        -1.274602
H        -0.317822         4.721472         0.051808
H        -0.140665         3.787911        -1.453457
H        -1.510963         3.489376        -0.357553
H        -1.678948         1.000405        -0.143296
H        -0.843758         0.900889        -2.159589
H        -4.224622         0.113868        -1.533724
H        -3.695402         2.522252        -0.199188
H        -5.298295         0.301945         0.619346
H        -4.170692         1.051625         2.368445
54
mol5 cl25 relG=0.71 C=0.069
C         4.251487        -3.500134        -0.142488
O         4.500706        -2.110515        -0.022346
C         3.730242        -1.336912        -0.893365
O         2.351133        -1.444261        -0.632817
C         1.967113        -0.982552         0.657214
C         0.503328        -1.279850         0.842586
O        -0.263660        -0.448379        -0.013349
C        -1.585143        -0.299127         0.352694
O        -2.315936        -1.385721        -0.172356
C        -3.684535        -1.356837         0.199495
C        -4.322320        -2.627998        -0.289679
O        -3.781381        -3.718814         0.436925
C        -4.331708        -0.119706        -0.404507
O        -5.685544        -0.066221        -0.001314
C        -3.597481         1.132105         0.047727
O        -4.165886         2.284602        -0.543498
C        -2.103424         1.018143        -0.218159
N        -1.388015         2.126934         0.355585
C        -0.409253         2.794944        -0.273981
C         0.308756         3.827124         0.539862
O        -0.111046         2.589166        -1.453672
C         2.299764         0.496987         0.785991
O         1.910789         0.926707         2.077014
C         3.781317         0.705619         0.555017
O         4.021432         2.104901         0.556245
C         4.215832         0.097350        -0.773727
O         3.672700         0.820533        -1.860650
H         4.984457        -4.009753         0.481969
H         4.370348        -3.825111        -1.182054
H         3.245883        -3.758454         0.200581
H         3.844121        -1.691060        -1.924397
H         2.508794        -1.542159         1.430070
H         0.230015        -1.092047         1.884841
H         0.319734        -2.335755         0.619702
H        -1.685644        -0.295060         1.450302
H        -3.768850        -1.306082         1.295162
H        -5.404152        -2.558711        -0.142694
H        -4.123887        -2.735352        -1.362928
H        -4.165782        -4.526997         0.083073
H        -4.259562        -0.189514        -1.500232
H        -6.020035         0.801332        -0.259889
H        -3.758786         1.245177         1.125953
H        -4.013348         2.239273        -1.496007
H        -1.919209         1.016445        -1.294936
H        -1.545459         2.327429         1.332102
H         0.209517         4.795454         0.045386
H        -0.062915         3.902086         1.561112
H         1.371014         3.573328         0.559559
H         1.743552         1.045967         0.019835
H         2.065907         1.877096         2.120256
H         4.335573         0.223616         1.367244
H         4.967286         2.250627         0.672155
H         5.311302         0.094290        -0.826715
H         3.725916         1.754478        -1.618085
54
mol5 cl8 relG=0.81 C=0.060
C        -4.323330         3.468436        -0.182391
O        -4.538472         2.076672        -0.026684
C        -3.766704         1.300506        -0.893991
O        -2.385697         1.448314        -0.665061
C        -1.967623         1.015581         0.626221
C        -0.505113         1.333974         0.782582
O         0.259637         0.476710        -0.050622
C         1.575504         0.316110         0.330954
O         2.321367         1.395233        -0.185788
C         3.687676         1.344722         0.192576
C         4.341472         2.620099        -0.279955
O         3.830430         3.769718         0.370919
C         4.323507         0.098818        -0.416764
O         5.665958        -0.072969         0.002948
C         3.571333        -1.140990         0.028881
O         4.043128        -2.291320        -0.643319
C         2.082891        -1.008386        -0.233019
N         1.355365        -2.106844         0.348995
C         0.375007        -2.775263        -0.279046
C        -0.349513        -3.799840         0.539194
O         0.084796        -2.579989        -1.462163
C        -2.273111        -0.470573         0.781055
O        -1.913397        -0.950362         2.064862
C        -3.755744        -0.703678         0.598677
O        -4.066588        -2.086195         0.607416
C        -4.219134        -0.142431        -0.735461
O        -3.672128        -0.873294        -1.815515
H        -3.318239         3.757091         0.137106
H        -5.057067         3.975191         0.443492
H        -4.467581         3.767262        -1.226591
H        -3.910504         1.624931        -1.930980
H        -2.505556         1.577219         1.400071
H        -0.219373         1.184338         1.828524
H        -0.329727         2.382622         0.522983
H         1.662366         0.312589         1.429987
H         3.766221         1.282121         1.289149
H         5.423987         2.542422        -0.138123
H         4.143872         2.749903        -1.346993
H         4.090266         3.724291         1.297737
H         4.269921         0.171006        -1.509748
H         6.240275         0.420402        -0.591110
H         3.728902        -1.249572         1.113021
H         4.994795        -2.332772        -0.491244
H         1.898005        -1.013113        -1.308832
H         1.493997        -2.286713         1.332692
H        -0.215736        -4.777413         0.071241
H        -0.006317        -3.844707         1.572153
H        -1.416477        -3.567381         0.521096
H        -1.733905        -1.022112         0.007334
H        -0.987874        -1.216554         2.037497
H        -4.295056        -0.188685         1.403625
H        -3.532601        -2.496654         1.298902
H        -5.314135        -0.165378        -0.775241
H        -3.704995        -1.805084        -1.563730
54
mol5 cl9 relG=0.97 C=0.047
C         4.552117         3.274802         0.382784
O         4.662915         1.899951         0.058374
C         3.927097         1.073559         0.910620
O         2.544032         1.324730         0.842179
C         1.967989         1.060636        -0.434639
C         0.527152         1.492550        -0.397392
O        -0.217287         0.675189         0.497029
C        -1.487370         0.363696         0.058739
O        -2.340468         1.464967         0.307151
C        -3.625219         1.280849        -0.266728
C        -4.401337         2.556217        -0.084951
O        -3.799539         3.571286        -0.870757
C        -4.308722         0.096191         0.402471
O        -5.547526        -0.133293        -0.239285
C        -3.429979        -1.138504         0.323112
O        -4.063445        -2.148099         1.086990
C        -2.026738        -0.829093         0.840375
N        -1.165748        -1.992738         0.835049
C        -0.585219        -2.540379        -0.234931
C         0.263942        -3.746628         0.013303
O        -0.722788        -2.081839        -1.379425
C         2.153251        -0.414313        -0.774810
O         1.623183        -0.732449        -2.046753
C         3.631611        -0.740813        -0.776640
O         3.850629        -2.125443        -0.980010
C         4.265008        -0.364607         0.551012
O         3.782785        -1.183859         1.598723
H         3.543597         3.651862         0.192275
H         5.259283         3.808759        -0.251046
H         4.806036         3.445152         1.435011
H         4.191268         1.269082         1.956288
H         2.463992         1.670121        -1.201107
H         0.113474         1.415661        -1.406483
H         0.468523         2.538023        -0.080931
H        -1.485204         0.162879        -1.018651
H        -3.519985         1.069706        -1.341040
H        -5.436944         2.385171        -0.393198
H        -4.395989         2.828286         0.977530
H        -4.295683         4.383749        -0.730449
H        -4.465984         0.336758         1.463783
H        -5.902438        -0.954989         0.120767
H        -3.364946        -1.449205        -0.726090
H        -3.764626        -3.005119         0.766315
H        -2.104189        -0.514794         1.883709
H        -0.997919        -2.433471         1.724850
H        -0.168571        -4.591220        -0.527548
H         1.257827        -3.562194        -0.399906
H         0.349996        -3.999381         1.069143
H         1.663951        -1.012591        -0.001277
H         0.769476        -1.183756        -1.909182
H         4.115133        -0.160254        -1.572652
H         3.232221        -2.407460        -1.666080
H         5.354675        -0.451182         0.471161
H         3.751823        -2.084507         1.251774
54
mol5 cl18 relG=1.04 C=0.043
C        -4.534150        -3.284572         0.401754
O        -4.653700        -1.910264         0.078195
C        -3.913954        -1.080788         0.923977
O        -2.530410        -1.325076         0.842390
C        -1.966905        -1.056323        -0.439027
C        -0.522892        -1.478188        -0.413286
O         0.219777        -0.659182         0.480919
C         1.491848        -0.350639         0.046213
O         2.340810        -1.454060         0.296353
C         3.626190        -1.272700        -0.277353
C         4.397077        -2.552418        -0.105268
O         3.789949        -3.560652        -0.895816
C         4.309006        -0.096041         0.404735
O         5.554959         0.136054        -0.221355
C         3.437503         1.148986         0.334937
O         4.041014         2.210870         1.048119
C         2.025540         0.844754         0.830011
N         1.164106         2.007242         0.809143
C         0.579153         2.539971        -0.265057
C        -0.270747         3.748170        -0.028367
O         0.712056         2.068200        -1.405062
C        -2.163929         0.417702        -0.776862
O        -1.647995         0.739625        -2.053553
C        -3.643828         0.736386        -0.764536
O        -3.871850         2.120056        -0.964711
C        -4.262489         0.355924         0.568853
O        -3.774395         1.176690         1.612656
H        -3.525776        -3.657341         0.202253
H        -5.244723        -3.821678        -0.225556
H        -4.777870        -3.455755         1.456266
H        -4.167273        -1.278353         1.971952
H        -2.465020        -1.668405        -1.202025
H        -0.115822        -1.392759        -1.424465
H        -0.454457        -2.524832        -0.102625
H         1.493843        -0.149001        -1.030773
H         3.521775        -1.052326        -1.349877
H         5.432753        -2.383469        -0.414663
H         4.393103        -2.831035         0.955545
H         4.282912        -4.375932        -0.760521
H         4.455131        -0.348877         1.466086
H         5.898565         0.964339         0.135204
H         3.387661         1.481382        -0.706223
H         4.099390         1.951843         1.976841
H         2.085105         0.531387         1.875948
H         1.003988         2.464170         1.692026
H         0.156320         4.585582        -0.584445
H        -1.267142         3.555903        -0.431961
H        -0.350230         4.016123         1.024223
H        -1.670815         1.018400        -0.007636
H        -0.789841         1.185434        -1.924044
H        -4.132009         0.153896        -1.556274
H        -3.259744         2.406335        -1.654673
H        -5.353294         0.437008         0.499615
H        -3.751532         2.077840         1.266380
54
mol5 cl7 relG=1.07 C=0.041
C         4.362376        -3.465555         0.124760
O         4.576778        -2.064968         0.126315
C         3.781308        -1.387163        -0.800481
O         2.407269        -1.507647        -0.521845
C         2.032433        -0.940753         0.728793
C         0.584583        -1.264820         0.979003
O        -0.233537        -0.517707         0.092236
C        -1.540417        -0.353831         0.503155
O        -2.284962        -1.477538         0.087582
C        -3.641746        -1.412217         0.500761
C        -4.279365        -2.737170         0.151958
O        -4.329678        -2.987608        -1.240507
C        -4.330630        -0.215065        -0.153285
O        -5.651931        -0.069334         0.334478
C        -3.580975         1.057659         0.168712
O        -4.150666         2.112512        -0.581634
C        -2.096315         0.908939        -0.139568
N        -1.373727         2.066766         0.319509
C        -0.481144         2.744832        -0.422341
C         0.251652         3.844068         0.283446
O        -0.275766         2.498426        -1.612700
C         2.318792         0.560711         0.729003
O         1.984990         1.135576         1.979345
C         3.788887         0.789756         0.464315
O         4.003269         2.184010         0.312891
C         4.227001         0.064071        -0.805418
O         3.659264         0.673440        -1.948125
H         5.114304        -3.903120         0.780566
H         4.479180        -3.872826        -0.885700
H         3.367265        -3.719535         0.500232
H         3.901156        -1.822488        -1.799230
H         2.608296        -1.409816         1.536324
H         0.336690        -1.009539         2.013791
H         0.424745        -2.338688         0.840074
H        -1.593946        -0.274764         1.601187
H        -3.692879        -1.289242         1.592764
H        -3.731293        -3.531289         0.671194
H        -5.308468        -2.748169         0.515022
H        -3.423623        -3.019809        -1.566751
H        -4.334714        -0.354758        -1.240105
H        -6.215874        -0.702318        -0.121158
H        -3.698057         1.255922         1.244381
H        -3.708303         2.930398        -0.327149
H        -1.957436         0.829687        -1.219196
H        -1.430492         2.288619         1.303013
H         0.048097         4.785132        -0.231654
H        -0.026316         3.939034         1.332725
H         1.323500         3.650236         0.208433
H         1.740939         1.031149        -0.070953
H         1.047728         1.357855         1.963497
H         4.364800         0.404973         1.313235
H         4.951922         2.349229         0.361097
H         5.321834         0.086435        -0.865934
H         3.688152         1.626286        -1.787434
54
mol5 cl22 relG=1.14 C=0.037
C        -4.279903         3.476077        -0.124817
O        -4.515519         2.085252         0.006721
C        -3.759839         1.313608        -0.879206
O        -2.376059         1.433948        -0.654176
C        -1.969843         0.975296         0.630627
C        -0.509042         1.291553         0.805130
O         0.266462         0.450720        -0.035082
C         1.584614         0.309819         0.345274
O         2.315617         1.400254        -0.170866
C         3.683007         1.367032         0.211767
C         4.303580         2.654461        -0.269312
O         3.749909         3.787033         0.375040
C         4.337976         0.132568        -0.395775
O         5.682281        -0.015067         0.026698
C         3.603596        -1.118295         0.047312
O         4.093224        -2.261324        -0.624703
C         2.114269        -1.004957        -0.221073
N         1.399152        -2.115350         0.352553
C         0.429134        -2.791408        -0.283201
C        -0.282359        -3.832646         0.524740
O         0.139608        -2.590642        -1.465592
C        -2.280802        -0.513851         0.775287
O        -1.913942        -0.980834         2.060704
C        -3.762334        -0.738059         0.578710
O        -4.003906        -2.136329         0.566909
C        -4.228081        -0.124028        -0.739470
O        -3.705162        -0.844761        -1.837827
H        -5.003755         3.982849         0.512489
H        -4.422838         3.795429        -1.163116
H        -3.269472         3.743931         0.196180
H        -3.904615         1.659895        -1.909051
H        -2.510667         1.526924         1.409719
H        -0.231153         1.126218         1.850637
H        -0.335606         2.344933         0.563892
H         1.672772         0.306917         1.443967
H         3.758066         1.312694         1.307745
H         5.370473         2.650658        -0.041565
H         4.182262         2.725130        -1.357631
H         2.804169         3.790053         0.189121
H         4.285415         0.203482        -1.488985
H         6.245671         0.510377        -0.550279
H         3.758312        -1.226239         1.131838
H         5.044710        -2.290831        -0.469023
H         1.934691        -1.007932        -1.297820
H         1.537412        -2.300323         1.335307
H         0.053758        -3.875278         1.560102
H        -1.353005        -3.621250         0.498932
H        -0.125257        -4.805415         0.053809
H        -1.738330        -1.064513         0.002495
H        -0.985616        -1.236548         2.030686
H        -4.304779        -0.264743         1.404598
H        -4.953547        -2.277971         0.655258
H        -5.324473        -0.131728        -0.765851
H        -3.742600        -1.778297        -1.589888
54
mol5 cl4 relG=1.17 C=0.035
C         4.362657        -3.459943         0.007430
O         4.566118        -2.057978         0.046121
C         3.752915        -1.361413        -0.850426
O         2.383177        -1.499960        -0.553259
C         2.014671        -0.994402         0.725344
C         0.559201        -1.308075         0.948818
O        -0.237502        -0.527713         0.072052
C        -1.538649        -0.331243         0.486458
O        -2.301164        -1.453435         0.101104
C        -3.651661        -1.365406         0.525903
C        -4.320249        -2.693306         0.250914
O        -4.379197        -3.032521        -1.122939
C        -4.306000        -0.184585        -0.175145
O        -5.648956        -0.098434         0.264208
C        -3.548320         1.096790         0.137185
O        -4.048639         2.183663        -0.619551
C        -2.069445         0.939621        -0.171208
N        -1.321053         2.079675         0.289305
C        -0.373315         2.703149        -0.425846
C         0.368247         3.793240         0.285930
O        -0.122661         2.419767        -1.600648
C         2.323121         0.493994         0.789476
O         1.961819         0.966448         2.073627
C         3.792868         0.734755         0.502089
O         4.093839         2.118895         0.532868
C         4.187513         0.095441        -0.824538
O         3.555247         0.735864        -1.919538
H         3.373347        -3.732239         0.385283
H         5.124511        -3.909322         0.643429
H         4.472593        -3.837738        -1.015072
H         3.858713        -1.768611        -1.862025
H         2.580867        -1.512897         1.509134
H         0.301265        -1.080593         1.987156
H         0.389514        -2.375377         0.774550
H        -1.583840        -0.227932         1.582960
H        -3.688575        -1.198280         1.613275
H        -3.736636        -3.475249         0.741399
H        -5.318107        -2.685782         0.697933
H        -5.077131        -2.512151        -1.534110
H        -4.268123        -0.352197        -1.258947
H        -6.115653         0.508574        -0.320210
H        -3.664900         1.304491         1.209865
H        -4.848369         2.505034        -0.190135
H        -1.926362         0.851650        -1.249900
H        -1.433817         2.346968         1.255636
H         1.438580         3.586961         0.218602
H         0.180989         4.737621        -0.229807
H         0.082039         3.891214         1.332790
H         1.732162         1.000361         0.018428
H         2.206157         1.898716         2.110120
H         4.387756         0.280083         1.298648
H         3.542871         2.556141        -0.128802
H         5.274472         0.132851        -0.939874
H         4.065056         1.521508        -2.142107
54
mol5 cl5 relG=1.24 C=0.032
C        -4.324924         3.469412        -0.153221
O        -4.539344         2.076105        -0.010895
C        -3.767331         1.308854        -0.885873
O        -2.386372         1.454738        -0.655373
C        -1.968920         1.010490         0.632188
C        -0.506454         1.327148         0.792235
O         0.259201         0.474775        -0.045336
C         1.575258         0.314281         0.335356
O         2.320728         1.393146        -0.182586
C         3.686705         1.345478         0.200711
C         4.340519         2.613104        -0.274837
O         3.808823         3.704647         0.457205
C         4.325606         0.098833        -0.404562
O         5.666046        -0.073352         0.020266
C         3.571639        -1.140765         0.039187
O         4.047211        -2.290707        -0.630827
C         2.084196        -1.009355        -0.228851
N         1.355349        -2.109358         0.348358
C         0.378172        -2.777521        -0.284899
C        -0.347923        -3.804890         0.528374
O         0.092064        -2.579884        -1.468645
C        -2.274362        -0.476916         0.774146
O        -1.917276        -0.966858         2.054841
C        -3.756341        -0.710095         0.587108
O        -4.064706        -2.093302         0.580977
C        -4.219102        -0.135769        -0.741737
O        -3.670803        -0.855769        -1.828389
H        -3.320112         3.755563         0.169423
H        -5.059160         3.969808         0.477177
H        -4.468889         3.778013        -1.194607
H        -3.911215         1.643658        -1.919536
H        -2.507125         1.565352         1.410693
H        -0.222049         1.170734         1.837524
H        -0.330286         2.377367         0.539593
H         1.662896         0.310978         1.434259
H         3.761096         1.287948         1.296857
H         5.421865         2.534843        -0.121217
H         4.150220         2.731664        -1.348350
H         4.192491         4.512280         0.101189
H         4.276219         0.169558        -1.497775
H         6.242641         0.421705        -0.570162
H         3.724744        -1.248921         1.123971
H         4.998004        -2.332364        -0.473439
H         1.903499        -1.012368        -1.305372
H         1.490310        -2.291198         1.332200
H        -0.210462        -4.781336         0.059127
H        -0.008753        -3.850993         1.562613
H        -1.415234        -3.574278         0.506297
H        -1.733278        -1.021940        -0.002959
H        -0.990257        -1.227952         2.029025
H        -4.297570        -0.204577         1.396703
H        -3.525431        -2.511325         1.263781
H        -5.314057        -0.158963        -0.782607
H        -3.702531        -1.789788        -1.584762
54
mol5 cl11 relG=1.32 C=0.028
C        -4.243585        -3.506576         0.136331
O        -4.495966        -2.116996         0.022589
C        -3.723664        -1.345397         0.893759
O        -2.345434        -1.448094         0.626807
C        -1.967465        -0.979012        -0.662386
C        -0.503145        -1.269975        -0.853500
O         0.262419        -0.440404         0.005218
C         1.585148        -0.293040        -0.357162
O         2.312540        -1.382117         0.166084
C         3.683275        -1.347668        -0.201031
C         4.319180        -2.621595         0.282187
O         3.785424        -3.708271        -0.455585
C         4.328803        -0.108034         0.411937
O         5.674223         0.052257        -0.002058
C         3.590933         1.140466        -0.033811
O         4.072797         2.283048         0.644440
C         2.100670         1.021735         0.221004
N         1.386140         2.131735        -0.354140
C         0.399111         2.792212         0.270444
C        -0.314553         3.827655        -0.543275
O         0.090791         2.578757         1.446097
C        -2.305459         0.499960        -0.783326
O        -1.923176         0.936369        -2.074129
C        -3.786566         0.703188        -0.545198
O        -4.030468         2.101841        -0.539509
C        -4.213449         0.088131         0.782830
O        -3.667146         0.807866         1.870399
H        -4.977579        -4.015181        -0.487754
H        -4.358379        -3.835908         1.174985
H        -3.238598        -3.761499        -0.211052
H        -3.832168        -1.704547         1.923639
H        -2.509671        -1.536930        -1.436092
H        -0.233174        -1.075228        -1.895386
H        -0.315099        -2.326454        -0.637060
H         1.688181        -0.285690        -1.454484
H         3.771197        -1.290702        -1.296219
H         5.402930        -2.553955         0.141016
H         4.115415        -2.737827         1.353500
H         4.160519        -4.519140        -0.097791
H         4.270414        -0.180710         1.504577
H         6.242195        -0.445502         0.594383
H         3.754341         1.251048        -1.116919
H         5.025963         2.312300         0.498886
H         1.910922         1.017904         1.295940
H         1.550776         2.336689        -1.328567
H        -0.210436         4.795271        -0.048221
H         0.057689         3.901871        -1.564369
H        -1.377973         3.579082        -0.562777
H        -1.747823         1.047368        -0.017135
H        -2.084773         1.885842        -2.113729
H        -4.343039         0.223039        -1.357003
H        -4.977063         2.245694        -0.651607
H        -5.308644         0.081988         0.840890
H        -3.722541         1.742678         1.631694
54
mol5 cl19 relG=1.35 C=0.027
C        -4.430065        -3.428605        -0.091566
O        -4.600587        -2.021795        -0.108638
C        -3.783808        -1.357484         0.808589
O        -2.413495        -1.511474         0.523742
C        -2.022678        -0.954935        -0.727951
C        -0.573159        -1.282683        -0.962738
O         0.240178        -0.529062        -0.076674
C         1.543278        -0.349084        -0.493466
O         2.297927        -1.471436        -0.094324
C         3.648936        -1.395779        -0.523401
C         4.297721        -2.720247        -0.193755
O         4.363840        -2.982428         1.195997
C         4.333284        -0.199910         0.135358
O         5.649746        -0.037185        -0.358347
C         3.574088         1.080072        -0.160576
O         4.125970         2.187427         0.522719
C         2.090463         0.918810         0.151603
N         1.346044         2.064218        -0.299556
C         0.438327         2.716270         0.442724
C        -0.305891         3.815087        -0.252374
O         0.225221         2.449499         1.628630
C        -2.308978         0.544395        -0.734134
O        -1.997857         1.122512        -1.990215
C        -3.782680         0.773430        -0.473620
O        -4.093702         2.152170        -0.415629
C        -4.194531         0.112482         0.826513
O        -3.555739         0.777512         1.898878
H        -3.442776        -3.717041        -0.462725
H        -5.194296        -3.849954        -0.743791
H        -4.560626        -3.821009         0.923053
H        -3.907134        -1.788341         1.809711
H        -2.593098        -1.427047        -1.537781
H        -0.318849        -1.034921        -1.997923
H        -0.413556        -2.355449        -0.814897
H         1.589212        -0.259451        -1.591052
H         3.686758        -1.261840        -1.614773
H         3.749175        -3.513328        -0.714147
H         5.323148        -2.721607        -0.567302
H         3.461392        -3.021273         1.531463
H         4.345940        -0.354002         1.221456
H         6.220872        -0.675526         0.080582
H         3.688780         1.304006        -1.227511
H         4.042648         2.022704         1.470130
H         1.955093         0.832103         1.232160
H         1.423191         2.313795        -1.274439
H        -0.021959         3.929196        -1.298264
H        -1.375606         3.604957        -0.187110
H        -0.119503         4.751705         0.277161
H        -1.728335         1.023977         0.056851
H        -1.076733         1.403440        -1.971920
H        -4.349436         0.295376        -1.283133
H        -3.688271         2.559466        -1.190883
H        -5.282934         0.166886         0.933603
H        -3.913248         0.426816         2.722032
54
mol5 cl1 relG=1.39 C=0.026
C        -4.301110        -3.498660        -0.105229
O        -4.540993        -2.102234        -0.088263
C        -3.732915        -1.417634         0.822216
O        -2.364918        -1.509987         0.504006
C        -2.022166        -0.935095        -0.751690
C        -0.568272        -1.222943        -1.013805
O         0.234665        -0.475084        -0.115075
C         1.545811        -0.307760        -0.509473
O         2.278049        -1.445375        -0.108617
C         3.636146        -1.388729        -0.515542
C         4.273582        -2.722476        -0.231056
O         4.294818        -2.961177         1.165697
C         4.307792        -0.218909         0.188012
O         5.656204        -0.154511        -0.231826
C         3.584467         1.075456        -0.141394
O         4.179457         2.167925         0.532348
C         2.096059         0.952643         0.153240
N         1.378559         2.109348        -0.313116
C         0.428985         2.745089         0.389474
C        -0.289629         3.843998        -0.331852
O         0.158145         2.462534         1.559902
C        -2.345626         0.552326        -0.736886
O        -2.003771         1.089100        -2.001249
C        -3.814607         0.750614        -0.429262
O        -4.036777         2.145736        -0.289055
C        -4.206555         0.025069         0.852765
O        -3.615445         0.640721         1.980172
H        -4.385717        -3.917034         0.903880
H        -3.311104        -3.730893        -0.507232
H        -5.060844        -3.944037        -0.746607
H        -3.814515        -1.864672         1.819634
H        -2.595115        -1.419638        -1.552188
H        -0.329079        -0.945117        -2.044219
H        -0.386992        -2.295586        -0.891405
H         1.611213        -0.208108        -1.605357
H         3.691926        -1.224154        -1.601689
H         3.695800        -3.496218        -0.748939
H         5.286670        -2.718357        -0.645903
H         4.675369        -3.833485         1.306972
H         4.251023        -0.381215         1.272914
H         6.017447         0.670428         0.114534
H         3.720303         1.279301        -1.209739
H         4.053904         2.037666         1.480897
H         1.940207         0.865983         1.230948
H         1.509321         2.376735        -1.277250
H        -1.358928         3.620712        -0.325717
H        -0.143975         4.777324         0.215849
H         0.047565         3.971542        -1.360169
H        -1.753311         1.029273         0.050011
H        -2.127789         2.043515        -1.950582
H        -4.405042         0.352043        -1.261049
H        -4.984830         2.310497        -0.347414
H        -5.299295         0.025625         0.946777
H        -3.661350         1.593315         1.823445
54
mol5 cl21 relG=1.45 C=0.023
C         4.541435        -3.216204        -0.764013
O         4.619550        -1.883280        -0.288787
C         3.774994        -1.004398        -0.971234
O         2.414638        -1.313583        -0.795125
C         1.966988        -1.231855         0.553022
C         0.515106        -1.635387         0.569051
O        -0.250847        -0.700155        -0.176882
C        -1.491010        -0.402256         0.348145
O        -2.374208        -1.456283         0.025667
C        -3.673618        -1.261659         0.561567
C        -4.469786        -2.521847         0.352199
O        -4.650182        -2.757879        -1.033307
C        -4.292081        -0.028689        -0.081202
O        -5.578143         0.168849         0.472330
C        -3.410782         1.176516         0.170088
O        -3.979229         2.266618        -0.531144
C        -1.978324         0.903890        -0.269436
N        -1.121452         1.998285         0.104040
C        -0.221992         2.571338        -0.712434
C         0.607452         3.660797        -0.102818
O        -0.093801         2.252164        -1.896441
C         2.194581         0.167007         1.123993
O         1.794433         0.223427         2.479962
C         3.645229         0.588720         0.950946
O         3.861167         1.917871         1.384948
C         4.090225         0.405230        -0.490131
O         3.393536         1.355192        -1.274793
H         5.315768        -3.783689        -0.248890
H         4.722005        -3.252588        -1.844085
H         3.566499        -3.662038        -0.548547
H         3.938280        -1.080045        -2.053078
H         2.514623        -1.955352         1.172902
H         0.165128        -1.672361         1.603685
H         0.409899        -2.632696         0.132070
H        -1.435466        -0.306518         1.445095
H        -3.605907        -1.095167         1.646678
H        -3.928706        -3.351457         0.821295
H        -5.432266        -2.411103         0.861524
H        -5.179031        -3.556225        -1.126567
H        -4.361340        -0.190666        -1.164230
H        -5.893764         1.021373         0.149526
H        -3.417250         1.382951         1.249299
H        -3.611523         3.083452        -0.177291
H        -1.943043         0.800206        -1.355330
H        -1.125794         2.281734         1.072757
H         0.531673         3.696611         0.983798
H         1.647836         3.517821        -0.396578
H         0.274155         4.617494        -0.513137
H         1.555284         0.873730         0.592870
H         2.362412        -0.373123         2.983125
H         4.268186        -0.048096         1.585910
H         3.458020         2.498140         0.726210
H         5.170220         0.567527        -0.559674
H         3.838466         1.431338        -2.125501
54
mol5 cl6 relG=1.51 C=0.021
C        -4.301441        -3.499543        -0.123818
O        -4.543873        -2.103594        -0.109025
C        -3.745993        -1.418114         0.810074
O        -2.375148        -1.507198         0.506245
C        -2.032492        -0.919612        -0.743981
C        -0.581295        -1.208704        -1.015426
O         0.227154        -0.461857        -0.120278
C         1.540556        -0.309460        -0.513490
O         2.262213        -1.451831        -0.106815
C         3.622878        -1.406318        -0.506532
C         4.247732        -2.744414        -0.214340
O         4.258460        -2.979645         1.183020
C         4.306070        -0.241247         0.195462
O         5.654165        -0.194309        -0.229227
C         3.593594         1.053411        -0.138005
O         4.204421         2.076052         0.626544
C         2.103060         0.941895         0.151101
N         1.402912         2.111116        -0.314441
C         0.465253         2.762171         0.394552
C        -0.247661         3.865364        -0.325520
O         0.207026         2.491993         1.569605
C        -2.352089         0.575408        -0.726955
O        -2.056632         1.165367        -1.980051
C        -3.821526         0.769706        -0.432972
O        -4.063377         2.157542        -0.264456
C        -4.220805         0.023501         0.837350
O        -3.644215         0.633598         1.975271
H        -5.054927        -3.946412        -0.771503
H        -4.393849        -3.918014         0.884611
H        -3.307600        -3.730117        -0.517292
H        -3.839032        -1.865141         1.806509
H        -2.608995        -1.393730        -1.548084
H        -0.347826        -0.927730        -2.047125
H        -0.398079        -2.281498        -0.899060
H         1.608238        -0.214489        -1.609844
H         3.685094        -1.246813        -1.593006
H         3.666231        -3.514274        -0.733860
H         5.263171        -2.750200        -0.623065
H         4.640501        -3.850482         1.329390
H         4.250671        -0.399549         1.279760
H         6.040064         0.605556         0.146679
H         3.733844         1.252296        -1.209671
H         3.941291         2.928454         0.263783
H         1.945767         0.857094         1.227678
H         1.499877         2.349288        -1.290789
H        -0.071839         4.801584         0.208382
H         0.071042         3.975418        -1.361733
H        -1.320146         3.663150        -0.295360
H        -1.769118         1.053856         0.064430
H        -1.124752         1.409398        -1.982632
H        -4.404525         0.380094        -1.274885
H        -5.016691         2.301281        -0.284754
H        -5.314556         0.022930         0.918430
H        -3.690833         1.587030         1.822435
54
mol5 cl24 relG=1.54 C=0.020
C         4.301366        -3.499400         0.124111
O         4.543920        -2.103486         0.108886
C         3.745920        -1.418193        -0.810251
O         2.375118        -1.507289        -0.506276
C         2.032528        -0.919584         0.743933
C         0.581322        -1.208700         1.015326
O        -0.227159        -0.461956         0.120142
C        -1.540547        -0.309442         0.513402
O        -2.262293        -1.451776         0.106713
C        -3.622919        -1.406224         0.506523
C        -4.247897        -2.744288         0.214460
O        -4.259371        -2.979347        -1.182926
C        -4.306132        -0.241144        -0.195470
O        -5.654217        -0.194183         0.229257
C        -3.593595         1.053472         0.138018
O        -4.204346         2.076226        -0.626411
C        -2.103044         0.941923        -0.151114
N        -1.402920         2.111155         0.314512
C        -0.465158         2.762184        -0.394406
C         0.248067         3.864995         0.325934
O        -0.207209         2.492402        -1.569599
C         2.352285         0.575373         0.726954
O         2.057273         1.165185         1.980244
C         3.821709         0.769513         0.432714
O         4.063750         2.157346         0.264482
C         4.220615         0.023454        -0.837755
O         3.643517         0.633456        -1.975459
H         3.308007        -3.729826         0.518907
H         5.055634        -3.946315         0.770858
H         4.392414        -3.917985        -0.884394
H         3.838906        -1.865409        -1.806606
H         2.609003        -1.393698         1.548066
H         0.347760        -0.927794         2.047020
H         0.398250        -2.281522         0.898922
H        -1.608170        -0.214540         1.609766
H        -3.685063        -1.246658         1.592996
H        -3.666138        -3.514212         0.733570
H        -5.263136        -2.750137         0.623716
H        -4.638700        -3.851417        -1.329003
H        -4.250765        -0.399469        -1.279764
H        -6.040240         0.605487        -0.146934
H        -3.733784         1.252248         1.209715
H        -3.940604         2.928564        -0.263931
H        -1.945751         0.857214        -1.227694
H        -1.499291         2.348703         1.291078
H         1.320558         3.662936         0.295134
H         0.071904         4.801461        -0.207447
H        -0.070188         3.974508         1.362329
H         1.769200         1.054086        -0.064173
H         1.125363         1.409084         1.983305
H         4.404738         0.379608         1.274479
H         5.017131         2.300789         0.283821
H         5.314334         0.023035        -0.919256
H         3.690085         1.586902        -1.822753
54
mol5 cl12 relG=1.60 C=0.019
C        -4.333206        -3.487996        -0.114499
O        -4.560200        -2.089494        -0.092807
C        -3.746254        -1.415245         0.820175
O        -2.378952        -1.519645         0.502617
C        -2.029893        -0.945887        -0.751855
C        -0.578103        -1.246379        -1.012996
O         0.230631        -0.505832        -0.113524
C         1.541143        -0.335873        -0.510053
O         2.285264        -1.458943        -0.091529
C         3.641621        -1.380693        -0.501325
C         4.300063        -2.702651        -0.208910
O         4.337880        -2.924742         1.190421
C         4.321520        -0.193698         0.182787
O         5.650343        -0.038444        -0.280089
C         3.574118         1.081216        -0.137370
O         4.130540         2.128995         0.632531
C         2.084684         0.926808         0.145242
N         1.367056         2.084202        -0.323524
C         0.444764         2.746531         0.394731
C        -0.283194         3.837677        -0.328876
O         0.205876         2.490555         1.576962
C        -2.340597         0.544292        -0.735154
O        -1.995372         1.079864        -1.999113
C        -3.807629         0.755580        -0.426688
O        -4.016848         2.152488        -0.284623
C        -4.206366         0.031711         0.854057
O        -3.609404         0.639511         1.982595
H        -5.097276        -3.924136        -0.757082
H        -4.421278        -3.908978         0.893222
H        -3.345544        -3.727913        -0.517758
H        -3.832742        -1.864263         1.816281
H        -2.606330        -1.424142        -1.553629
H        -0.336134        -0.970592        -2.043220
H        -0.406343        -2.320650        -0.890679
H         1.606261        -0.250771        -1.607003
H         3.690798        -1.224286        -1.589023
H         3.729924        -3.490109        -0.713737
H         5.309999        -2.692424        -0.633614
H         4.721483        -3.794683         1.338218
H         4.306777        -0.346337         1.267496
H         6.200379        -0.701867         0.148876
H         3.708346         1.290091        -1.209059
H         3.693608         2.949669         0.377904
H         1.928320         0.843800         1.222163
H         1.460349         2.321225        -1.300374
H        -0.129369         4.776866         0.206172
H         0.038373         3.952967        -1.363551
H        -1.352338         3.614513        -0.304572
H        -1.743715         1.015313         0.051955
H        -2.114450         2.034910        -1.947617
H        -4.401670         0.363750        -1.259080
H        -4.962858         2.326489        -0.348050
H        -5.299040         0.042376         0.948112
H        -3.649009         1.592915         1.829191
54
mol5 cl14 relG=1.83 C=0.013
C        -4.375614        -3.433077         0.156415
O        -4.562728        -2.036456         0.006527
C        -3.784302        -1.278443         0.883765
O        -2.403671        -1.444848         0.663877
C        -1.970764        -1.007819        -0.621116
C        -0.510171        -1.337849        -0.769357
O         0.260498        -0.486572         0.064948
C         1.574552        -0.325932        -0.322988
O         2.324651        -1.403914         0.192776
C         3.687008        -1.361305        -0.199879
C         4.344314        -2.626683         0.278501
O         3.804251        -3.720985        -0.443445
C         4.334822        -0.118983         0.393150
O         5.680274        -0.055795        -0.037211
C         3.582566         1.121019        -0.048151
O         4.161668         2.220411         0.630311
C         2.092306         0.994208         0.238005
N         1.365389         2.100185        -0.330141
C         0.406654         2.782668         0.318412
C        -0.331441         3.804405        -0.490766
O         0.147706         2.600315         1.510174
C        -2.268867         0.480289        -0.781291
O        -1.909102         0.943425        -2.071439
C        -3.753952         0.714067        -0.602845
O        -4.081358         2.086768        -0.695654
C        -4.206993         0.181469         0.741966
O        -3.611841         0.957986         1.763036
H        -4.535576        -3.734926         1.197469
H        -3.372959        -3.738571        -0.155013
H        -5.112457        -3.922802        -0.479362
H        -3.940508        -1.611838         1.917123
H        -2.506100        -1.563146        -1.401570
H        -0.219317        -1.192411        -1.814359
H        -0.344627        -2.387654        -0.507779
H         1.656215        -0.324671        -1.422438
H         3.753528        -1.310247        -1.296700
H         5.423309        -2.546409         0.117228
H         4.161141        -2.738157         1.353977
H         4.196343        -4.526714        -0.092486
H         4.284730        -0.186939         1.489118
H         6.015193         0.811419         0.221369
H         3.727242         1.232664        -1.131232
H         3.977894         3.023186         0.131890
H         1.924993         0.996597         1.316423
H         1.468064         2.262107        -1.321572
H        -1.398388         3.575926        -0.446926
H        -0.184026         4.784885        -0.033170
H        -0.010801         3.839840        -1.531321
H        -1.726311         1.038571        -0.015347
H        -0.988711         1.226382        -2.042171
H        -4.284414         0.148936        -1.380280
H        -3.642042         2.422474        -1.486537
H        -5.298986         0.233657         0.805359
H        -3.984622         0.675664         2.605161
54
mol5 cl13 relG=1.85 C=0.013
C        -4.454324        -3.250640         0.832569
O        -4.585586        -1.927275         0.343065
C        -3.752745        -1.015206         0.995624
O        -2.388496        -1.290600         0.796982
C        -1.966257        -1.211220        -0.559110
C        -0.509186        -1.592601        -0.598047
O         0.250158        -0.653715         0.148770
C         1.497796        -0.367255        -0.364126
O         2.363553        -1.439080        -0.053506
C         3.667813        -1.255316        -0.581313
C         4.444689        -2.530103        -0.388652
O         4.616448        -2.790405         0.993597
C         4.301310        -0.041485         0.083033
O         5.591885         0.146692        -0.463080
C         3.438221         1.180541        -0.150985
O         4.019694         2.250360         0.570538
C         2.000759         0.920544         0.278934
N         1.163061         2.036417        -0.073900
C         0.237720         2.574922         0.737209
C        -0.565589         3.696699         0.153154
O         0.063365         2.196969         1.897731
C        -2.227113         0.179665        -1.134835
O        -1.836217         0.240888        -2.493307
C        -3.682336         0.557994        -0.952005
O        -3.835630         1.915079        -1.334614
C        -4.118989         0.370251         0.496272
O        -3.478741         1.304994         1.341725
H        -5.223439        -3.847972         0.344116
H        -4.606760        -3.278140         1.917228
H        -3.471846        -3.669401         0.598053
H        -3.891885        -1.077253         2.081073
H        -2.512287        -1.947784        -1.164731
H        -0.171211        -1.612875        -1.637280
H        -0.384863        -2.593110        -0.173597
H         1.450340        -0.253389        -1.459896
H         3.606934        -1.071130        -1.663961
H         3.893294        -3.344272        -0.872608
H         5.410594        -2.425619        -0.892752
H         5.136901        -3.595427         1.076022
H         4.364603        -0.221868         1.163503
H         5.920790         0.986489        -0.120756
H         3.451760         1.405061        -1.226529
H         3.669647         3.078558         0.225292
H         1.961055         0.795042         1.362484
H         1.207414         2.370071        -1.025410
H        -0.376678         3.848680        -0.909193
H        -1.625213         3.489310         0.309435
H        -0.323453         4.613806         0.695321
H        -1.604719         0.905391        -0.608922
H        -2.386656        -0.377470        -2.989534
H        -4.295681        -0.089690        -1.590063
H        -4.778770         2.100150        -1.409766
H        -5.208393         0.482272         0.558281
H        -3.466967         2.143670         0.861949
54
mol5 cl2 relG=1.90 C=0.012
C        -4.370329        -3.441625        -0.180174
O        -4.566824        -2.039469        -0.120564
C        -3.731509        -1.405004         0.801609
O        -2.369633        -1.514809         0.465662
C        -2.036198        -0.891877        -0.769758
C        -0.587645        -1.177754        -1.058497
O         0.228491        -0.458816        -0.147439
C         1.544400        -0.315717        -0.534937
O         2.254484        -1.466787        -0.131085
C         3.620568        -1.435887        -0.515048
C         4.215123        -2.782221        -0.173093
O         4.228165        -3.055129         1.215715
C         4.308605        -0.271730         0.180883
O         5.657177        -0.237206        -0.243874
C         3.606830         1.028201        -0.153022
O         4.225770         2.045870         0.611748
C         2.116112         0.926803         0.137482
N         1.422355         2.103280        -0.318874
C         0.500503         2.762761         0.403132
C        -0.212494         3.872299        -0.306869
O         0.256097         2.494416         1.581508
C        -2.353526         0.604687        -0.723461
O        -2.092598         1.200618        -1.981765
C        -3.816715         0.792411        -0.389397
O        -4.085687         2.177943        -0.287666
C        -4.160139         0.053926         0.897487
O        -3.487856         0.682903         1.971059
H        -4.463716        -3.887403         0.816437
H        -3.389386        -3.691489        -0.593734
H        -5.145772        -3.844614        -0.830768
H        -3.814124        -1.886267         1.783944
H        -2.619439        -1.343687        -1.581989
H        -0.359197        -0.868650        -2.083205
H        -0.407148        -2.253979        -0.973341
H         1.617724        -0.216825        -1.630356
H         3.699760        -1.297697        -1.603456
H         3.655811        -3.552757        -0.715788
H         5.250591        -2.812114        -0.513438
H         3.314620        -3.065586         1.521586
H         4.252044        -0.428592         1.265761
H         6.050764         0.558848         0.132096
H         3.747602         1.226861        -1.224629
H         3.963302         2.900408         0.253461
H         1.959397         0.836161         1.213657
H         1.509439         2.341600        -1.296100
H        -1.286277         3.680644        -0.258888
H        -0.019008         4.807268         0.223139
H         0.090633         3.978307        -1.348171
H        -1.747909         1.079226         0.052511
H        -1.162240         1.448507        -2.007260
H        -4.411957         0.351363        -1.198056
H        -5.036774         2.288648        -0.177765
H        -5.244801         0.087850         1.049974
H        -3.802619         0.289112         2.792088
54
mol5 cl3 relG=2.03 C=0.010
C        -4.040588        -0.341056         3.045857
O        -4.214134        -0.162727         1.650272
C        -3.177081         0.555620         1.056674
O        -1.940191        -0.116010         1.118717
C        -1.905592        -1.375860         0.457740
C        -0.511839        -1.936389         0.619256
O         0.473868        -1.293525        -0.175377
C         1.142008        -0.213213         0.373782
O         0.582148         0.977207        -0.144019
C         1.182492         2.142453         0.404427
C         0.374275         3.337155        -0.044975
O         0.356115         3.505879        -1.450269
C         2.638123         2.193511        -0.028333
O         3.233591         3.346498         0.532646
C         3.361972         0.940777         0.427009
O         4.708026         0.949512        -0.009409
C         2.615156        -0.305363        -0.024823
N         3.217612        -1.489847         0.524533
C         3.491132        -2.593929        -0.186384
C         4.086260        -3.735531         0.579002
O         3.275105        -2.680507        -1.398468
C        -2.314365        -1.255242        -1.005586
O        -2.423147        -2.569998        -1.520084
C        -3.616730        -0.498667        -1.142977
O        -3.856853        -0.325260        -2.528537
C        -3.539732         0.827005        -0.394637
O        -2.594437         1.716307        -0.956934
H        -3.892845         0.624001         3.542937
H        -3.188166        -0.990583         3.262931
H        -4.950338        -0.806934         3.422688
H        -3.004750         1.497283         1.590479
H        -2.594508        -2.071529         0.953760
H        -0.517210        -2.980427         0.304818
H        -0.228574        -1.896610         1.675189
H         1.043146        -0.212112         1.469457
H         1.138463         2.102302         1.502816
H        -0.643665         3.236889         0.347532
H         0.813556         4.239989         0.380424
H        -0.072479         2.732619        -1.833598
H         2.675638         2.237343        -1.125714
H         4.182708         3.280395         0.372035
H         3.408268         0.952594         1.521994
H         4.708268         0.908504        -0.974164
H         2.656730        -0.381199        -1.114190
H         3.425897        -1.496038         1.511579
H         3.415191        -4.593229         0.497132
H         5.034812        -4.011390         0.114431
H         4.250453        -3.507685         1.631789
H        -1.534710        -0.707690        -1.548849
H        -2.747615        -2.493278        -2.424737
H        -4.416124        -1.098373        -0.694195
H        -4.782578        -0.086511        -2.645346
H        -4.508028         1.329900        -0.438487
H        -1.708494         1.394059        -0.738942
54
mol5 cl20 relG=2.37 C=0.006
C         4.374887        -3.441917         0.147483
O         4.569772        -2.039325         0.091708
C         3.733550        -1.404875        -0.829288
O         2.371026        -1.532332        -0.497086
C         2.024757        -0.957244         0.757753
C         0.571329        -1.252966         1.017680
O        -0.232354        -0.507809         0.117373
C        -1.540876        -0.326121         0.514760
O        -2.285145        -1.455230         0.114454
C        -3.644684        -1.383237         0.512516
C        -4.292416        -2.716947         0.215548
O        -4.309163        -3.052980        -1.160255
C        -4.297878        -0.204887        -0.194049
O        -5.649786        -0.134852         0.220109
C        -3.559524         1.082298         0.140457
O        -4.059517         2.170184        -0.614797
C        -2.074935         0.941913        -0.146498
N        -1.343122         2.086676         0.329459
C        -0.386536         2.717307        -0.367722
C         0.348079         3.798811         0.364129
O        -0.119546         2.443460        -1.541195
C         2.335799         0.532851         0.745322
O         2.014799         1.054554         2.021532
C         3.794589         0.763874         0.399296
O         4.092493         2.148372         0.347243
C         4.154854         0.053684        -0.900924
O         3.483059         0.617032        -2.014057
H         3.395498        -3.694483         0.563021
H         5.152718        -3.845091         0.795025
H         4.466327        -3.884672        -0.850552
H         3.822269        -1.872700        -1.816059
H         2.600858        -1.436313         1.559210
H         0.329449        -0.976129         2.047755
H         0.394126        -2.326262         0.894742
H        -1.602678        -0.226462         1.610769
H        -3.705775        -1.223483         1.599883
H        -3.714764        -3.494513         0.719879
H        -5.302297        -2.720720         0.634723
H        -4.999071        -2.537621        -1.590745
H        -4.238041        -0.365435        -1.277891
H        -6.113854         0.461531        -0.377172
H        -3.694864         1.279608         1.212951
H        -4.876861         2.469625        -0.202889
H        -1.914873         0.859402        -1.223251
H        -1.469491         2.346260         1.296304
H         0.010865         3.923463         1.392753
H         1.413987         3.557841         0.359219
H         0.219448         4.738621        -0.176621
H         1.718519         1.007863        -0.024606
H         2.185434         2.002998         1.992964
H         4.416281         0.353965         1.199719
H         3.487457         2.563846        -0.280307
H         5.237936         0.093968        -1.050652
H         3.932164         1.434306        -2.253401
54
mol5 cl10 relG=2.70 C=0.004
C         4.323192        -3.447440        -0.160674
O         4.526443        -2.048356        -0.063742
C         3.697379        -1.311187        -0.911996
O         2.334084        -1.453367        -0.593765
C         1.978321        -0.969720         0.697056
C         0.519366        -1.270601         0.912935
O        -0.259259        -0.469258         0.039455
C        -1.583698        -0.325012         0.395953
O        -2.310643        -1.412508        -0.132976
C        -3.685587        -1.364788         0.216116
C        -4.299143        -2.653431        -0.274049
O        -3.752217        -3.783883         0.379273
C        -4.339674        -0.131868        -0.404133
O        -5.685174        -0.002828         0.018472
C        -3.602099         1.117290         0.027308
O        -4.124525         2.212058        -0.699849
C        -2.101731         0.977649        -0.198832
N        -1.400990         2.102314         0.365279
C        -0.458130         2.803199        -0.287399
C         0.253757         3.847575         0.516000
O        -0.188477         2.614253        -1.475397
C         2.310550         0.513862         0.803192
O         1.982420         0.943781         2.113254
C         3.787641         0.721427         0.509680
O         4.146019         2.091659         0.530575
C         4.139721         0.146851        -0.846741
O         3.477656         0.901011        -1.843953
H         5.093769        -3.923832         0.444495
H         4.419283        -3.780696        -1.199976
H         3.339187        -3.736534         0.218553
H         3.779730        -1.681057        -1.941354
H         2.538349        -1.515638         1.467280
H         0.257721        -1.051674         1.951931
H         0.338612        -2.333744         0.723986
H        -1.693861        -0.316640         1.492275
H        -3.785573        -1.306290         1.309969
H        -5.369184        -2.653977        -0.062606
H        -4.160264        -2.723963        -1.360364
H        -2.802371        -3.778278         0.215318
H        -4.286353        -0.211868        -1.496989
H        -6.236958        -0.553589        -0.545686
H        -3.784934         1.258035         1.102736
H        -3.717691         3.017284        -0.360472
H        -1.899869         0.960317        -1.271387
H        -1.527696         2.283687         1.350378
H        -0.085148         3.896914         1.550143
H         1.323980         3.628848         0.494845
H         0.106566         4.818616         0.039016
H         1.718464         1.063261         0.066996
H         1.901857         1.903497         2.096539
H         4.365039         0.173913         1.263634
H         4.134040         2.383621         1.448160
H         5.224585         0.187873        -0.989434
H         3.805854         0.612402        -2.702219
54
mol5 cl15 relG=2.79 C=0.003
C         4.974683        -1.530747        -2.055099
O         4.733786        -1.067817        -0.737288
C         3.846263         0.008915        -0.684917
O         2.557836        -0.326708        -1.139971
C         1.896535        -1.317121        -0.363632
C         0.589119        -1.624524        -1.054382
O        -0.231724        -0.473084        -1.211263
C        -1.299536        -0.382307        -0.334663
O        -2.297190        -1.281186        -0.768833
C        -3.412698        -1.325608         0.105415
C        -4.321949        -2.435272        -0.363934
O        -3.724289        -3.713938        -0.244575
C        -4.095606         0.033505         0.094389
O        -5.180479         0.011289         1.000752
C        -3.102942         1.116816         0.481894
O        -3.707645         2.394461         0.430709
C        -1.843575         1.039924        -0.374510
N        -0.853746         1.989362         0.055207
C        -0.482700         3.058809        -0.663375
C         0.591329         3.913267        -0.063430
O        -0.982672         3.334284        -1.758196
C         1.756396        -0.850923         1.078945
O         1.161211        -1.900512         1.818299
C         3.122661        -0.507770         1.634556
O         2.939045        -0.050235         2.962670
C         3.815047         0.517877         0.752485
O         3.096915         1.732405         0.825600
H         5.305793        -0.708405        -2.699038
H         4.081070        -1.987927        -2.488696
H         5.763600        -2.279310        -1.989986
H         4.176273         0.807728        -1.360763
H         2.480156        -2.247518        -0.364192
H         0.059630        -2.410450        -0.512689
H         0.808112        -1.995125        -2.057887
H        -1.003717        -0.653686         0.689961
H        -3.072180        -1.544447         1.129165
H        -5.260672        -2.387318         0.195023
H        -4.545820        -2.290373        -1.423755
H        -3.629317        -3.908174         0.694439
H        -4.452158         0.235809        -0.926768
H        -5.488008         0.921633         1.090492
H        -2.827598         0.963427         1.531211
H        -3.911039         2.592915        -0.492089
H        -2.095235         1.270932        -1.412176
H        -0.395048         1.826977         0.939151
H         0.872761         3.605030         0.942753
H         1.470136         3.867396        -0.710740
H         0.245139         4.948019        -0.045700
H         1.127878         0.045969         1.116646
H         1.230928        -1.659920         2.749870
H         3.729566        -1.419580         1.632405
H         3.778054        -0.129549         3.428879
H         4.847220         0.656263         1.093391
H         3.564176         2.393439         0.302945
54
mol6 cl7 relG=0.000 C=0.2622
C         3.062731        -0.551041         3.329671
O         2.377654        -1.277132         2.323307
C         1.655871        -0.456540         1.454025
O         2.473599         0.403332         0.707932
C         3.397302        -0.235890        -0.168585
C         4.159663         0.867206        -0.871341
O         3.414391         1.568066        -1.845945
C         2.674431        -1.167796        -1.131254
O         3.660652        -1.870319        -1.864810
C         1.766270        -2.129049        -0.382539
O         1.044666        -2.950455        -1.280731
C         0.841163        -1.360496         0.539644
O         0.011229        -0.555252        -0.283537
C        -1.231378        -0.223937         0.228561
O        -2.160487        -1.131609        -0.312385
C        -3.474996        -0.912201         0.175193
C        -4.337385        -2.037892        -0.326021
O        -3.920468        -3.242563         0.294184
C        -3.971134         0.456597        -0.291177
O        -5.235271         0.764006         0.265284
C        -3.009411         1.544391         0.157685
O        -3.379696         2.811824        -0.344611
C        -1.568133         1.201386        -0.200879
N        -0.667930         2.139240         0.420297
C         0.443085         2.625714        -0.144305
C         1.262477         3.544039         0.706541
O         0.769161         2.370052        -1.310397
H         3.870034         0.053304         2.907140
H         3.485280        -1.282020         4.018063
H         2.370974         0.102744         3.872424
H         0.998050         0.211834         2.021635
H         4.116787        -0.822782         0.416895
H         4.543448         1.549050        -0.101866
H         5.017238         0.429025        -1.384713
H         2.566705         1.875553        -1.473740
H         2.057991        -0.566350        -1.809468
H         3.196995        -2.505488        -2.422916
H         2.382554        -2.798961         0.221392
H         0.382989        -2.390669        -1.707843
H         0.237495        -2.051303         1.134425
H        -1.242042        -0.298963         1.326196
H        -3.465784        -0.925416         1.275245
H        -4.240037        -2.104050        -1.416609
H        -5.382822        -1.822120        -0.083773
H        -4.479621        -3.952379        -0.037140
H        -4.021395         0.460463        -1.388021
H        -5.919174         0.370722        -0.285585
H        -3.089174         1.625988         1.248223
H        -3.330350         2.777049        -1.307667
H        -1.437694         1.261089        -1.284239
H        -0.836179         2.364247         1.389765
H         1.127581         4.564284         0.338098
H         0.983229         3.508471         1.759254
H         2.315647         3.285438         0.595092
54
mol6 cl3 relG=0.078 C=0.2337
C         3.008288        -0.791866         3.210561
O         2.294337        -1.441348         2.172081
C         1.602244        -0.552401         1.348470
O         2.449021         0.326210         0.656792
C         3.362706        -0.296725        -0.240181
C         4.164367         0.824507        -0.856958
O         4.888353         1.557868         0.114164
C         2.608708        -1.103507        -1.286321
O         3.558727        -1.779907        -2.087825
C         1.671884        -2.093245        -0.611463
O         0.923603        -2.820799        -1.566304
C         0.770363        -1.380204         0.377386
O        -0.061047        -0.514669        -0.380537
C        -1.277027        -0.185555         0.189678
O        -2.229868        -1.115642        -0.269022
C        -3.514937        -0.890306         0.294154
C        -4.391643        -2.034497        -0.148707
O        -3.954473        -3.275197         0.374046
C        -4.031147         0.466212        -0.172602
O        -5.263731         0.802084         0.439383
C        -3.050304         1.560890         0.204750
O        -3.427331         2.798981        -0.363206
C        -1.646336         1.225035        -0.260661
N        -0.693703         2.177336         0.247049
C         0.335061         2.666982        -0.463472
C         1.266271         3.576991         0.277934
O         0.502649         2.415618        -1.659598
H         3.831153        -0.190732         2.814033
H         3.412192        -1.571853         3.854858
H         2.340716        -0.147543         3.793344
H         0.959080         0.101438         1.948968
H         4.030884        -0.965068         0.317082
H         4.892938         0.410575        -1.554172
H         3.484523         1.481549        -1.414012
H         4.245339         1.923464         0.732685
H         2.014581        -0.413997        -1.901327
H         3.064877        -2.360086        -2.679380
H         2.275283        -2.824353        -0.068243
H         0.267333        -2.215213        -1.935997
H         0.166144        -2.105798         0.928771
H        -1.228780        -0.230491         1.287979
H        -3.440499        -0.890097         1.391375
H        -4.420131        -2.059644        -1.245396
H        -5.406992        -1.876255         0.217826
H        -3.055355        -3.421417         0.058869
H        -4.136607         0.450088        -1.264224
H        -5.978462         0.398613        -0.063255
H        -3.046689         1.638268         1.302736
H        -4.329033         2.977860        -0.070914
H        -1.604890         1.250077        -1.351484
H        -0.727119         2.385268         1.234034
H         1.212418         4.570087        -0.173717
H         1.032833         3.653451         1.339505
H         2.287282         3.211000         0.155515
54
mol6 cl24 relG=0.289 C=0.1717
C         2.977251        -0.941266         3.208434
O         2.281713        -1.543247         2.129740
C         1.593663        -0.619758         1.341643
O         2.443762         0.290304         0.695153
C         3.366879        -0.291727        -0.219634
C         4.163119         0.857062        -0.791239
O         4.877662         1.561543         0.207832
C         2.626237        -1.063346        -1.301317
O         3.587206        -1.707728        -2.116189
C         1.683198        -2.079338        -0.676202
O         0.947757        -2.767870        -1.669213
C         0.770291        -1.405541         0.329267
O        -0.050259        -0.508812        -0.403889
C        -1.265871        -0.185656         0.171347
O        -2.221993        -1.105469        -0.302772
C        -3.505317        -0.892863         0.264741
C        -4.399486        -2.014876        -0.186122
O        -3.949617        -3.221184         0.407627
C        -4.023868         0.468684        -0.175401
O        -5.279931         0.694699         0.432825
C        -3.043442         1.556055         0.219948
O        -3.524497         2.766836        -0.332636
C        -1.635882         1.229385        -0.257821
N        -0.689099         2.182296         0.260472
C         0.338058         2.686179        -0.444942
C         1.272346         3.580562         0.311070
O         0.501924         2.455879        -1.645177
H         3.382856        -1.749385         3.815912
H         2.296222        -0.335282         3.816204
H         3.797684        -0.311783         2.852896
H         0.945983         0.005343         1.967334
H         4.036910        -0.975745         0.315865
H         4.897708         0.473181        -1.499250
H         3.480773         1.528162        -1.328127
H         4.229352         1.904014         0.833885
H         2.036921        -0.353868        -1.898023
H         3.101150        -2.266086        -2.734649
H         2.280315        -2.831481        -0.155411
H         0.297862        -2.147001        -2.024661
H         0.158465        -2.151304         0.844142
H        -1.218070        -0.248751         1.268864
H        -3.429208        -0.909007         1.361854
H        -4.366168        -2.079833        -1.280547
H        -5.426234        -1.790292         0.116362
H        -4.538260        -3.926781         0.121599
H        -4.121485         0.469224        -1.270274
H        -5.512868         1.615337         0.262442
H        -3.038648         1.621462         1.316549
H        -3.128717         3.501991         0.146517
H        -1.600209         1.270034        -1.348090
H        -0.709623         2.362651         1.253550
H         1.256283         4.570044        -0.150685
H         1.015520         3.671364         1.366030
H         2.286297         3.186770         0.217372
54
mol6 cl16 relG=1.107 C=0.0517
C        -2.913151        -0.858110        -3.248677
O        -2.248939        -1.483406        -2.163640
C        -1.563883        -0.580001        -1.349081
O        -2.412630         0.328549        -0.698958
C        -3.347225        -0.251562         0.203870
C        -4.131035         0.882421         0.808181
O        -4.896939         1.505509        -0.209797
C        -2.632972        -1.065565         1.276201
O        -3.618273        -1.722447         2.051687
C        -1.705012        -2.074104         0.629263
O        -1.022609        -2.753792         1.665772
C        -0.758080        -1.385574        -0.336352
O         0.062030        -0.499273         0.406840
C         1.278712        -0.184416        -0.168199
O         2.230408        -1.110921         0.305225
C         3.512311        -0.910416        -0.270694
C         4.384862        -2.051942         0.188753
O         3.921593        -3.300441        -0.291858
C         4.040917         0.446340         0.164568
O         5.300498         0.657029        -0.441137
C         3.068253         1.544656        -0.234204
O         3.527632         2.805351         0.212175
C         1.661473         1.230876         0.254945
N         0.714657         2.185828        -0.255557
C        -0.299134         2.699254         0.459135
C        -1.221549         3.617495        -0.282273
O        -0.461577         2.459346         1.658582
H        -3.733277        -0.223056        -2.902994
H        -3.315279        -1.652554        -3.876288
H        -2.211437        -0.252626        -3.833062
H        -0.903017         0.050252        -1.955499
H        -4.027956        -0.915343        -0.344193
H        -4.778890         0.484419         1.594894
H        -3.429845         1.593837         1.260871
H        -5.342211         2.263657         0.181096
H        -2.042116        -0.387948         1.906337
H        -3.153443        -2.328716         2.640323
H        -2.316722        -2.777664         0.054358
H        -0.639141        -3.556985         1.297167
H        -0.146305        -2.129262        -0.855911
H         1.233324        -0.247575        -1.265894
H         3.430088        -0.931818        -1.367161
H         4.432317        -2.047288         1.284969
H         5.393975        -1.914943        -0.199859
H         3.026118        -3.425581         0.042197
H         4.136435         0.448076         1.260747
H         5.538286         1.578751        -0.282470
H         3.058106         1.605839        -1.328442
H         3.506722         2.804973         1.177438
H         1.632140         1.271584         1.346579
H         0.746814         2.390608        -1.243143
H        -0.973889         3.708011        -1.339480
H        -2.242743         3.246305        -0.179393
H        -1.177125         4.604115         0.183967
54
mol6 cl22 relG=1.358 C=0.0358
C        -2.942141        -0.964814        -3.219783
O        -2.269138        -1.564441        -2.125748
C        -1.568709        -0.643683        -1.345595
O        -2.403212         0.294857        -0.720471
C        -3.335721        -0.250878         0.208908
C        -4.094550         0.925743         0.773194
O        -4.817160         1.628900        -0.220896
C        -2.619158        -1.043304         1.300251
O        -3.546594        -1.746967         2.109563
C        -1.707179        -2.079094         0.671519
O        -0.953376        -2.774004         1.644242
C        -0.763430        -1.422874        -0.311179
O         0.056359        -0.515718         0.407833
C         1.269841        -0.200397        -0.174906
O         2.228849        -1.117043         0.300621
C         3.510626        -0.896504        -0.268512
C         4.391179        -2.034366         0.184404
O         3.944880        -3.281841        -0.314610
C         4.043706         0.463472         0.173387
O         5.322689         0.722418        -0.370748
C         3.058848         1.556848        -0.197083
O         3.500874         2.763917         0.391255
C         1.644909         1.212080         0.253115
N         0.708372         2.170939        -0.275317
C        -0.306873         2.703337         0.428374
C        -1.232315         3.597032        -0.338845
O        -0.465111         2.497639         1.633200
H        -3.751824        -0.312459        -2.881256
H        -3.360055        -1.773582        -3.818013
H        -2.243199        -0.383240        -3.831096
H        -0.903605        -0.042780        -1.976411
H        -4.029299        -0.920817        -0.314532
H        -4.823367         0.570079         1.503174
H        -3.387977         1.591277         1.284919
H        -4.175919         1.961807        -0.859066
H        -2.021179        -0.360749         1.914024
H        -3.843452        -1.163382         2.814751
H        -2.334469        -2.781487         0.108483
H        -1.579693        -3.090410         2.306162
H        -0.152321        -2.181054        -0.808915
H         1.221354        -0.268621        -1.272041
H         3.431087        -0.912968        -1.366490
H         4.428975        -2.042306         1.280994
H         5.401852        -1.882003        -0.193585
H         3.048396        -3.420353         0.011372
H         4.170544         0.455963         1.260635
H         5.230759         0.794779        -1.328785
H         3.061436         1.649317        -1.294597
H         2.882803         3.461429         0.144569
H         1.594488         1.252377         1.342918
H         0.718710         2.325601        -1.273098
H        -2.252434         3.226154        -0.223143
H        -1.190724         4.597322         0.097392
H        -0.986184         3.656217        -1.398553
54
mol6 cl5 relG=1.392 C=0.0340
C         2.920536        -0.988683         3.232749
O         2.257623        -1.567103         2.121205
C         1.569957        -0.630281         1.347902
O         2.416297         0.305625         0.733849
C         3.349955        -0.235819        -0.193769
C         4.125574         0.924112        -0.758177
O         4.888471         1.516467         0.280210
C         2.636928        -1.012583        -1.294622
O         3.623886        -1.638883        -2.093080
C         1.709526        -2.045373        -0.685803
O         1.027577        -2.685592        -1.747331
C         0.762283        -1.391788         0.303521
O        -0.050648        -0.473682        -0.408614
C        -1.270552        -0.177249         0.168636
O        -2.213032        -1.111381        -0.309485
C        -3.495606        -0.927571         0.269695
C        -4.355935        -2.077019        -0.193841
O        -3.872433        -3.322337         0.274590
C        -4.044530         0.423756        -0.158034
O        -5.302032         0.614060         0.459610
C        -3.084282         1.529097         0.235750
O        -3.592353         2.732324        -0.309065
C        -1.672953         1.231620        -0.252921
N        -0.744753         2.204534         0.261365
C         0.271250         2.727102        -0.446263
C         1.186029         3.643940         0.306129
O         0.441415         2.493541        -1.645098
H         3.325973        -1.809003         3.823866
H         2.217091        -0.412449         3.843972
H         3.738167        -0.335972         2.915176
H         0.911115        -0.027385         1.983370
H         4.035919        -0.916190         0.326680
H         4.775332         0.558458        -1.558743
H         3.419079         1.646152        -1.185371
H         5.346682         2.277229        -0.090282
H         2.045150        -0.313889        -1.900246
H         3.159750        -2.214526        -2.712173
H         2.320844        -2.769826        -0.137091
H         0.632054        -3.495067        -1.406078
H         0.145760        -2.152375         0.792047
H        -1.224279        -0.245841         1.266008
H        -3.410791        -0.953703         1.365793
H        -4.409251        -2.064655        -1.289716
H        -5.364669        -1.956785         0.201140
H        -2.977428        -3.432172        -0.066151
H        -4.149452         0.428354        -1.252238
H        -5.564230         1.526692         0.289094
H        -3.072832         1.590668         1.332563
H        -3.200548         3.473711         0.163859
H        -1.645751         1.275639        -1.343368
H        -0.773465         2.395244         1.252236
H         2.204688         3.258448         0.231732
H         1.165926         4.625424        -0.171998
H         0.915188         3.748219         1.356323
54
mol6 cl23 relG=1.414 C=0.0329
C         2.929754        -1.001067         3.224392
O         2.260021        -1.573800         2.113967
C         1.573985        -0.631787         1.345409
O         2.422636         0.302206         0.731721
C         3.351257        -0.240453        -0.200215
C         4.130873         0.917672        -0.762874
O         4.900778         1.501616         0.275153
C         2.631769        -1.010665        -1.301458
O         3.613924        -1.638626        -2.104569
C         1.701825        -2.041368        -0.692987
O         1.014111        -2.675599        -1.754396
C         0.760184        -1.386839         0.301173
O        -0.051268        -0.463633        -0.405740
C        -1.271125        -0.169475         0.172778
O        -2.210933        -1.105811        -0.303576
C        -3.495747        -0.918000         0.272665
C        -4.353893        -2.069560        -0.187408
O        -3.889442        -3.311992         0.307443
C        -4.039774         0.437770        -0.162813
O        -5.274911         0.739028         0.462297
C        -3.076654         1.542124         0.231322
O        -3.479913         2.784033        -0.309950
C        -1.668506         1.242746        -0.247168
N        -0.735180         2.206442         0.274923
C         0.287118         2.722703        -0.425384
C         1.196680         3.642217         0.330213
O         0.469252         2.481913        -1.621725
H         2.231374        -0.422740         3.839422
H         3.749388        -0.351624         2.905281
H         3.333360        -1.824668         3.812198
H         0.919522        -0.028046         1.984470
H         4.035571        -0.925594         0.316158
H         4.775743         0.551827        -1.567312
H         3.426750         1.645223        -1.184497
H         5.361407         2.261720        -0.093677
H         2.041263        -0.307699        -1.903302
H         3.145702        -2.208565        -2.725838
H         2.311772        -2.769955        -0.148213
H         0.613868        -3.483025        -1.413787
H         0.142313        -2.146606         0.789276
H        -1.223398        -0.236780         1.270119
H        -3.414007        -0.938751         1.369254
H        -4.389555        -2.073500        -1.284157
H        -5.369472        -1.938255         0.189010
H        -2.989354        -3.434166        -0.015160
H        -4.151356         0.442084        -1.253864
H        -5.985604         0.341534        -0.050642
H        -3.068577         1.597795         1.330661
H        -4.385196         2.937589        -0.014246
H        -1.632958         1.289451        -1.337533
H        -0.786825         2.417617         1.260303
H         1.181033         4.621407        -0.152816
H         0.917329         3.752056         1.377597
H         2.215668         3.255796         0.265965
54
mol6 cl26 relG=1.460 C=0.0308
C         2.890152        -1.411503         3.274347
O         2.224732        -1.816848         2.090328
C         1.625363        -0.756391         1.407731
O         2.555798         0.188968         0.943526
C         3.493849        -0.322669         0.000694
C         4.488726         0.767157        -0.297039
O         3.849852         1.844021        -0.960351
C         2.754417        -0.835722        -1.226729
O         3.706320        -1.375668        -2.123932
C         1.749872        -1.896818        -0.810064
O         1.028588        -2.383844        -1.924837
C         0.821760        -1.355379         0.260539
O         0.038892        -0.338931        -0.348344
C        -1.221861        -0.153478         0.189390
O        -2.084775        -1.096631        -0.401646
C        -3.401999        -1.032927         0.122222
C        -4.190906        -2.169111        -0.480855
O        -3.709918        -3.440003        -0.081141
C        -4.004015         0.328100        -0.209283
O        -5.314859         0.478979         0.302252
C        -3.112413         1.447062         0.306443
O        -3.569294         2.706365        -0.144270
C        -1.676439         1.263688        -0.144861
N        -0.813701         2.237255         0.470331
C         0.199155         2.849642        -0.163368
C         1.044641         3.753380         0.679706
O         0.427899         2.692986        -1.365294
H         3.770327        -0.802856         3.050023
H         3.203979        -2.318750         3.789327
H         2.214219        -0.841063         3.921130
H         0.971832        -0.192030         2.082530
H         4.051261        -1.156317         0.446041
H         4.927449         1.099355         0.650579
H         5.289364         0.345899        -0.913640
H         4.502707         2.539450        -1.085782
H         2.218347        -0.002393        -1.696654
H         3.210088        -1.816858        -2.823906
H         2.297555        -2.748189        -0.398340
H         0.408721        -1.688892        -2.183578
H         0.179467        -2.155351         0.637767
H        -1.216293        -0.302402         1.280098
H        -3.368851        -1.153703         1.217065
H        -4.100438        -2.127408        -1.569162
H        -5.245630        -2.047036        -0.219005
H        -3.892786        -3.541391         0.859317
H        -4.090312         0.420416        -1.296616
H        -5.274237         0.394258         1.263292
H        -3.139177         1.410593         1.407611
H        -4.499772         2.773730         0.102049
H        -1.613393         1.388112        -1.227886
H        -0.920082         2.397023         1.460845
H         0.670242         3.861341         1.697241
H         2.057095         3.344699         0.710785
H         1.096530         4.733636         0.202992
54
mol6 cl25 relG=1.807 C=0.0185
C         2.869626        -1.285387         3.315498
O         2.233063        -1.735330         2.131517
C         1.616256        -0.706689         1.417140
O         2.528967         0.246627         0.934137
C         3.478233        -0.262830         0.000467
C         4.433062         0.849616        -0.339507
O         3.751462         1.881089        -1.031550
C         2.759223        -0.849183        -1.212013
O         3.672490        -1.391426        -2.147809
C         1.778619        -1.912200        -0.748460
O         1.034900        -2.450635        -1.822462
C         0.825214        -1.341372         0.278440
O         0.039471        -0.338548        -0.347600
C        -1.221254        -0.160970         0.190352
O        -2.078337        -1.118657        -0.387932
C        -3.388775        -1.062740         0.156194
C        -4.155096        -2.224739        -0.424806
O        -3.621093        -3.473577        -0.026045
C        -4.013214         0.283520        -0.192148
O        -5.276989         0.455126         0.425488
C        -3.134897         1.419138         0.299650
O        -3.607081         2.665276        -0.172364
C        -1.698304         1.245879        -0.156553
N        -0.847526         2.238624         0.444176
C         0.148470         2.863855        -0.203184
C         0.981437         3.793273         0.624283
O         0.371741         2.698657        -1.405020
H         3.735242        -0.656693         3.089862
H         3.201512        -2.171762         3.854906
H         2.168334        -0.720693         3.939850
H         0.947739        -0.139023         2.073970
H         4.067675        -1.061385         0.471644
H         4.867850         1.227630         0.592519
H         5.242493         0.435778        -0.949842
H         4.375267         2.598849        -1.177012
H         2.219427        -0.059032        -1.737806
H         4.169125        -2.093419        -1.708621
H         2.356051        -2.705924        -0.254566
H         1.669481        -2.685239        -2.510212
H         0.184612        -2.134792         0.672968
H        -1.215068        -0.299132         1.282569
H        -3.338215        -1.165753         1.249920
H        -4.164715        -2.134991        -1.518308
H        -5.185729        -2.192250        -0.068545
H        -2.716780        -3.520254        -0.356114
H        -4.105876         0.360396        -1.282283
H        -5.950673         0.055368        -0.133457
H        -3.157015         1.402511         1.400125
H        -4.529797         2.738521         0.099401
H        -1.640822         1.359629        -1.241020
H        -0.951173         2.407650         1.433408
H         0.613960         3.901204         1.644337
H         2.003180         3.408113         0.648961
H         1.006241         4.770487         0.139131
54
mol6 cl2 relG=1.827 C=0.0180
C         2.959758        -0.800166         3.228836
O         2.276125        -1.452773         2.172296
C         1.574827        -0.569458         1.350109
O         2.408171         0.332968         0.674463
C         3.334904        -0.267466        -0.224412
C         4.101058         0.876840        -0.844238
O         4.823922         1.620625         0.119571
C         2.630206        -1.119589        -1.281507
O         3.583267        -1.854855        -2.028872
C         1.700525        -2.109460        -0.611745
O         0.983256        -2.805056        -1.611885
C         0.769739        -1.393881         0.354235
O        -0.051884        -0.517223        -0.399075
C        -1.268631        -0.193739         0.171171
O        -2.223827        -1.119611        -0.297285
C        -3.506501        -0.905641         0.271474
C        -4.383990        -2.046317        -0.181031
O        -3.931584        -3.292302         0.315820
C        -4.031137         0.448789        -0.177214
O        -5.289135         0.666045         0.430444
C        -3.055580         1.543025         0.209400
O        -3.539966         2.748670        -0.351431
C        -1.647157         1.216264        -0.268318
N        -0.703920         2.177405         0.240552
C         0.312506         2.689867        -0.473727
C         1.237954         3.602470         0.271364
O         0.471674         2.455628        -1.673874
H         3.374095        -1.578398         3.868651
H         2.268856        -0.180032         3.810777
H         3.772952        -0.173904         2.851550
H         0.913208         0.064258         1.952280
H         4.025018        -0.911698         0.334641
H         4.831354         0.487550        -1.555064
H         3.397889         1.521233        -1.386943
H         4.183512         1.971390         0.749109
H         2.046148        -0.470031        -1.943701
H         3.929211        -1.288417        -2.725664
H         2.312866        -2.807302        -0.028986
H         0.519264        -3.535993        -1.188976
H         0.158122        -2.127945         0.887593
H        -1.225976        -0.248924         1.269445
H        -3.428655        -0.918042         1.368355
H        -4.424714        -2.052947        -1.277477
H        -5.394479        -1.898715         0.199888
H        -3.036243        -3.428363        -0.014190
H        -4.129402         0.441338        -1.272023
H        -5.537253         1.579928         0.246361
H        -3.049117         1.616725         1.305476
H        -3.140835         3.487987         0.118525
H        -1.613347         1.248589        -1.358920
H        -0.718975         2.360425         1.233235
H         1.172565         4.598973        -0.171068
H         1.008593         3.666696         1.334608
H         2.261767         3.247619         0.140893
54
mol6 cl13 relG=1.903 C=0.0161
C         2.937382        -0.816958         3.235264
O         2.258529        -1.463111         2.171587
C         1.573454        -0.573748         1.342695
O         2.423815         0.321443         0.675590
C         3.357929        -0.279386        -0.214502
C         4.143996         0.858855        -0.820161
O         4.857561         1.594259         0.157027
C         2.641743        -1.102032        -1.276125
O         3.628756        -1.765860        -2.043591
C         1.709423        -2.098856        -0.617237
O         1.020998        -2.785966        -1.644466
C         0.766467        -1.392537         0.341293
O        -0.050445        -0.512871        -0.412532
C        -1.267846        -0.187604         0.156642
O        -2.222905        -1.110274        -0.316240
C        -3.505350        -0.901683         0.251085
C        -4.399397        -2.027654        -0.210043
O        -3.970643        -3.291597         0.263729
C        -4.027598         0.460972        -0.181336
O        -5.279958         0.682018         0.437017
C        -3.047028         1.550615         0.206543
O        -3.533336         2.759980        -0.344789
C        -1.641364         1.224795        -0.277917
N        -0.694663         2.182092         0.232307
C         0.326349         2.688199        -0.480149
C         1.258265         3.592439         0.267141
O         0.485314         2.454328        -1.680358
H         2.245932        -0.191532         3.810860
H         3.759351        -0.197250         2.866371
H         3.338935        -1.599095         3.878440
H         0.913841         0.068290         1.938105
H         4.033944        -0.935841         0.347486
H         4.878967         0.460846        -1.519886
H         3.455419         1.510443        -1.372714
H         4.209991         1.956388         0.772573
H         2.053104        -0.429200        -1.913409
H         3.166072        -2.360402        -2.645417
H         2.317425        -2.799189        -0.034226
H         0.611271        -3.568988        -1.260889
H         0.152315        -2.127089         0.870929
H        -1.226186        -0.245744         1.255009
H        -3.430460        -0.922627         1.349247
H        -4.375819        -2.077819        -1.301515
H        -5.426291        -1.818303         0.102019
H        -4.087755        -3.304590         1.219875
H        -4.133870         0.462836        -1.275521
H        -5.520542         1.600254         0.264697
H        -3.035744         1.617765         1.303095
H        -3.129002         3.496365         0.125309
H        -1.610500         1.260890        -1.368474
H        -0.708629         2.363059         1.225394
H         2.277550         3.220010         0.149818
H         1.213533         4.586138        -0.183874
H         1.019773         3.668444         1.327591
54
mol6 cl27 relG=2.026 C=0.0134
C         2.894658        -1.081111         3.227932
O         2.239898        -1.636739         2.100096
C         1.557374        -0.684511         1.341286
O         2.407369         0.265365         0.755760
C         3.347858        -0.249891        -0.180522
C         4.115413         0.928622        -0.716782
O         4.872741         1.503135         0.336191
C         2.643570        -1.010304        -1.299158
O         3.640576        -1.631381        -2.093619
C         1.707133        -2.057202        -0.713102
O         0.954165        -2.712404        -1.716252
C         0.755878        -1.424336         0.276572
O        -0.049925        -0.490638        -0.425673
C        -1.267074        -0.185031         0.155349
O        -2.222472        -1.094842        -0.339517
C        -3.505011        -0.895298         0.234000
C        -4.397563        -2.007280        -0.243457
O        -3.956466        -3.226237         0.331416
C        -4.043542         0.478464        -0.164441
O        -5.311881         0.728605         0.407942
C        -3.053846         1.563424         0.218409
O        -3.505065         2.782448        -0.337084
C        -1.643750         1.232431        -0.251860
N        -0.708728         2.189516         0.282069
C         0.307093         2.726743        -0.416925
C         1.227147         3.620867         0.356015
O         0.470733         2.523447        -1.621536
H         3.299814        -1.913275         3.802460
H         2.186011        -0.521220         3.848281
H         3.711729        -0.418750         2.929512
H         0.892390        -0.096353         1.984032
H         4.038840        -0.934309         0.328745
H         4.768992         0.586352        -1.524085
H         3.404332         1.655224        -1.128252
H         5.335264         2.268606        -0.019012
H         2.063154        -0.304478        -1.903987
H         3.265691        -1.800940        -2.963922
H         2.317215        -2.784684        -0.165996
H         1.554385        -3.280106        -2.211916
H         0.133370        -2.192201         0.744340
H        -1.223308        -0.269841         1.251637
H        -3.426231        -0.940755         1.331447
H        -4.354309        -2.052444        -1.338489
H        -5.426110        -1.784734         0.054073
H        -4.529931        -3.927715         0.007058
H        -4.188683         0.499932        -1.249201
H        -5.203374         0.779241         1.365815
H        -3.044699         1.630878         1.317848
H        -2.888221         3.475878        -0.076384
H        -1.602867         1.287297        -1.341446
H        -0.723878         2.344058         1.279801
H         1.208307         4.614309        -0.096812
H         0.959334         3.699124         1.409192
H         2.244456         3.234691         0.269086
54
mol6 cl21 relG=2.033 C=0.0133
C         2.942030        -0.848333         3.229502
O         2.262276        -1.484439         2.160428
C         1.575591        -0.587747         1.340874
O         2.424682         0.313271         0.679912
C         3.357192        -0.279696        -0.217140
C         4.141258         0.863969        -0.815255
O         4.855600         1.592574         0.166468
C         2.639135        -1.094103        -1.283867
O         3.624880        -1.750550        -2.059246
C         1.708948        -2.097055        -0.631064
O         1.019275        -2.776871        -1.662340
C         0.767008        -1.398465         0.334220
O        -0.050360        -0.513502        -0.412743
C        -1.265629        -0.187331         0.160378
O        -2.223183        -1.108847        -0.310097
C        -3.505954        -0.894021         0.256916
C        -4.400578        -2.017418        -0.189770
O        -3.949538        -3.222414         0.406076
C        -4.024851         0.465851        -0.188099
O        -5.280779         0.694128         0.419811
C        -3.044144         1.554219         0.203086
O        -3.525209         2.763475        -0.352982
C        -1.636536         1.225922        -0.273541
N        -0.690615         2.180712         0.242834
C         0.331222         2.691047        -0.465299
C         1.260789         3.592492         0.288247
O         0.492753         2.462986        -1.666297
H         3.762357        -0.223506         2.865610
H         3.346012        -1.636532         3.863698
H         2.250617        -0.230159         3.812888
H         0.917133         0.048987         1.943276
H         4.034879        -0.940275         0.337949
H         4.875603         0.472066        -1.519056
H         3.451270         1.519113        -1.361781
H         4.208511         1.948731         0.785999
H         2.048571        -0.416338        -1.914056
H         3.161072        -2.336933        -2.668141
H         2.318512        -2.801320        -0.054519
H         0.610297        -3.562732        -1.283783
H         0.153458        -2.136921         0.859112
H        -1.221042        -0.245769         1.258518
H        -3.429977        -0.906000         1.354167
H        -4.368866        -2.085048        -1.284065
H        -5.426960        -1.792577         0.113742
H        -4.539962        -3.928255         0.124314
H        -4.122959         0.462332        -1.282896
H        -5.513891         1.614071         0.246095
H        -3.039093         1.623168         1.299520
H        -3.126555         3.499826         0.121968
H        -1.600077         1.263520        -1.363854
H        -0.707320         2.357934         1.236561
H         2.280761         3.221955         0.170893
H         1.215664         4.588475        -0.157660
H         1.020236         3.662744         1.348619
54
mol6 cl15 relG=2.055 C=0.0129
C         2.931813        -1.044926         3.207393
O         2.258302        -1.603095         2.091900
C         1.575747        -0.649346         1.334648
O         2.428661         0.292490         0.738560
C         3.360990        -0.240461        -0.193678
C         4.162087         0.925037        -0.724095
O         4.924088         1.567244         0.283134
C         2.644664        -0.986330        -1.312964
O         3.629167        -1.601997        -2.123109
C         1.709100        -2.025508        -0.727713
O         1.023897        -2.638364        -1.803082
C         0.765288        -1.387540         0.275589
O        -0.044312        -0.452968        -0.418141
C        -1.265677        -0.166405         0.161767
O        -2.202599        -1.102770        -0.321501
C        -3.487491        -0.929827         0.254661
C        -4.355595        -2.068006        -0.206809
O        -3.870300        -3.270388         0.366850
C        -4.041334         0.423715        -0.166012
O        -5.298639         0.613646         0.452171
C        -3.084851         1.529671         0.235742
O        -3.599331         2.733996        -0.300805
C        -1.671952         1.243193        -0.252183
N        -0.750005         2.217354         0.271088
C         0.270455         2.744011        -0.426891
C         1.176881         3.660399         0.335966
O         0.451415         2.513952        -1.624835
H         2.236083        -0.472930         3.831304
H         3.751371        -0.392540         2.893646
H         3.335926        -1.876165         3.783970
H         0.919361        -0.054421         1.980069
H         4.034528        -0.942566         0.316169
H         4.804008         0.576377        -1.538009
H         3.475116         1.675035        -1.124559
H         5.597015         0.947290         0.585401
H         2.059584        -0.269516        -1.903925
H         3.162789        -2.159349        -2.757017
H         2.315543        -2.765505        -0.194174
H         0.599957        -3.438480        -1.473709
H         0.146279        -2.155633         0.748945
H        -1.218130        -0.240291         1.258854
H        -3.405994        -0.957774         1.351217
H        -4.327408        -2.116689        -1.302149
H        -5.386034        -1.874722         0.105000
H        -4.430423        -3.989727         0.058822
H        -4.145844         0.434607        -1.260175
H        -5.551478         1.531672         0.296324
H        -3.075357         1.583324         1.333050
H        -3.212978         3.474254         0.178333
H        -1.642481         1.294114        -1.342255
H        -0.788053         2.407225         1.261780
H         1.161040         4.642725        -0.140541
H         0.895667         3.762525         1.383623
H         2.196405         3.275663         0.270748
54
mol6 cl9 relG=2.178 C=0.0108
C         2.947676        -1.038867         3.210431
O         2.275693        -1.598760         2.094828
C         1.577181        -0.649355         1.346421
O         2.413126         0.299157         0.740277
C         3.334099        -0.225130        -0.209803
C         4.083314         0.949370        -0.779448
O         4.862287         1.541923         0.247352
C         2.631593        -1.018012        -1.315851
O         3.581798        -1.628601        -2.167544
C         1.693459        -2.046239        -0.710552
O         0.982972        -2.676848        -1.757183
C         0.762674        -1.390796         0.295362
O        -0.043648        -0.455930        -0.402626
C        -1.266027        -0.168651         0.173810
O        -2.202503        -1.103779        -0.311609
C        -3.488454        -0.924593         0.264886
C        -4.343311        -2.073867        -0.207004
O        -3.874878        -3.320116         0.274326
C        -4.035832         0.433573        -0.158669
O        -5.271337         0.726459         0.469792
C        -3.075263         1.537193         0.243587
O        -3.482038         2.782147        -0.288011
C        -1.666680         1.244955        -0.238082
N        -0.736215         2.209124         0.287944
C         0.283789         2.731735        -0.410853
C         1.189552         3.652603         0.347569
O         0.467286         2.494471        -1.607709
H         2.248220        -0.477873         3.840103
H         3.758887        -0.376216         2.896902
H         3.363205        -1.868515         3.781191
H         0.922977        -0.061259         2.000207
H         4.040868        -0.896681         0.297295
H         4.719396         0.598965        -1.597321
H         3.359241         1.667055        -1.183570
H         5.295467         2.316719        -0.124153
H         2.056678        -0.332457        -1.945135
H         4.076280        -2.272659        -1.645666
H         2.302703        -2.780606        -0.168792
H         0.493672        -3.416891        -1.380832
H         0.139745        -2.151944         0.775300
H        -1.221578        -0.243194         1.270802
H        -3.407704        -0.955255         1.361307
H        -4.379439        -2.066233        -1.303714
H        -5.359090        -1.949556         0.171235
H        -2.975039        -3.436698        -0.051056
H        -4.148306         0.446868        -1.249536
H        -5.981553         0.334259        -0.047835
H        -3.066543         1.584521         1.343328
H        -4.388012         2.930615         0.008183
H        -1.632403         1.297440        -1.328227
H        -0.791210         2.420252         1.273111
H         1.174882         4.631573        -0.135861
H         0.906329         3.762359         1.393926
H         2.209137         3.267032         0.287223
54
mol6 cl8 relG=2.213 C=0.0102
C        -2.918967        -0.955103        -3.227799
O        -2.250649        -1.556535        -2.131891
C        -1.564386        -0.634977        -1.339990
O        -2.412367         0.292524        -0.716271
C        -3.347079        -0.266749         0.202576
C        -4.122307         0.899504         0.765887
O        -4.842382         1.600474        -0.231633
C        -2.631768        -1.057343         1.295809
O        -3.559155        -1.773309         2.094493
C        -1.705730        -2.081604         0.669188
O        -0.953668        -2.775011         1.644276
C        -0.760386        -1.413377        -0.303848
O         0.050239        -0.503966         0.422871
C         1.264467        -0.183320        -0.156463
O         2.220654        -1.103506         0.316011
C         3.503002        -0.895490        -0.255028
C         4.392153        -2.022226         0.194290
O         3.936164        -3.226250        -0.400525
C         4.022906         0.465541         0.186144
O         5.278552         0.687444        -0.428341
C         3.038706         1.559952        -0.206365
O         3.415059         2.806844         0.347589
C         1.632860         1.235079         0.265438
N         0.683353         2.178622        -0.263870
C        -0.341542         2.691864         0.433908
C        -1.262518         3.594757        -0.328430
O        -0.516776         2.463352         1.633851
H        -3.323729        -1.763159        -3.835965
H        -2.219756        -0.362579        -3.828239
H        -3.737756        -0.312619        -2.892237
H        -0.899469        -0.024280        -1.961407
H        -4.029661        -0.940981        -0.329798
H        -4.854359         0.533322         1.487371
H        -3.426901         1.569316         1.287199
H        -4.198487         1.938009        -0.864714
H        -2.044956        -0.372310         1.917537
H        -3.867641        -1.195799         2.799726
H        -2.322631        -2.786540         0.097776
H        -1.582865        -3.102499         2.298003
H        -0.141486        -2.165435        -0.801136
H         1.216307        -0.247823        -1.254029
H         3.424055        -0.913315        -1.352330
H         4.358087        -2.088536         1.288614
H         5.419619        -1.802543        -0.108095
H         4.520654        -3.935043        -0.113902
H         4.126845         0.463058         1.278699
H         5.710263         1.415664         0.030503
H         3.034732         1.624866        -1.303312
H         4.134883         3.165795        -0.181715
H         1.589413         1.282437         1.355602
H         0.727191         2.376081        -1.252481
H        -2.282016         3.216209        -0.233992
H        -1.232760         4.586686         0.127514
H        -1.002879         3.676135        -1.383468
54
mol6 cl20 relG=2.447 C=0.0073
C         2.932467        -1.085142         3.209063
O         2.259617        -1.631374         2.087333
C         1.573717        -0.670385         1.342061
O         2.421015         0.275985         0.748680
C         3.343517        -0.254747        -0.196707
C         4.120317         0.914142        -0.741215
O         4.894815         1.480043         0.303142
C         2.636262        -1.022949        -1.318363
O         3.586643        -1.714494        -2.109604
C         1.689289        -2.048481        -0.730810
O         0.973789        -2.655881        -1.788236
C         0.760439        -1.396422         0.279508
O        -0.038616        -0.449731        -0.410722
C        -1.261020        -0.160053         0.165072
O        -2.199836        -1.088648        -0.327050
C        -3.486227        -0.909182         0.246676
C        -4.358355        -2.040224        -0.222690
O        -3.887285        -3.248434         0.350344
C        -4.026409         0.456017        -0.170550
O        -5.259864         0.757008         0.457813
C        -3.060001         1.552116         0.239642
O        -3.461943         2.801669        -0.284475
C        -1.652069         1.257707        -0.240224
N        -0.718684         2.214521         0.294433
C         0.308896         2.732804        -0.396290
C         1.217360         3.643347         0.371373
O         0.497627         2.499514        -1.593199
H         3.753574        -0.431172         2.903099
H         3.334559        -1.922576         3.778096
H         2.236678        -0.518388         3.837707
H         0.919770        -0.082660         1.996487
H         4.030563        -0.946076         0.307733
H         4.766500         0.567534        -1.554439
H         3.414504         1.648830        -1.147432
H         5.351419         2.248491        -0.053375
H         2.065106        -0.321590        -1.936908
H         3.899989        -1.120928        -2.798670
H         2.288390        -2.796305        -0.198335
H         0.460570        -3.384096        -1.420623
H         0.131818        -2.159638         0.748230
H        -1.218706        -0.239873         1.261882
H        -3.408368        -0.942096         1.343492
H        -4.324854        -2.086547        -1.318005
H        -5.390941        -1.843905         0.084082
H        -4.446417        -3.963177         0.029849
H        -4.137540         0.475645        -1.261276
H        -5.974774         0.397465        -0.076539
H        -3.053566         1.592094         1.339778
H        -4.369467         2.948268         0.008126
H        -1.614419         1.316390        -1.329924
H        -0.777294         2.421379         1.280296
H         0.926796         3.753787         1.415624
H         2.233526         3.247616         0.318678
H         1.216583         4.623347        -0.110138
54
mol6 cl10 relG=2.518 C=0.0065
C        -2.929095        -1.025437        -3.212300
O        -2.253403        -1.587588        -2.100112
C        -1.575003        -0.635286        -1.337211
O        -2.432158         0.299441        -0.736089
C        -3.361943        -0.242525         0.193506
C        -4.166774         0.916895         0.731629
O        -4.933149         1.561701        -0.270613
C        -2.642886        -0.992592         1.308312
O        -3.625557        -1.617695         2.113449
C        -1.702215        -2.023731         0.717312
O        -1.014349        -2.639658         1.789184
C        -0.761382        -1.375394        -0.282020
O         0.044102        -0.440380         0.415811
C         1.268635        -0.156797        -0.159025
O         2.198496        -1.097794         0.325364
C         3.484126        -0.936631        -0.249914
C         4.344575        -2.080844         0.229951
O         3.880357        -3.338841        -0.226793
C         4.043902         0.419058         0.157171
O         5.294620         0.592228        -0.483389
C         3.084786         1.536013        -0.235374
O         3.501592         2.777615         0.301791
C         1.675929         1.253179         0.254896
N         0.747959         2.222010        -0.266760
C        -0.274872         2.740255         0.430574
C        -1.176208         3.667277        -0.325651
O        -0.465416         2.494218         1.624708
H        -3.328207        -1.854802        -3.795031
H        -2.236057        -0.445276        -3.831673
H        -3.752412        -0.379644        -2.894778
H        -0.921013        -0.034145        -1.979191
H        -4.033307        -0.943923        -0.320184
H        -4.805831         0.561158         1.544739
H        -3.481964         1.667303         1.135001
H        -5.605380         0.941424        -0.573732
H        -2.061441        -0.277169         1.904489
H        -3.157475        -2.174574         2.746478
H        -2.304959        -2.763432         0.179138
H        -0.585206        -3.434939         1.454878
H        -0.138772        -2.138122        -0.759349
H         1.224025        -0.228180        -1.256543
H         3.404438        -0.977420        -1.347483
H         4.316381        -2.114544         1.321965
H         5.377518        -1.905859        -0.082192
H         3.997691        -3.367527        -1.182560
H         4.167238         0.432890         1.247799
H         5.755648         1.318388        -0.050399
H         3.069181         1.590485        -1.332821
H         4.226303         3.111925        -0.237076
H         1.646082         1.303628         1.345511
H         0.809307         2.443260        -1.249246
H        -1.166973         4.641565         0.167222
H        -0.885535         3.787363        -1.368821
H        -2.195532         3.279499        -0.276453
54
mol6 cl12 relG=2.623 C=0.0056
C         2.947210        -0.811054         3.235654
O         2.267553        -1.461112         2.174946
C         1.579280        -0.575343         1.344871
O         2.426780         0.317941         0.672882
C         3.356018        -0.281905        -0.223911
C         4.133489         0.859747        -0.834237
O         4.851196         1.596832         0.139075
C         2.632143        -1.109423        -1.277467
O         3.618330        -1.776624        -2.046731
C         1.703082        -2.108343        -0.602423
O         0.929062        -2.832504        -1.540816
C         0.767835        -1.399000         0.351513
O        -0.051957        -0.523172        -0.406841
C        -1.267366        -0.191321         0.163586
O        -2.226194        -1.111974        -0.305792
C        -3.510453        -0.892198         0.255939
C        -4.406393        -2.014424        -0.191184
O        -3.962749        -3.218622         0.411599
C        -4.024651         0.467591        -0.194750
O        -5.281941         0.700768         0.408468
C        -3.042427         1.554368         0.196569
O        -3.518787         2.763778        -0.363269
C        -1.634437         1.221504        -0.275699
N        -0.688289         2.176475         0.239772
C         0.333648         2.686292        -0.468468
C         1.261379         3.590307         0.284343
O         0.495935         2.456710        -1.669111
H         2.255433        -0.187232         3.812573
H         3.766081        -0.189186         2.863499
H         3.353240        -1.591006         3.878688
H         0.920270         0.067392         1.939918
H         4.039265        -0.934285         0.334765
H         4.864925         0.465710        -1.539500
H         3.438472         1.509797        -1.380489
H         4.206747         1.950137         0.763004
H         2.041560        -0.441446        -1.915430
H         3.201013        -2.097719        -2.853254
H         2.318680        -2.796410        -0.012492
H         1.501850        -3.483305        -1.960272
H         0.154438        -2.129333         0.886420
H        -1.224394        -0.246355         1.261949
H        -3.438609        -0.901286         1.353499
H        -4.368856        -2.086218        -1.285021
H        -5.433701        -1.784944         0.105752
H        -4.549381        -3.924909         0.123143
H        -4.119241         0.461168        -1.289860
H        -5.512085         1.620832         0.231411
H        -3.040021         1.625728         1.292841
H        -3.120408         3.499960         0.112169
H        -1.595418         1.255698        -1.366030
H        -0.705119         2.354426         1.233370
H         2.283638         3.229848         0.157043
H         1.203920         4.589009        -0.154203
H         1.027738         3.651633         1.346820
54
mol6 cl19 relG=2.661 C=0.0053
C         2.882851        -1.056691         3.237490
O         2.233922        -1.618615         2.109385
C         1.554348        -0.670588         1.342618
O         2.406249         0.277131         0.756405
C         3.349837        -0.240711        -0.175657
C         4.116253         0.936295        -0.716168
O         4.873561         1.515718         0.334089
C         2.650151        -1.008059        -1.292938
O         3.646205        -1.640074        -2.081034
C         1.713923        -2.051958        -0.703551
O         0.969230        -2.718484        -1.704309
C         0.757236        -1.415342         0.277839
O        -0.046773        -0.484346        -0.430527
C        -1.265981        -0.182107         0.147382
O        -2.215350        -1.101323        -0.343918
C        -3.496988        -0.917073         0.233446
C        -4.383166        -2.041324        -0.246241
O        -3.945215        -3.309815         0.206143
C        -4.033011         0.449319        -0.168361
O        -5.284042         0.647996         0.460300
C        -3.059892         1.539074         0.236953
O        -3.558677         2.754304        -0.289846
C        -1.652395         1.235826        -0.257504
N        -0.716735         2.195156         0.268816
C         0.301175         2.722453        -0.432011
C         1.216209         3.630153         0.331179
O         0.473011         2.500046        -1.632839
H         3.282500        -1.885704         3.820384
H         2.171605        -0.490956         3.849526
H         3.703230        -0.398134         2.939712
H         0.886402        -0.079728         1.979731
H         4.040948        -0.921589         0.338246
H         4.769714         0.590949        -1.522344
H         3.404541         1.660745        -1.130327
H         5.334093         2.280936        -0.024250
H         2.072712        -0.306828        -1.905018
H         3.318175        -1.704295        -2.983193
H         2.325051        -2.772495        -0.147486
H         1.594353        -3.203629        -2.254553
H         0.132966        -2.181342         0.746430
H        -1.222586        -0.263653         1.244019
H        -3.416751        -0.959998         1.330585
H        -4.360311        -2.072879        -1.338416
H        -5.411279        -1.844463         0.070170
H        -4.054103        -3.335958         1.163012
H        -4.144763         0.472662        -1.261736
H        -5.531799         1.567949         0.308294
H        -3.045447         1.585351         1.334600
H        -3.156307         3.485793         0.189547
H        -1.625176         1.293003        -1.347321
H        -0.747496         2.377630         1.261164
H         0.940709         3.728025         1.380767
H         2.233804         3.241535         0.259132
H         1.202098         4.615071        -0.140045
54
mol6 cl4 relG=2.777 C=0.0045
C         2.892950        -1.082115         3.224717
O         2.237581        -1.634591         2.095642
C         1.557915        -0.679195         1.338141
O         2.410408         0.271019         0.756530
C         3.346675        -0.249837        -0.182739
C         4.130748         0.921128        -0.709658
O         4.897707         1.477094         0.345596
C         2.632097        -0.998338        -1.308368
O         3.556950        -1.689578        -2.131314
C         1.702683        -2.044212        -0.723431
O         0.956084        -2.699252        -1.728652
C         0.754374        -1.413444         0.270299
O        -0.050673        -0.474349        -0.424334
C        -1.270099        -0.178328         0.157078
O        -2.218949        -1.091044        -0.343033
C        -3.497926        -0.903587         0.239781
C        -4.381798        -2.032283        -0.233559
O        -3.936767        -3.299134         0.216502
C        -4.043758         0.469425        -0.152352
O        -5.265191         0.745504         0.507719
C        -3.064526         1.564953         0.237507
O        -3.488231         2.831482        -0.224136
C        -1.652247         1.243735        -0.235769
N        -0.711337         2.191162         0.300473
C         0.308012         2.719875        -0.393814
C         1.219788         3.626550         0.374513
O         0.487255         2.498881        -1.594767
H         2.186401        -0.516496         3.842282
H         3.715385        -0.425691         2.927888
H         3.290672        -1.916286         3.801538
H         0.892772        -0.092280         1.981694
H         4.026650        -0.948223         0.321656
H         4.782140         0.576661        -1.519872
H         3.431164         1.660989        -1.117305
H         5.365322         2.242719        -0.002712
H         2.048770        -0.289450        -1.905851
H         3.847909        -1.097645        -2.831767
H         2.317610        -2.770658        -0.177330
H         1.588739        -2.989659        -2.396566
H         0.131536        -2.182769         0.735243
H        -1.226368        -0.269353         1.252948
H        -3.412506        -0.945492         1.336877
H        -4.366367        -2.064978        -1.325931
H        -5.410498        -1.845094         0.089973
H        -4.030178        -3.321436         1.175153
H        -4.181525         0.495515        -1.241406
H        -5.985209         0.370079        -0.008223
H        -3.062176         1.635019         1.331552
H        -3.479248         2.812745        -1.188903
H        -1.611940         1.304758        -1.326257
H        -0.763653         2.391386         1.288022
H         2.237690         3.237897         0.306295
H         1.207699         4.612121        -0.095424
H         0.939850         3.723272         1.423026
54
mol6 cl14 relG=3.272 C=0.0022
C         2.988411         0.222377         3.114995
O         2.365247        -0.717495         2.255594
C         1.668402        -0.115796         1.206418
O         2.503878         0.589448         0.324847
C         3.469256        -0.209355        -0.353668
C         4.261925         0.717095        -1.234105
O         5.018368         1.595878        -0.417903
C         2.784059        -1.313635        -1.158535
O         3.730423        -2.227509        -1.686718
C         1.867765        -2.112833        -0.251679
O         1.142513        -3.089312        -0.970996
C         0.897311        -1.205932         0.469729
O         0.047204        -0.597642        -0.491254
C        -1.191177        -0.204028        -0.013533
O        -2.078108        -1.291859        -0.167436
C        -3.371118        -1.015095         0.349399
C        -4.155403        -2.301263         0.270098
[truncated: 363,690 more chars]
