# Supplementary material for: Comparison of Methods for Bulk Automated Simulation of Glycosidic Bond Conformations
Source: Int J Mol Sci. 2020 Oct 15;21(20):7626. doi: 10.3390/ijms21207626 (PMC7589101; doi:10.3390/ijms21207626)
Supplement: Supplementary file 1 [file ijms-21-07626-s001.zip › raw_trajectories.txt]

Raw MD trajectories at Zonedo:

DOI: 10.5281/zenodo.4050512
URL: https://zenodo.org/record/4050512
Title: Comparison of methods for bulk automated simulation of glycosidic bond conformations - MD trajectory data
