# Supplementary material for: Comparison of Methods for Bulk Automated Simulation of Glycosidic Bond Conformations
Source: Int J Mol Sci. 2020 Oct 15;21(20):7626. doi: 10.3390/ijms21207626 (PMC7589101; doi:10.3390/ijms21207626)
Supplement: Supplementary file 1 [file ijms-21-07626-s001.zip › trajectory_visualization.xlsm]

## Sheet: 1D
time, ns	phi	120..240 wrap		Dummy data
0	-38.9	-38.9
0.001	-16.8	-16.8
0.002	-12.6	-12.6
0.003	-43.21	-43.21
0.004	-70.68	-70.68
0.005	-54.64	-54.64
0.006	-59.1	-59.1
0.007	-71.11	-71.11
0.008	-53.48	-53.48
0.009	-23.83	-23.83
0.01	-33.93	-33.93
0.011	-45.39	-45.39
0.012	-51.8	-51.8
0.013	-44.68	-44.68
0.014	-60.06	-60.06
0.015	-57.12	-57.12
0.016	-39.71	-39.71
0.017	-17.14	-17.14
0.018	-41.64	-41.64
0.019	-34.96	-34.96
0.02	-31.69	-31.69
0.021	-35.39	-35.39		1D cumulations (25K frames):
0.022	-23.13	-23.13		angle cell	phi	E, kcal/mol
0.023	-18.7	-18.7		-120	6	3.88078		Boltzmann k (w/o E-23)	6.02214
0.024	-9.15	-9.15		-110	29	2.94214		Avogadro N (w/o E23)	1.38065
0.025	-0.97	-0.97		-100	92	2.25433		J to Kcal	0.000238846
0.026	-24.32	-24.32		-90	270	1.61291		Temperature	300
0.027	-0.37	-0.37		-80	724	1.02527		Zero abundance	0.5
0.028	1.49	1.49		-70	1410	0.628164		Infinite energy	5.3612
0.029	-15.88	-15.88		-60	2555	0.274005
0.03	-0.26	-0.26		-50	3698	0.0537281
0.031	-23.34	-23.34		-40	4047	0
0.032	-14.41	-14.41		-30	3554	0.0773909
0.033	-7.1	-7.1		-20	2725	0.235629
0.034	-18.46	-18.46		-10	1878	0.457408
0.035	-19.89	-19.89		0	1398	0.633256
0.036	-38.46	-38.46		10	960	0.857182
0.037	-51.99	-51.99		20	676	1.06614
0.038	-48.12	-48.12		30	465	1.28905
0.039	-67.77	-67.77		40	252	1.65402
0.04	-90.11	-90.11		50	131	2.04378
0.041	-74.49	-74.49		60	66	2.45221
0.042	-82.76	-82.76		70	27	2.98471
0.043	-54.02	-54.02		80	16	3.29644
0.044	-55.56	-55.56		90	7	3.78895
0.045	-28.15	-28.15		100	2	4.53529
0.046	-27.99	-27.99		110	0	5.3612
0.047	-26.23	-26.23		120	1	4.94825
0.048	-27.23	-27.23		130	1	4.94825
0.049	-16.72	-16.72		140	0	5.3612
0.05	-10.04	-10.04		150	1	4.94825
0.051	-9.56	-9.56		160	1	4.94825
0.052	-11.45	-11.45		170	1	4.94825
0.053	-11.15	-11.15		180	3	4.29373
0.054	-27.33	-27.33		190	0	5.3612
0.055	0.19	0.19		200	1	4.94825
0.056	-34.26	-34.26		210	0	5.3612
0.057	-34.54	-34.54		220	0	5.3612
0.058	-38.15	-38.15		230	3	4.29373
0.059	-32.4	-32.4		240
0.06	-46.65	-46.65
0.061	-72.42	-72.42		Total	25000
0.062	-58.86	-58.86
0.063	-55.52	-55.52
0.064	-61.09	-61.09
0.065	-97.41	-97.41
0.066	-72.3	-72.3
0.067	-33.73	-33.73
0.068	-47.78	-47.78
0.069	-64.94	-64.94
0.07	-50.57	-50.57
0.071	-37.37	-37.37
0.072	-57.71	-57.71
0.073	-49	-49
0.074	-6.55	-6.55
0.075	10.45	10.45
0.076	24.93	24.93
0.077	27.75	27.75
0.078	27.58	27.58
0.079	21.75	21.75
0.08	23.94	23.94
0.081	19.82	19.82
0.082	-0.13	-0.13
0.083	-11.21	-11.21
0.084	-5.34	-5.34
0.085	-10.2	-10.2
0.086	19.43	19.43
0.087	-36.46	-36.46
0.088	-13.95	-13.95
0.089	-23.61	-23.61
0.09	-37.52	-37.52
0.091	-34.96	-34.96
0.092	-50.04	-50.04
0.093	-47.75	-47.75
0.094	-56.18	-56.18
0.095	-51.64	-51.64
0.096	-75.91	-75.91
0.097	-53.38	-53.38
0.098	-19.29	-19.29
0.099	-21.05	-21.05
0.1	-22.52	-22.52
0.101	1.41	1.41
0.102	14.91	14.91
0.103	2.78	2.78
0.104	-4.56	-4.56
0.105	19.97	19.97
0.106	-9.24	-9.24
0.107	-1.96	-1.96
0.108	-8.08	-8.08
0.109	-29.46	-29.46
0.11	20.01	20.01
0.111	4.46	4.46
0.112	0.45	0.45
0.113	14.92	14.92
0.114	1.94	1.94
0.115	12.38	12.38
0.116	0.84	0.84
0.117	18.07	18.07
0.118	-2.75	-2.75
0.119	-24.77	-24.77
0.12	-41.94	-41.94
0.121	-44.76	-44.76
0.122	-33.48	-33.48
0.123	-55.41	-55.41
0.124	-23.21	-23.21
0.125	-94.86	-94.86
0.126	-68.37	-68.37
0.127	-66.45	-66.45
0.128	-94.47	-94.47
0.129	-90.19	-90.19
0.13	-79.18	-79.18
0.131	-45.13	-45.13
0.132	-7.92	-7.92
0.133	-9	-9
0.134	-2.78	-2.78
0.135	19.03	19.03
0.136	4.39	4.39
0.137	20.86	20.86
0.138	28.74	28.74
0.139	27.15	27.15
0.14	-2.29	-2.29
0.141	34.95	34.95
0.142	5.27	5.27
0.143	15.17	15.17
0.144	18.52	18.52
0.145	-6.43	-6.43
0.146	-28.43	-28.43
0.147	-12.58	-12.58
0.148	-21.67	-21.67
0.149	3.51	3.51
0.15	-28.28	-28.28
0.151	-4.13	-4.13
0.152	18.78	18.78
0.153	3.21	3.21
0.154	-11.19	-11.19
0.155	-29.55	-29.55
0.156	-59.46	-59.46
0.157	-59.92	-59.92
0.158	-55.35	-55.35
0.159	-70.34	-70.34
0.16	-75.18	-75.18
0.161	-54.14	-54.14
0.162	-17.48	-17.48
0.163	-22.98	-22.98
0.164	-53.63	-53.63
0.165	-44.68	-44.68
0.166	-44.28	-44.28
0.167	-46.88	-46.88
0.168	3.44	3.44
0.169	-7.02	-7.02
0.17	-9.73	-9.73
0.171	-14.37	-14.37
0.172	18.87	18.87
0.173	8.96	8.96
0.174	22.91	22.91
0.175	24.7	24.7
0.176	25.67	25.67
0.177	19.46	19.46
0.178	9.01	9.01
0.179	21.19	21.19
0.18	35.58	35.58
0.181	24.57	24.57
0.182	2.61	2.61
0.183	-8.04	-8.04
0.184	13.1	13.1
0.185	-3.72	-3.72
0.186	-8.31	-8.31
0.187	-20.96	-20.96
0.188	18.22	18.22
0.189	-25.63	-25.63
0.19	-17.11	-17.11
0.191	-7.4	-7.4
0.192	-35.27	-35.27
0.193	-30.71	-30.71
0.194	-51.34	-51.34
0.195	-80.58	-80.58
0.196	-74.55	-74.55
0.197	-83.28	-83.28
0.198	-65.2	-65.2
0.199	-37.43	-37.43
0.2	-40.26	-40.26
0.201	-37.37	-37.37
0.202	-37.04	-37.04
0.203	-32.26	-32.26
0.204	-49.87	-49.87
0.205	-44.48	-44.48
0.206	-46.53	-46.53
0.207	-64.56	-64.56
0.208	-37.83	-37.83
0.209	-10.58	-10.58
0.21	-18.12	-18.12
0.211	-39.66	-39.66
0.212	-54.02	-54.02
0.213	-63.09	-63.09
0.214	-63.38	-63.38
0.215	-36.68	-36.68
0.216	-56.94	-56.94
0.217	-64.9	-64.9
0.218	-59.68	-59.68
0.219	-67.56	-67.56
0.22	-66.37	-66.37
0.221	-64.83	-64.83
0.222	-66.45	-66.45
0.223	-35.21	-35.21
0.224	-36.21	-36.21
0.225	-47.46	-47.46
0.226	-28.48	-28.48
0.227	-33.81	-33.81
0.228	6.65	6.65
0.229	-10.21	-10.21
0.23	-3.77	-3.77
0.231	-20.87	-20.87
0.232	-7.2	-7.2
0.233	-22.97	-22.97
0.234	-7.43	-7.43
0.235	-20.07	-20.07
0.236	-13	-13
0.237	-15.52	-15.52
0.238	-46.37	-46.37
0.239	-16.24	-16.24
0.24	-31.08	-31.08
0.241	-27.88	-27.88
0.242	-18.47	-18.47
0.243	-27.23	-27.23
0.244	-27.18	-27.18
0.245	-46.38	-46.38
0.246	-49.48	-49.48
0.247	-43.28	-43.28
0.248	-17.14	-17.14
0.249	-38.88	-38.88
0.25	-65.83	-65.83
0.251	-43.14	-43.14
0.252	-47.03	-47.03
0.253	-64.79	-64.79
0.254	-61.89	-61.89
0.255	-38.64	-38.64
0.256	-19.79	-19.79
0.257	-27.81	-27.81
0.258	-38.4	-38.4
0.259	-13.54	-13.54
0.26	-41.58	-41.58
0.261	-3.74	-3.74
0.262	-31.06	-31.06
0.263	-15.04	-15.04
0.264	-24.45	-24.45
0.265	-29.62	-29.62
0.266	-29.91	-29.91
0.267	-16.15	-16.15
0.268	-17.44	-17.44
0.269	-25.38	-25.38
0.27	-34.93	-34.93
0.271	-17.46	-17.46
0.272	-46.63	-46.63
0.273	-57.51	-57.51
0.274	-41.07	-41.07
0.275	-48.25	-48.25
0.276	-21.29	-21.29
0.277	-37.31	-37.31
0.278	-51.29	-51.29
0.279	-67.1	-67.1
0.28	-45.96	-45.96
0.281	-52.27	-52.27
0.282	-55.81	-55.81
0.283	-35.31	-35.31
0.284	-44.16	-44.16
0.285	-37.12	-37.12
0.286	-27.89	-27.89
0.287	-23.18	-23.18
0.288	-43.64	-43.64
0.289	-38.86	-38.86
0.29	-27.57	-27.57
0.291	-24.33	-24.33
0.292	-18.49	-18.49
0.293	-25.84	-25.84
0.294	-35	-35
0.295	-20.99	-20.99
0.296	-36.73	-36.73
0.297	-20.27	-20.27
0.298	-29.39	-29.39
0.299	-33.1	-33.1
0.3	-47.06	-47.06
0.301	-47.87	-47.87
0.302	-50.35	-50.35
0.303	-53.58	-53.58
0.304	-43.39	-43.39
0.305	-61.32	-61.32
0.306	-70	-70
0.307	-52.69	-52.69
0.308	-77.58	-77.58
0.309	-64.17	-64.17
0.31	-75.22	-75.22
0.311	-45.7	-45.7
0.312	-40.49	-40.49
0.313	-41.69	-41.69
0.314	-35.33	-35.33
0.315	-32.98	-32.98
0.316	-29.43	-29.43
0.317	-33.5	-33.5
0.318	-52.74	-52.74
0.319	-43.79	-43.79
0.32	-44.45	-44.45
0.321	-29.75	-29.75
0.322	-51.69	-51.69
0.323	-25.09	-25.09
0.324	-41.02	-41.02
0.325	-30.45	-30.45
0.326	-34.21	-34.21
0.327	-35.04	-35.04
0.328	-43.6	-43.6
0.329	-27.96	-27.96
0.33	-56.53	-56.53
0.331	-46.91	-46.91
0.332	-51.17	-51.17
0.333	-30.15	-30.15
0.334	-41.84	-41.84
0.335	-16.19	-16.19
0.336	-15.76	-15.76
0.337	-44.11	-44.11
0.338	-52.44	-52.44
0.339	-55.35	-55.35
0.34	-65.41	-65.41
0.341	-62.14	-62.14
0.342	-49.4	-49.4
0.343	-40.45	-40.45
0.344	-43.65	-43.65
0.345	-28.02	-28.02
0.346	-29.82	-29.82
0.347	-45.16	-45.16
0.348	-50.02	-50.02
0.349	-36.32	-36.32
0.35	-28.35	-28.35
0.351	-29.6	-29.6
0.352	-25.67	-25.67
0.353	-19.81	-19.81
0.354	-32.86	-32.86
0.355	-37.91	-37.91
0.356	-29.1	-29.1
0.357	-27.77	-27.77
0.358	-19.5	-19.5
0.359	-30.7	-30.7
0.36	-57.89	-57.89
0.361	-64.72	-64.72
0.362	-58.32	-58.32
0.363	-62.06	-62.06
0.364	-38.22	-38.22
0.365	-38.5	-38.5
0.366	-12.21	-12.21
0.367	-20.07	-20.07
0.368	-17.21	-17.21
0.369	-10.95	-10.95
0.37	-38.68	-38.68
0.371	-47.9	-47.9
0.372	-37.06	-37.06
0.373	-54.51	-54.51
0.374	-27.9	-27.9
0.375	-18.82	-18.82
0.376	-24.67	-24.67
0.377	-21.81	-21.81
0.378	-54.22	-54.22
0.379	-33.77	-33.77
0.38	-64.47	-64.47
0.381	-67.17	-67.17
0.382	-64.29	-64.29
0.383	-65.97	-65.97
0.384	-58.26	-58.26
0.385	-37.94	-37.94
0.386	-29.25	-29.25
0.387	-28.73	-28.73
0.388	-32.2	-32.2
0.389	-46.56	-46.56
0.39	-46.34	-46.34
0.391	-51.21	-51.21
0.392	-48.12	-48.12
0.393	-37.87	-37.87
0.394	-29.75	-29.75
0.395	-11.7	-11.7
0.396	-33.18	-33.18
0.397	-50.43	-50.43
0.398	-41.74	-41.74
0.399	-58.05	-58.05
0.4	-44.86	-44.86
0.401	-47.29	-47.29
0.402	-32.88	-32.88
0.403	-30.76	-30.76
0.404	-12.57	-12.57
0.405	-21.7	-21.7
0.406	-30.36	-30.36
0.407	-11.51	-11.51
0.408	-16.35	-16.35
0.409	-40.32	-40.32
0.41	-21.52	-21.52
0.411	-32.14	-32.14
0.412	-41.87	-41.87
0.413	-26.04	-26.04
0.414	-38.47	-38.47
0.415	-40.18	-40.18
0.416	-30.77	-30.77
0.417	-42.19	-42.19
0.418	-46.42	-46.42
0.419	-65.41	-65.41
0.42	-72.57	-72.57
0.421	-60.65	-60.65
0.422	-42.33	-42.33
0.423	-26.49	-26.49
0.424	-52.1	-52.1
0.425	-47.16	-47.16
0.426	-67.39	-67.39
0.427	-49.42	-49.42
0.428	-44.77	-44.77
0.429	-35.48	-35.48
0.43	-30.51	-30.51
0.431	-54.04	-54.04
0.432	-49.65	-49.65
0.433	-51.87	-51.87
0.434	-35.94	-35.94
0.435	-35.24	-35.24
0.436	-52.66	-52.66
0.437	-46.53	-46.53
0.438	-38.13	-38.13
0.439	-43.08	-43.08
0.44	-36.88	-36.88
0.441	-52.07	-52.07
0.442	-58.43	-58.43
0.443	-54.82	-54.82
0.444	-32.67	-32.67
0.445	-31.19	-31.19
0.446	-30.16	-30.16
0.447	-40.87	-40.87
0.448	-46.36	-46.36
0.449	-76.23	-76.23
0.45	-56.97	-56.97
0.451	-63.28	-63.28
0.452	-17.79	-17.79
0.453	-47.59	-47.59
0.454	-40.21	-40.21
0.455	-37.31	-37.31
0.456	-13.09	-13.09
0.457	-49.2	-49.2
0.458	-23.72	-23.72
0.459	-43.13	-43.13
0.46	-27.29	-27.29
0.461	-28.28	-28.28
0.462	-5.87	-5.87
0.463	-1.05	-1.05
0.464	-21.18	-21.18
0.465	-30.69	-30.69
0.466	-42.08	-42.08
0.467	-24.24	-24.24
0.468	-37.66	-37.66
0.469	-38.35	-38.35
0.47	-10.34	-10.34
0.471	-47.66	-47.66
0.472	-39.32	-39.32
0.473	-54.32	-54.32
0.474	-55.59	-55.59
0.475	-53.75	-53.75
0.476	-49.66	-49.66
0.477	-67.9	-67.9
0.478	-41.67	-41.67
0.479	-60.15	-60.15
0.48	-21.77	-21.77
0.481	-29.19	-29.19
0.482	-16.94	-16.94
0.483	-31.87	-31.87
0.484	-26.55	-26.55
0.485	-8.44	-8.44
0.486	-8.03	-8.03
0.487	12.49	12.49
0.488	17.9	17.9
0.489	10.73	10.73
0.49	-17.07	-17.07
0.491	-11.98	-11.98
0.492	-23.22	-23.22
0.493	0.95	0.95
0.494	5.79	5.79
0.495	0.42	0.42
0.496	-23.81	-23.81
0.497	-32.34	-32.34
0.498	-35.02	-35.02
0.499	-44.57	-44.57
0.5	-21.29	-21.29
0.501	-44.28	-44.28
0.502	-83.72	-83.72
0.503	-97.9	-97.9
0.504	-64.47	-64.47
0.505	-59.48	-59.48
0.506	-72.5	-72.5
0.507	-63.86	-63.86
0.508	-36.67	-36.67
0.509	-30.97	-30.97
0.51	-33.11	-33.11
0.511	-9.07	-9.07
0.512	12.88	12.88
0.513	-15.83	-15.83
0.514	11.02	11.02
0.515	3.61	3.61
0.516	2.6	2.6
0.517	-1.03	-1.03
0.518	-5.72	-5.72
0.519	18.48	18.48
0.52	46.9	46.9
0.521	22.16	22.16
0.522	29.04	29.04
0.523	14.94	14.94
0.524	66.91	66.91
0.525	48.06	48.06
0.526	39.07	39.07
0.527	27.05	27.05
0.528	16.54	16.54
0.529	18.83	18.83
0.53	-18.2	-18.2
0.531	-18.77	-18.77
0.532	-12.97	-12.97
0.533	31.65	31.65
0.534	32.4	32.4
0.535	15.27	15.27
0.536	-1.83	-1.83
0.537	-12.79	-12.79
0.538	-27.98	-27.98
0.539	-22.36	-22.36
0.54	-4.06	-4.06
0.541	-50.4	-50.4
0.542	-66.04	-66.04
0.543	-63.33	-63.33
0.544	-66.72	-66.72
0.545	-84.7	-84.7
0.546	-75.38	-75.38
0.547	-89.42	-89.42
0.548	-52.32	-52.32
0.549	-51.26	-51.26
0.55	-15.34	-15.34
0.551	-23.09	-23.09
0.552	-12.83	-12.83
0.553	-23.78	-23.78
0.554	-2.77	-2.77
0.555	-6.5	-6.5
0.556	-29.69	-29.69
0.557	-31.66	-31.66
0.558	-24.16	-24.16
0.559	-48.94	-48.94
0.56	-22.31	-22.31
0.561	-15.42	-15.42
0.562	-17.8	-17.8
0.563	-22.34	-22.34
0.564	-38.98	-38.98
0.565	-50.71	-50.71
0.566	-31.85	-31.85
0.567	-46.6	-46.6
0.568	-38.04	-38.04
0.569	-52.1	-52.1
0.57	-63.07	-63.07
0.571	-31.16	-31.16
0.572	-49.51	-49.51
0.573	-34.04	-34.04
0.574	-38.12	-38.12
0.575	-41.51	-41.51
0.576	-37.5	-37.5
0.577	-35.6	-35.6
0.578	-57.94	-57.94
0.579	-23.84	-23.84
0.58	-16.62	-16.62
0.581	-34.8	-34.8
0.582	-38.18	-38.18
0.583	-59.24	-59.24
0.584	-83.33	-83.33
0.585	-75.48	-75.48
0.586	-81.87	-81.87
0.587	-65.6	-65.6
0.588	-39.72	-39.72
0.589	-34.35	-34.35
0.59	-41.29	-41.29
0.591	-32.45	-32.45
0.592	-17.68	-17.68
0.593	1.65	1.65
0.594	-21.75	-21.75
0.595	8.79	8.79
0.596	11.11	11.11
0.597	9.22	9.22
0.598	-4.44	-4.44
0.599	-26.69	-26.69
0.6	-5.03	-5.03
0.601	23.44	23.44
0.602	24.84	24.84
0.603	-17.49	-17.49
0.604	-14.26	-14.26
0.605	-22.96	-22.96
0.606	-11.92	-11.92
0.607	-27.18	-27.18
0.608	-12.76	-12.76
0.609	-28.42	-28.42
0.61	0.32	0.32
0.611	-17.32	-17.32
0.612	-37.76	-37.76
0.613	-8.36	-8.36
0.614	-28.16	-28.16
0.615	-36.69	-36.69
0.616	-33.63	-33.63
0.617	-48.55	-48.55
0.618	-57.25	-57.25
0.619	-68.43	-68.43
0.62	-86.71	-86.71
0.621	-98.43	-98.43
0.622	-50.46	-50.46
0.623	-40.7	-40.7
0.624	-49.91	-49.91
0.625	-42.35	-42.35
0.626	-46.27	-46.27
0.627	-44.35	-44.35
0.628	-24.08	-24.08
0.629	-28.3	-28.3
0.63	-20.68	-20.68
0.631	-19.86	-19.86
0.632	-25.76	-25.76
0.633	-17.98	-17.98
0.634	-53.42	-53.42
0.635	-61.81	-61.81
0.636	-58.27	-58.27
0.637	-65.02	-65.02
0.638	-57.15	-57.15
0.639	-68.49	-68.49
0.64	-70.97	-70.97
0.641	-73.77	-73.77
0.642	-55.96	-55.96
0.643	-56.06	-56.06
0.644	-55.29	-55.29
0.645	-64.32	-64.32
0.646	-46.69	-46.69
0.647	-31.25	-31.25
0.648	-46.74	-46.74
0.649	-28.37	-28.37
0.65	-60.17	-60.17
0.651	-69.36	-69.36
0.652	-65.54	-65.54
0.653	-71.15	-71.15
0.654	-57.16	-57.16
0.655	-46.87	-46.87
0.656	-44	-44
0.657	-55.39	-55.39
0.658	-83.83	-83.83
0.659	-50.1	-50.1
0.66	-66.36	-66.36
0.661	-59.23	-59.23
0.662	-38.48	-38.48
0.663	-29.01	-29.01
0.664	-50.42	-50.42
0.665	-42.94	-42.94
0.666	-56.2	-56.2
0.667	-67.8	-67.8
0.668	-56.55	-56.55
0.669	-51.49	-51.49
0.67	-61.69	-61.69
0.671	-48.3	-48.3
0.672	-56.83	-56.83
0.673	-45.12	-45.12
0.674	-58.65	-58.65
0.675	-43.66	-43.66
0.676	-20	-20
0.677	-23.48	-23.48
0.678	-18.68	-18.68
0.679	-31.57	-31.57
0.68	-23.14	-23.14
0.681	-52.94	-52.94
0.682	-54.93	-54.93
0.683	-57.46	-57.46
0.684	-59.77	-59.77
0.685	-28.83	-28.83
0.686	-19.01	-19.01
0.687	-54	-54
0.688	-54.64	-54.64
0.689	-35.24	-35.24
0.69	-48.44	-48.44
0.691	-44.82	-44.82
0.692	-20.81	-20.81
0.693	-29.61	-29.61
0.694	-50.19	-50.19
0.695	-13.69	-13.69
0.696	-22.35	-22.35
0.697	-22.96	-22.96
0.698	-27.89	-27.89
0.699	-41.64	-41.64
0.7	-35.73	-35.73
0.701	-33.29	-33.29
0.702	-41.16	-41.16
0.703	-41.89	-41.89
0.704	-45.83	-45.83
0.705	-66.28	-66.28
0.706	-61.38	-61.38
0.707	-49.5	-49.5
0.708	-19.54	-19.54
0.709	-35.25	-35.25
0.71	-52.44	-52.44
0.711	-61.03	-61.03
0.712	-59.07	-59.07
0.713	-60.85	-60.85
0.714	-56.08	-56.08
0.715	-82.04	-82.04
0.716	-54.94	-54.94
0.717	-57.6	-57.6
0.718	-45.59	-45.59
0.719	-58.1	-58.1
0.72	-27.83	-27.83
0.721	-41.06	-41.06
0.722	-44.92	-44.92
0.723	-42.91	-42.91
0.724	-33.41	-33.41
0.725	-54.55	-54.55
0.726	-45.28	-45.28
0.727	-15.46	-15.46
0.728	-23.49	-23.49
0.729	-3.33	-3.33
0.73	6.4	6.4
0.731	-9.52	-9.52
0.732	-4.36	-4.36
0.733	-7.83	-7.83
0.734	7.97	7.97
0.735	-0.42	-0.42
0.736	-13.58	-13.58
0.737	-22.82	-22.82
0.738	-18.81	-18.81
0.739	-25.5	-25.5
0.74	-34.36	-34.36
0.741	-24.73	-24.73
0.742	-29.6	-29.6
0.743	-29.72	-29.72
0.744	-40.03	-40.03
0.745	-39.38	-39.38
0.746	-16.75	-16.75
0.747	-24.34	-24.34
0.748	7.53	7.53
0.749	2.96	2.96
0.75	-15.6	-15.6
0.751	-13.99	-13.99
0.752	-38.83	-38.83
0.753	-21.38	-21.38
0.754	-12.5	-12.5
0.755	13.16	13.16
0.756	-18.29	-18.29
0.757	17.23	17.23
0.758	5.65	5.65
0.759	-0.73	-0.73
0.76	-4.2	-4.2
0.761	-33.62	-33.62
0.762	-21.46	-21.46
0.763	-2.68	-2.68
0.764	-29.46	-29.46
0.765	-18.37	-18.37
0.766	-55.71	-55.71
0.767	-41.02	-41.02
0.768	-52.17	-52.17
0.769	-62.41	-62.41
0.77	-42.88	-42.88
0.771	-71.8	-71.8
0.772	-70.01	-70.01
0.773	-52.37	-52.37
0.774	-50.42	-50.42
0.775	-49.9	-49.9
0.776	-49.78	-49.78
0.777	-34.14	-34.14
0.778	-38.02	-38.02
0.779	-39.55	-39.55
0.78	-20.12	-20.12
0.781	-34.66	-34.66
0.782	-27.26	-27.26
0.783	-38.88	-38.88
0.784	-17.26	-17.26
0.785	-38.13	-38.13
0.786	-59.91	-59.91
0.787	-78.79	-78.79
0.788	-95.13	-95.13
0.789	-76.6	-76.6
0.79	-84.91	-84.91
0.791	-45.59	-45.59
0.792	-30.6	-30.6
0.793	-13.71	-13.71
0.794	-43.21	-43.21
0.795	-43.24	-43.24
0.796	-42.51	-42.51
0.797	-42.81	-42.81
0.798	-41.09	-41.09
0.799	-32.3	-32.3
0.8	-39.61	-39.61
0.801	-36.67	-36.67
0.802	-38.02	-38.02
0.803	-34.96	-34.96
0.804	-35.2	-35.2
0.805	-51.13	-51.13
0.806	-49.79	-49.79
0.807	-49.91	-49.91
0.808	-49.25	-49.25
0.809	-41.46	-41.46
0.81	-71.28	-71.28
0.811	-35.34	-35.34
0.812	-50.43	-50.43
0.813	-53.02	-53.02
0.814	-61.57	-61.57
0.815	-64.86	-64.86
0.816	-34.82	-34.82
0.817	-35.21	-35.21
0.818	-20.75	-20.75
0.819	-13.09	-13.09
0.82	-40.07	-40.07
0.821	-35.49	-35.49
0.822	-45.86	-45.86
0.823	-58.03	-58.03
0.824	-64.94	-64.94
0.825	-55.89	-55.89
0.826	-42.33	-42.33
0.827	-40.83	-40.83
0.828	-40	-40
0.829	-38.83	-38.83
0.83	-44.19	-44.19
0.831	-36.2	-36.2
0.832	-31.14	-31.14
0.833	-43.28	-43.28
0.834	-32.26	-32.26
0.835	-19.86	-19.86
0.836	-36.58	-36.58
0.837	-31.05	-31.05
0.838	-20.42	-20.42
0.839	-5.95	-5.95
0.84	18.62	18.62
0.841	6.84	6.84
0.842	-1.32	-1.32
0.843	-11.42	-11.42
0.844	-15.53	-15.53
0.845	-9.56	-9.56
0.846	0.43	0.43
0.847	-7.41	-7.41
0.848	-20.94	-20.94
0.849	-4.36	-4.36
0.85	-31.19	-31.19
0.851	-1.15	-1.15
0.852	-18.25	-18.25
0.853	-28.46	-28.46
0.854	-41.83	-41.83
0.855	-53.01	-53.01
0.856	-43.16	-43.16
0.857	-46.78	-46.78
0.858	-47.5	-47.5
0.859	-36.2	-36.2
0.86	-41.43	-41.43
0.861	-45.56	-45.56
0.862	-25.61	-25.61
0.863	-28.35	-28.35
0.864	-41.29	-41.29
0.865	-39.43	-39.43
0.866	-58.49	-58.49
0.867	-47.44	-47.44
0.868	-34.79	-34.79
0.869	-33.33	-33.33
0.87	-44.29	-44.29
0.871	-33.97	-33.97
0.872	-38.98	-38.98
0.873	-66.29	-66.29
0.874	-23.69	-23.69
0.875	-26.93	-26.93
0.876	-55.42	-55.42
0.877	-33	-33
0.878	-20.29	-20.29
0.879	-8.43	-8.43
0.88	-18.18	-18.18
0.881	-30.72	-30.72
0.882	-23.16	-23.16
0.883	-29.3	-29.3
0.884	-34.85	-34.85
0.885	-37.45	-37.45
0.886	-59.74	-59.74
0.887	-34.26	-34.26
0.888	-42.73	-42.73
0.889	-49.38	-49.38
0.89	-33.87	-33.87
0.891	-80.19	-80.19
0.892	-77.32	-77.32
0.893	-66.88	-66.88
0.894	-56.36	-56.36
0.895	-53.71	-53.71
0.896	-31.61	-31.61
0.897	-38.39	-38.39
0.898	-44	-44
0.899	-25.5	-25.5
0.9	-26.29	-26.29
0.901	-10.56	-10.56
0.902	-35.63	-35.63
0.903	-4.75	-4.75
0.904	-28.75	-28.75
0.905	-23.92	-23.92
0.906	-16.77	-16.77
0.907	-4.26	-4.26
0.908	-10.79	-10.79
0.909	-9.68	-9.68
0.91	-12.28	-12.28
0.911	-2.02	-2.02
0.912	-26.23	-26.23
0.913	-47.29	-47.29
0.914	-39.59	-39.59
0.915	-39.14	-39.14
0.916	-37.31	-37.31
0.917	-40.6	-40.6
0.918	-44.65	-44.65
0.919	-40.95	-40.95
0.92	-41.43	-41.43
0.921	-19.42	-19.42
0.922	-43.95	-43.95
0.923	-50.86	-50.86
0.924	-28.06	-28.06
0.925	-19.5	-19.5
0.926	-25.82	-25.82
0.927	-18.26	-18.26
0.928	-4.96	-4.96
0.929	-19.46	-19.46
0.93	18.08	18.08
0.931	7.33	7.33
0.932	-18.35	-18.35
0.933	-0.77	-0.77
0.934	-7.71	-7.71
0.935	15.21	15.21
0.936	-3.51	-3.51
0.937	12.11	12.11
0.938	7.91	7.91
0.939	7.73	7.73
0.94	10.81	10.81
0.941	-1.35	-1.35
0.942	-24.36	-24.36
0.943	-4.04	-4.04
0.944	-14.48	-14.48
0.945	9.05	9.05
0.946	1.37	1.37
0.947	-11.48	-11.48
0.948	-15.28	-15.28
0.949	-22.08	-22.08
0.95	-6.55	-6.55
0.951	-30.09	-30.09
0.952	-34.45	-34.45
0.953	-44.71	-44.71
0.954	-47.48	-47.48
0.955	-63.14	-63.14
0.956	-48.81	-48.81
0.957	-54.34	-54.34
0.958	-51.54	-51.54
0.959	-22.03	-22.03
0.96	-45.26	-45.26
0.961	-53.03	-53.03
0.962	-84.16	-84.16
0.963	-54.79	-54.79
0.964	-55.75	-55.75
0.965	-43.69	-43.69
0.966	-35.26	-35.26
0.967	-19.35	-19.35
0.968	-36.29	-36.29
0.969	2.8	2.8
0.97	-31.22	-31.22
0.971	-46.37	-46.37
0.972	-36.99	-36.99
0.973	-55.1	-55.1
0.974	-40.7	-40.7
0.975	-62.28	-62.28
0.976	-67.97	-67.97
0.977	-14.47	-14.47
0.978	-46.51	-46.51
0.979	-47.53	-47.53
0.98	-47.93	-47.93
0.981	-71.65	-71.65
0.982	-46.95	-46.95
0.983	-39.93	-39.93
0.984	-44.74	-44.74
0.985	-26.57	-26.57
0.986	-40.65	-40.65
0.987	-37.84	-37.84
0.988	-32.9	-32.9
0.989	-33.91	-33.91
0.99	-41.47	-41.47
0.991	-44.07	-44.07
0.992	-7.57	-7.57
0.993	-20.81	-20.81
0.994	-41.75	-41.75
0.995	-40.48	-40.48
0.996	-41.2	-41.2
0.997	-61.87	-61.87
0.998	-43.07	-43.07
0.999	-42.84	-42.84
1	-20.93	-20.93
1.001	-48.02	-48.02
1.002	-37.65	-37.65
1.003	-27.12	-27.12
1.004	-38.61	-38.61
1.005	-52.73	-52.73
1.006	-57.08	-57.08
1.007	-55.11	-55.11
1.008	-65.3	-65.3
1.009	-46.8	-46.8
1.01	-29.38	-29.38
1.011	-30.57	-30.57
1.012	-21.84	-21.84
1.013	-44.24	-44.24
1.014	-49.02	-49.02
1.015	-25.05	-25.05
1.016	-23.9	-23.9
1.017	-48.05	-48.05
1.018	-41.1	-41.1
1.019	-38.53	-38.53
1.02	-37.44	-37.44
1.021	-18.03	-18.03
1.022	-34.06	-34.06
1.023	-27.39	-27.39
1.024	-40.07	-40.07
1.025	-44.15	-44.15
1.026	-66.72	-66.72
1.027	-59.62	-59.62
1.028	-34.54	-34.54
1.029	-36.57	-36.57
1.03	-12.73	-12.73
1.031	-27.96	-27.96
1.032	-39.86	-39.86
1.033	-52.39	-52.39
1.034	-42.27	-42.27
1.035	-58.09	-58.09
1.036	-57.94	-57.94
1.037	-10.45	-10.45
1.038	-19.37	-19.37
1.039	-48.4	-48.4
1.04	-55.7	-55.7
1.041	-58.35	-58.35
1.042	-49.97	-49.97
1.043	-68.96	-68.96
1.044	-35.36	-35.36
1.045	-62.53	-62.53
1.046	-33.67	-33.67
1.047	-33.66	-33.66
1.048	-44.19	-44.19
1.049	-19.21	-19.21
1.05	-25.54	-25.54
1.051	-33.03	-33.03
1.052	-35.21	-35.21
1.053	-27.63	-27.63
1.054	-29.53	-29.53
1.055	-48.25	-48.25
1.056	-41.62	-41.62
1.057	-26.19	-26.19
1.058	-24.35	-24.35
1.059	-36.95	-36.95
1.06	-19.56	-19.56
1.061	-41.51	-41.51
1.062	-30.32	-30.32
1.063	-26.34	-26.34
1.064	1.34	1.34
1.065	-25.23	-25.23
1.066	-9.84	-9.84
1.067	-28.55	-28.55
1.068	-50.14	-50.14
1.069	-41.75	-41.75
1.07	-28.1	-28.1
1.071	-16.44	-16.44
1.072	-37.76	-37.76
1.073	-43.65	-43.65
1.074	-25.94	-25.94
1.075	-51.51	-51.51
1.076	-44.22	-44.22
1.077	-63.39	-63.39
1.078	-33.34	-33.34
1.079	-57.58	-57.58
1.08	-29.52	-29.52
1.081	-48.4	-48.4
1.082	-55.3	-55.3
1.083	-5.69	-5.69
1.084	-25.92	-25.92
1.085	-18.57	-18.57
1.086	-41.75	-41.75
1.087	-22.55	-22.55
1.088	-46.21	-46.21
1.089	-41.6	-41.6
1.09	-30.34	-30.34
1.091	-36.81	-36.81
1.092	-36.17	-36.17
1.093	-43.9	-43.9
1.094	-33.04	-33.04
1.095	-55.08	-55.08
1.096	-34.35	-34.35
1.097	-37.85	-37.85
1.098	-52.18	-52.18
1.099	-60.76	-60.76
1.1	-58.53	-58.53
1.101	-42.86	-42.86
1.102	-42.54	-42.54
1.103	-27.22	-27.22
1.104	-35.56	-35.56
1.105	-46.87	-46.87
1.106	-27.28	-27.28
1.107	-30.83	-30.83
1.108	-22.31	-22.31
1.109	-24.92	-24.92
1.11	-34.46	-34.46
1.111	-19.88	-19.88
1.112	-59.2	-59.2
1.113	-32.59	-32.59
1.114	-53.81	-53.81
1.115	-39.87	-39.87
1.116	-27.6	-27.6
1.117	-34.33	-34.33
1.118	-40.85	-40.85
1.119	-33.38	-33.38
1.12	-33.51	-33.51
1.121	-43.21	-43.21
1.122	-61.35	-61.35
1.123	-66.44	-66.44
1.124	-67.81	-67.81
1.125	-81.82	-81.82
1.126	-37.41	-37.41
1.127	-43.68	-43.68
1.128	-85.14	-85.14
1.129	-71.15	-71.15
1.13	-64.51	-64.51
1.131	-45.75	-45.75
1.132	-44.59	-44.59
1.133	-2.89	-2.89
1.134	-12.82	-12.82
1.135	-11	-11
1.136	-17.32	-17.32
1.137	15.85	15.85
1.138	-13.25	-13.25
1.139	18.17	18.17
1.14	33.96	33.96
1.141	30.96	30.96
1.142	18.9	18.9
1.143	22.5	22.5
1.144	13.62	13.62
1.145	20.14	20.14
1.146	3.92	3.92
1.147	-2.22	-2.22
1.148	-11.28	-11.28
1.149	-30.32	-30.32
1.15	-41.68	-41.68
1.151	-51.02	-51.02
1.152	-41.66	-41.66
1.153	-48.53	-48.53
1.154	-51.74	-51.74
1.155	-40.44	-40.44
1.156	-39.42	-39.42
1.157	-61.13	-61.13
1.158	-54.54	-54.54
1.159	-63.43	-63.43
1.16	-42.49	-42.49
1.161	-11.84	-11.84
1.162	-17.7	-17.7
1.163	-19.92	-19.92
1.164	-16.08	-16.08
1.165	2.06	2.06
1.166	-18.39	-18.39
1.167	-32.14	-32.14
1.168	-30.78	-30.78
1.169	-21.69	-21.69
1.17	-9.22	-9.22
1.171	-9.56	-9.56
1.172	-27	-27
1.173	9.72	9.72
1.174	-11.62	-11.62
1.175	-33.49	-33.49
1.176	-28.24	-28.24
1.177	-13.54	-13.54
1.178	-20.88	-20.88
1.179	-37.13	-37.13
1.18	-43.5	-43.5
1.181	-40.85	-40.85
1.182	-54.29	-54.29
1.183	-53.8	-53.8
1.184	-49.84	-49.84
1.185	-42.51	-42.51
1.186	-60.46	-60.46
1.187	-43.65	-43.65
1.188	-44.58	-44.58
1.189	-40.73	-40.73
1.19	-49.15	-49.15
1.191	-11.88	-11.88
1.192	-5.8	-5.8
1.193	-29.85	-29.85
1.194	-27.7	-27.7
1.195	-22.35	-22.35
1.196	21.28	21.28
1.197	22.52	22.52
1.198	-13.48	-13.48
1.199	-9.58	-9.58
1.2	5.49	5.49
1.201	11.06	11.06
1.202	-5.67	-5.67
1.203	8.36	8.36
1.204	5.62	5.62
1.205	30.58	30.58
1.206	28.79	28.79
1.207	18.86	18.86
1.208	10.58	10.58
1.209	15.59	15.59
1.21	11.65	11.65
1.211	5.72	5.72
1.212	30.75	30.75
1.213	0.72	0.72
1.214	5.45	5.45
1.215	14.46	14.46
1.216	5.05	5.05
1.217	-9.93	-9.93
1.218	-28.98	-28.98
1.219	-38.56	-38.56
1.22	-32.48	-32.48
1.221	-57.9	-57.9
1.222	-49.91	-49.91
1.223	-35.38	-35.38
1.224	-24.53	-24.53
1.225	-41.41	-41.41
1.226	-60.98	-60.98
1.227	-40.66	-40.66
1.228	-44.93	-44.93
1.229	-92.97	-92.97
1.23	-75.33	-75.33
1.231	-89.57	-89.57
1.232	-76.61	-76.61
1.233	-55.49	-55.49
1.234	-36.28	-36.28
1.235	-32.31	-32.31
1.236	-41.53	-41.53
1.237	-0.67	-0.67
1.238	-11.42	-11.42
1.239	-32.27	-32.27
1.24	-8.17	-8.17
1.241	4.59	4.59
1.242	32.14	32.14
1.243	34.19	34.19
1.244	-9.82	-9.82
1.245	-30.31	-30.31
1.246	-5.34	-5.34
1.247	-12.53	-12.53
1.248	10.09	10.09
1.249	-3.35	-3.35
1.25	-12.67	-12.67
1.251	-41.75	-41.75
1.252	-39.23	-39.23
1.253	-8.11	-8.11
1.254	-16.94	-16.94
1.255	-34.63	-34.63
1.256	-40.11	-40.11
1.257	-55.06	-55.06
1.258	-63.21	-63.21
1.259	-47.12	-47.12
1.26	-38.62	-38.62
1.261	-27.41	-27.41
1.262	-41.92	-41.92
1.263	-32.46	-32.46
1.264	-54.38	-54.38
1.265	-31.76	-31.76
1.266	-43.54	-43.54
1.267	-37.75	-37.75
1.268	-57.94	-57.94
1.269	-46.83	-46.83
1.27	-48.49	-48.49
1.271	-32.32	-32.32
1.272	-55.92	-55.92
1.273	-54.92	-54.92
1.274	-66.75	-66.75
1.275	-52.85	-52.85
1.276	-50.14	-50.14
1.277	-40.9	-40.9
1.278	-37.77	-37.77
1.279	-33.95	-33.95
1.28	-16.49	-16.49
1.281	-20.41	-20.41
1.282	-23	-23
1.283	-19.15	-19.15
1.284	-6.24	-6.24
1.285	-11.55	-11.55
1.286	-20.29	-20.29
1.287	-36.88	-36.88
1.288	-9.23	-9.23
1.289	21.4	21.4
1.29	-35.16	-35.16
1.291	-27.74	-27.74
1.292	-27.97	-27.97
1.293	-23.7	-23.7
1.294	-43.23	-43.23
1.295	-42.6	-42.6
1.296	-15.83	-15.83
1.297	-26.75	-26.75
1.298	-59.17	-59.17
1.299	-39.3	-39.3
1.3	-62.63	-62.63
1.301	-72.2	-72.2
1.302	-61.58	-61.58
1.303	-62.45	-62.45
1.304	-33.75	-33.75
1.305	-33.47	-33.47
1.306	-28.13	-28.13
1.307	-44.47	-44.47
1.308	-37.91	-37.91
1.309	-47.41	-47.41
1.31	-67.38	-67.38
1.311	-71	-71
1.312	-74.75	-74.75
1.313	-79.2	-79.2
1.314	-62.51	-62.51
1.315	-35.66	-35.66
1.316	-26.3	-26.3
1.317	-17.95	-17.95
1.318	-50.85	-50.85
1.319	-41.76	-41.76
1.32	-43.88	-43.88
1.321	-40.62	-40.62
1.322	-22.94	-22.94
1.323	-20.59	-20.59
1.324	-32.77	-32.77
1.325	-29.31	-29.31
1.326	-13.96	-13.96
1.327	-17.49	-17.49
1.328	-17.75	-17.75
1.329	-31.95	-31.95
1.33	-25.57	-25.57
1.331	-27.63	-27.63
1.332	-48.5	-48.5
1.333	-39.25	-39.25
1.334	-38.54	-38.54
1.335	-34.78	-34.78
1.336	-32.56	-32.56
1.337	-62.06	-62.06
1.338	-64.25	-64.25
1.339	-65.32	-65.32
1.34	-44.9	-44.9
1.341	-48.47	-48.47
1.342	-37.3	-37.3
1.343	-16.07	-16.07
1.344	-26.52	-26.52
1.345	-14.22	-14.22
1.346	-2.7	-2.7
1.347	14.95	14.95
1.348	29.31	29.31
1.349	37.06	37.06
1.35	16.79	16.79
1.351	3.55	3.55
1.352	19.51	19.51
1.353	12.39	12.39
1.354	-0.97	-0.97
1.355	-3.46	-3.46
1.356	4.17	4.17
1.357	8.4	8.4
1.358	9.03	9.03
1.359	3.83	3.83
1.36	17.29	17.29
1.361	-24.45	-24.45
1.362	-43.08	-43.08
1.363	-38.64	-38.64
1.364	-75.13	-75.13
1.365	-63.78	-63.78
1.366	-55.8	-55.8
1.367	-53.36	-53.36
1.368	-68.41	-68.41
1.369	-54.54	-54.54
1.37	-102.77	-102.77
1.371	-77.84	-77.84
1.372	-72.58	-72.58
1.373	-70.31	-70.31
1.374	-51.92	-51.92
1.375	-34.31	-34.31
1.376	-40.7	-40.7
1.377	-5.97	-5.97
1.378	-5.72	-5.72
1.379	-4.49	-4.49
1.38	7.58	7.58
1.381	-2.62	-2.62
1.382	5.78	5.78
1.383	-4.76	-4.76
1.384	14.73	14.73
1.385	-11.22	-11.22
1.386	-22.3	-22.3
1.387	22.18	22.18
1.388	20.16	20.16
1.389	21.81	21.81
1.39	30.62	30.62
1.391	14.35	14.35
1.392	-11.47	-11.47
1.393	-46.29	-46.29
1.394	-15.98	-15.98
1.395	-42.66	-42.66
1.396	-52.6	-52.6
1.397	-43.14	-43.14
1.398	-34.41	-34.41
1.399	-85.62	-85.62
1.4	-88.63	-88.63
1.401	-62.07	-62.07
1.402	-71.37	-71.37
1.403	-49.25	-49.25
1.404	-35.52	-35.52
1.405	-59	-59
1.406	-28.15	-28.15
1.407	-6.55	-6.55
1.408	-15.89	-15.89
1.409	-42.07	-42.07
1.41	-8.07	-8.07
1.411	1.14	1.14
1.412	-16.44	-16.44
1.413	-7.71	-7.71
1.414	-19.41	-19.41
1.415	-10.25	-10.25
1.416	-26.42	-26.42
1.417	-17.74	-17.74
1.418	-15.69	-15.69
1.419	-15.15	-15.15
1.42	-38.16	-38.16
1.421	-6.84	-6.84
1.422	-15.02	-15.02
1.423	-25.46	-25.46
1.424	-43.39	-43.39
1.425	-38.48	-38.48
1.426	-17.14	-17.14
1.427	-12.96	-12.96
1.428	-52.28	-52.28
1.429	-74	-74
1.43	-76.49	-76.49
1.431	-84.09	-84.09
1.432	-73.94	-73.94
1.433	-55.3	-55.3
1.434	-51.27	-51.27
1.435	-28.71	-28.71
1.436	-22.51	-22.51
1.437	-25.77	-25.77
1.438	-18.39	-18.39
1.439	-8.58	-8.58
1.44	-1.59	-1.59
1.441	2.29	2.29
1.442	-0.05	-0.05
1.443	25.34	25.34
1.444	23.21	23.21
1.445	14.23	14.23
1.446	27.01	27.01
1.447	22.22	22.22
1.448	39.34	39.34
1.449	38.98	38.98
1.45	34.34	34.34
1.451	31.96	31.96
1.452	24.5	24.5
1.453	-0.69	-0.69
1.454	-17.48	-17.48
1.455	-32.12	-32.12
1.456	-9.46	-9.46
1.457	-20.08	-20.08
1.458	6.05	6.05
1.459	25.67	25.67
1.46	19.88	19.88
1.461	1.6	1.6
1.462	19.64	19.64
1.463	9.09	9.09
1.464	-4.27	-4.27
1.465	-5.86	-5.86
1.466	-21.06	-21.06
1.467	3.27	3.27
1.468	-7.03	-7.03
1.469	17.48	17.48
1.47	13.88	13.88
1.471	3.11	3.11
1.472	23.82	23.82
1.473	16.53	16.53
1.474	3.95	3.95
1.475	-26.96	-26.96
1.476	-47.91	-47.91
1.477	-11.65	-11.65
1.478	2.16	2.16
1.479	-1.05	-1.05
1.48	-22.21	-22.21
1.481	0.83	0.83
1.482	-15.16	-15.16
1.483	-9.28	-9.28
1.484	-16.91	-16.91
1.485	-30.87	-30.87
1.486	-39.33	-39.33
1.487	-49.53	-49.53
1.488	-65.3	-65.3
1.489	-75.79	-75.79
1.49	-68.3	-68.3
1.491	-55.67	-55.67
1.492	-56.89	-56.89
1.493	-27.72	-27.72
1.494	-46.85	-46.85
1.495	-44.51	-44.51
1.496	-51.34	-51.34
1.497	-17.61	-17.61
1.498	8.46	8.46
1.499	23.9	23.9
1.5	19.72	19.72
1.501	37.08	37.08
1.502	2.8	2.8
1.503	6.79	6.79
1.504	17.46	17.46
1.505	-1.42	-1.42
1.506	-11.29	-11.29
1.507	4.55	4.55
1.508	33.18	33.18
1.509	39.78	39.78
1.51	38.54	38.54
1.511	19.3	19.3
1.512	11.48	11.48
1.513	-17.12	-17.12
1.514	-31.39	-31.39
1.515	-26.55	-26.55
1.516	-0.21	-0.21
1.517	-38.57	-38.57
1.518	-20.44	-20.44
1.519	-41.46	-41.46
1.52	-52.81	-52.81
1.521	-41.8	-41.8
1.522	-58.04	-58.04
1.523	-66.41	-66.41
1.524	-73.43	-73.43
1.525	-65.81	-65.81
1.526	-34.34	-34.34
1.527	-5.03	-5.03
1.528	-30.35	-30.35
1.529	-21.07	-21.07
1.53	-40.78	-40.78
1.531	-30.81	-30.81
1.532	-37.48	-37.48
1.533	5.21	5.21
1.534	-13.3	-13.3
1.535	-3.71	-3.71
1.536	37.46	37.46
1.537	25.14	25.14
1.538	51.49	51.49
1.539	36.16	36.16
1.54	6.37	6.37
1.541	7.43	7.43
1.542	-21.79	-21.79
1.543	-22.33	-22.33
1.544	-18.87	-18.87
1.545	-6.77	-6.77
1.546	-12.75	-12.75
1.547	-12.39	-12.39
1.548	-19.99	-19.99
1.549	-31.41	-31.41
1.55	-28.85	-28.85
1.551	-33.02	-33.02
1.552	-7.69	-7.69
1.553	-20.04	-20.04
1.554	-55.91	-55.91
1.555	-38.78	-38.78
1.556	-50.3	-50.3
1.557	-47.63	-47.63
1.558	-52.81	-52.81
1.559	-40.42	-40.42
1.56	-35.07	-35.07
1.561	-33.56	-33.56
1.562	-33.81	-33.81
1.563	-19.28	-19.28
1.564	-22.83	-22.83
1.565	-18.87	-18.87
1.566	-15.13	-15.13
1.567	-26.09	-26.09
1.568	-19.77	-19.77
1.569	-18.7	-18.7
1.57	-26.96	-26.96
1.571	-0.4	-0.4
1.572	-22.71	-22.71
1.573	-21.05	-21.05
1.574	-30.35	-30.35
1.575	-10.83	-10.83
1.576	-39.51	-39.51
1.577	-35.59	-35.59
1.578	-79.52	-79.52
1.579	-35.67	-35.67
1.58	-35.49	-35.49
1.581	-63.37	-63.37
1.582	-63.25	-63.25
1.583	-53.96	-53.96
1.584	-78.24	-78.24
1.585	-74.72	-74.72
1.586	-68.29	-68.29
1.587	-68.35	-68.35
1.588	-47.36	-47.36
1.589	-41.13	-41.13
1.59	-46.26	-46.26
1.591	-49.02	-49.02
1.592	-40.78	-40.78
1.593	-52.64	-52.64
1.594	-29.95	-29.95
1.595	-40.49	-40.49
1.596	-15.18	-15.18
1.597	-29.65	-29.65
1.598	-47.92	-47.92
1.599	-30.45	-30.45
1.6	3.56	3.56
1.601	-41.96	-41.96
1.602	-37.08	-37.08
1.603	-36.37	-36.37
1.604	-30.76	-30.76
1.605	-16.41	-16.41
1.606	-32.15	-32.15
1.607	-15.3	-15.3
1.608	-44.01	-44.01
1.609	-25.17	-25.17
1.61	-19.22	-19.22
1.611	-33.89	-33.89
1.612	-21.33	-21.33
1.613	-29.53	-29.53
1.614	-10.88	-10.88
1.615	-23.47	-23.47
1.616	-10.93	-10.93
1.617	-30.56	-30.56
1.618	-29.1	-29.1
1.619	-29.32	-29.32
1.62	-35.2	-35.2
1.621	-42.78	-42.78
1.622	-24.26	-24.26
1.623	-20.82	-20.82
1.624	-37.74	-37.74
1.625	-28.5	-28.5
1.626	-45.52	-45.52
1.627	-47.08	-47.08
1.628	-11.96	-11.96
1.629	-70.22	-70.22
1.63	-19.06	-19.06
1.631	-30.75	-30.75
1.632	-29.86	-29.86
1.633	-46.53	-46.53
1.634	-28.96	-28.96
1.635	-64.42	-64.42
1.636	-30.31	-30.31
1.637	-46.07	-46.07
1.638	-54.8	-54.8
1.639	-71.44	-71.44
1.64	-66.39	-66.39
1.641	-49.89	-49.89
1.642	-64.67	-64.67
1.643	-46.76	-46.76
1.644	-26.79	-26.79
1.645	-41.78	-41.78
1.646	-31.15	-31.15
1.647	-31.02	-31.02
1.648	-25.01	-25.01
1.649	-49.31	-49.31
1.65	-41.54	-41.54
1.651	-31.27	-31.27
1.652	-34.07	-34.07
1.653	-34.97	-34.97
1.654	-30.61	-30.61
1.655	-24.35	-24.35
1.656	-46.29	-46.29
1.657	-17.92	-17.92
1.658	-45.49	-45.49
1.659	-34.29	-34.29
1.66	-34.31	-34.31
1.661	-31.72	-31.72
1.662	-27.96	-27.96
1.663	-48.44	-48.44
1.664	-38.55	-38.55
1.665	-14.9	-14.9
1.666	-13.97	-13.97
1.667	-27.16	-27.16
1.668	-31.21	-31.21
1.669	-47.15	-47.15
1.67	-46.08	-46.08
1.671	-29.07	-29.07
1.672	-33.28	-33.28
1.673	-34.67	-34.67
1.674	-50.48	-50.48
1.675	-56.76	-56.76
1.676	-20.14	-20.14
1.677	-30.65	-30.65
1.678	-61.63	-61.63
1.679	-56.88	-56.88
1.68	-50.56	-50.56
1.681	-40.79	-40.79
1.682	-48.49	-48.49
1.683	-56.61	-56.61
1.684	-23.98	-23.98
1.685	-38.78	-38.78
1.686	-24.83	-24.83
1.687	-32.31	-32.31
1.688	-42.54	-42.54
1.689	-46.18	-46.18
1.69	-13.42	-13.42
1.691	-29.86	-29.86
1.692	-35.88	-35.88
1.693	-47.34	-47.34
1.694	-43.49	-43.49
1.695	-34.29	-34.29
1.696	-29.73	-29.73
1.697	-53.73	-53.73
1.698	-64.34	-64.34
1.699	-61.35	-61.35
1.7	-54.33	-54.33
1.701	-58.12	-58.12
1.702	-64.18	-64.18
1.703	-54.25	-54.25
1.704	-45.21	-45.21
1.705	-47.44	-47.44
1.706	-33.93	-33.93
1.707	-17.53	-17.53
1.708	-45.34	-45.34
1.709	-55.91	-55.91
1.71	-74.61	-74.61
1.711	-54.29	-54.29
1.712	-58.62	-58.62
1.713	-48.23	-48.23
1.714	-66.43	-66.43
1.715	-30.07	-30.07
1.716	-37.82	-37.82
1.717	-30.28	-30.28
1.718	-61.17	-61.17
1.719	-65.72	-65.72
1.72	-47.99	-47.99
1.721	-46.91	-46.91
1.722	-62.79	-62.79
1.723	-51.31	-51.31
1.724	-21.8	-21.8
1.725	-35	-35
1.726	-17.67	-17.67
1.727	-25.92	-25.92
1.728	-52.13	-52.13
1.729	-53	-53
1.73	-41.91	-41.91
1.731	-39.78	-39.78
1.732	-16.94	-16.94
1.733	-41.41	-41.41
1.734	-23.62	-23.62
1.735	-38.76	-38.76
1.736	-29.97	-29.97
1.737	-18.01	-18.01
1.738	0.82	0.82
1.739	-28.01	-28.01
1.74	-26.19	-26.19
1.741	-37.39	-37.39
1.742	-36.97	-36.97
1.743	-28.38	-28.38
1.744	-22.26	-22.26
1.745	-26.6	-26.6
1.746	-32.18	-32.18
1.747	-44.45	-44.45
1.748	-63.66	-63.66
1.749	-38.07	-38.07
1.75	-36.84	-36.84
1.751	-46.28	-46.28
1.752	-37.21	-37.21
1.753	-31.93	-31.93
1.754	-33.02	-33.02
1.755	-44.43	-44.43
1.756	-36.77	-36.77
1.757	-33.31	-33.31
1.758	-8.33	-8.33
1.759	-1.6	-1.6
1.76	15.02	15.02
1.761	-12.28	-12.28
1.762	-24.34	-24.34
1.763	-21.33	-21.33
1.764	-39.67	-39.67
1.765	7.05	7.05
1.766	-9.35	-9.35
1.767	5.68	5.68
1.768	-5.24	-5.24
1.769	-21.08	-21.08
1.77	-36.76	-36.76
1.771	-43.22	-43.22
1.772	-17.02	-17.02
1.773	-24.89	-24.89
1.774	-29.96	-29.96
1.775	-28.76	-28.76
1.776	-47.59	-47.59
1.777	-68.05	-68.05
1.778	-66.61	-66.61
1.779	-33	-33
1.78	-32.88	-32.88
1.781	-28.81	-28.81
1.782	-51.56	-51.56
1.783	-77.78	-77.78
1.784	-44.87	-44.87
1.785	-8.73	-8.73
1.786	2.52	2.52
1.787	-21.14	-21.14
1.788	-9.22	-9.22
1.789	-13.74	-13.74
1.79	-16.73	-16.73
1.791	0.09	0.09
1.792	5.36	5.36
1.793	-53.72	-53.72
1.794	-2	-2
1.795	32.96	32.96
1.796	51.38	51.38
1.797	16.84	16.84
1.798	40.51	40.51
1.799	13.37	13.37
1.8	48.92	48.92
1.801	0.98	0.98
1.802	-10.52	-10.52
1.803	-27.92	-27.92
1.804	-8.98	-8.98
1.805	-19.08	-19.08
1.806	-14.91	-14.91
1.807	-2.46	-2.46
1.808	1.7	1.7
1.809	4.51	4.51
1.81	5.1	5.1
1.811	-20.27	-20.27
1.812	-16.32	-16.32
1.813	-37.31	-37.31
1.814	-49.3	-49.3
1.815	-42.48	-42.48
1.816	-51.02	-51.02
1.817	-24.37	-24.37
1.818	-46.15	-46.15
1.819	-31.3	-31.3
1.82	-45.73	-45.73
1.821	-50.64	-50.64
1.822	-38.57	-38.57
1.823	-32.77	-32.77
1.824	-18.94	-18.94
1.825	-24.18	-24.18
1.826	-29.93	-29.93
1.827	-35.18	-35.18
1.828	-6.17	-6.17
1.829	-1.77	-1.77
1.83	0.97	0.97
1.831	0.06	0.06
1.832	-6.17	-6.17
1.833	-9.25	-9.25
1.834	-10.08	-10.08
1.835	12.93	12.93
1.836	-32.15	-32.15
1.837	10.52	10.52
1.838	19.48	19.48
1.839	26.85	26.85
1.84	20.79	20.79
1.841	12.16	12.16
1.842	-21.15	-21.15
1.843	34.75	34.75
1.844	0.59	0.59
1.845	-2.99	-2.99
1.846	-42.36	-42.36
1.847	-46.77	-46.77
1.848	-20.34	-20.34
1.849	23.22	23.22
1.85	-6.7	-6.7
1.851	33.45	33.45
1.852	15.25	15.25
1.853	12.49	12.49
1.854	0.27	0.27
1.855	0.43	0.43
1.856	23.21	23.21
1.857	2.6	2.6
1.858	-25.7	-25.7
1.859	-1.74	-1.74
1.86	-16.62	-16.62
1.861	-29.64	-29.64
1.862	-13.36	-13.36
1.863	0.05	0.05
1.864	-6.78	-6.78
1.865	-23.68	-23.68
1.866	-65.39	-65.39
1.867	-60.82	-60.82
1.868	-77.05	-77.05
1.869	-65.89	-65.89
1.87	-68.88	-68.88
1.871	-70.78	-70.78
1.872	-69.23	-69.23
1.873	-63.3	-63.3
1.874	-55.38	-55.38
1.875	-51.74	-51.74
1.876	-29.52	-29.52
1.877	-18.28	-18.28
1.878	-14.42	-14.42
1.879	-39.07	-39.07
1.88	-22.74	-22.74
1.881	-14.7	-14.7
1.882	-15.96	-15.96
1.883	0.86	0.86
1.884	18.23	18.23
1.885	7.67	7.67
1.886	-6.56	-6.56
1.887	-3.61	-3.61
1.888	-43.24	-43.24
1.889	10.07	10.07
1.89	20.55	20.55
1.891	-11.13	-11.13
1.892	-3.74	-3.74
1.893	-6.59	-6.59
1.894	-28	-28
1.895	-51.27	-51.27
1.896	-49.72	-49.72
1.897	-59.76	-59.76
1.898	-76.74	-76.74
1.899	-95.03	-95.03
1.9	-65.64	-65.64
1.901	-65.26	-65.26
1.902	-61.37	-61.37
1.903	-82.92	-82.92
1.904	-67.5	-67.5
1.905	-86.69	-86.69
1.906	-27.58	-27.58
1.907	-35.95	-35.95
1.908	-7.97	-7.97
1.909	17.46	17.46
1.91	5.8	5.8
1.911	8.76	8.76
1.912	-6.53	-6.53
1.913	-30.2	-30.2
1.914	-19.17	-19.17
1.915	-6.01	-6.01
1.916	-31.11	-31.11
1.917	-7.72	-7.72
1.918	8.44	8.44
1.919	19.95	19.95
1.92	23.69	23.69
1.921	22.22	22.22
1.922	27.53	27.53
1.923	25.12	25.12
1.924	15.68	15.68
1.925	7.98	7.98
1.926	-46.08	-46.08
1.927	-24.26	-24.26
1.928	-18.22	-18.22
1.929	-13.67	-13.67
1.93	-39.22	-39.22
1.931	-24.04	-24.04
1.932	-63.92	-63.92
1.933	-62.56	-62.56
1.934	-65.35	-65.35
1.935	-89.68	-89.68
1.936	-55.09	-55.09
1.937	-67.73	-67.73
1.938	-45.9	-45.9
1.939	-32.22	-32.22
1.94	-30.38	-30.38
1.941	-18.64	-18.64
1.942	-34.54	-34.54
1.943	-29.36	-29.36
1.944	-32.8	-32.8
1.945	2.17	2.17
1.946	-20.71	-20.71
1.947	-6.82	-6.82
1.948	-16.77	-16.77
1.949	-34.95	-34.95
1.95	-5.08	-5.08
1.951	18.85	18.85
1.952	-11.82	-11.82
1.953	-27.71	-27.71
1.954	-17.62	-17.62
1.955	-27.14	-27.14
1.956	-37.01	-37.01
1.957	-34.48	-34.48
1.958	-37.96	-37.96
1.959	-10.8	-10.8
1.96	-51.71	-51.71
1.961	-30.87	-30.87
1.962	-36.51	-36.51
1.963	-6.76	-6.76
1.964	-13.82	-13.82
1.965	-62.68	-62.68
1.966	-58.06	-58.06
1.967	-36.17	-36.17
1.968	-34.01	-34.01
1.969	-57.37	-57.37
1.97	-45	-45
1.971	-40.86	-40.86
1.972	-41.81	-41.81
1.973	-31.57	-31.57
1.974	-49.42	-49.42
1.975	-62.73	-62.73
1.976	-19.44	-19.44
1.977	-31.89	-31.89
1.978	-41.35	-41.35
1.979	-34.87	-34.87
1.98	-18.24	-18.24
1.981	-22.93	-22.93
1.982	-23.26	-23.26
1.983	-43.98	-43.98
1.984	-31.24	-31.24
1.985	-25.58	-25.58
1.986	-19.94	-19.94
1.987	-26.49	-26.49
1.988	-26.23	-26.23
1.989	-16.95	-16.95
1.99	-19.97	-19.97
1.991	-26.51	-26.51
1.992	-28.96	-28.96
1.993	-11.41	-11.41
1.994	-30.29	-30.29
1.995	-37.9	-37.9
1.996	-17.3	-17.3
1.997	-42.21	-42.21
1.998	-52.96	-52.96
[truncated: 98,001 more rows]

## Sheet: 2D
time, ns	phi	120..240 wrap	psi	120..240 wrap		bGal-4-aGlcNAc				MM3 1000K in vacuo, trajectory imported from GLYCOMAPS
0	29.4	29.4	6.9	6.9
0.001	55.3	55.3	-9.54	-9.54
0.002	22.23	22.23	-3.06	-3.06
0.003	32.96	32.96	-19.54	-19.54
0.004	8.99	8.99	-25.33	-25.33
0.005	39.96	39.96	-40.63	-40.63
0.006	30.05	30.05	-35.61	-35.61
0.007	12.38	12.38	-37.7	-37.7
0.008	5.84	5.84	-43.04	-43.04
0.009	12.16	12.16	-69.37	-69.37
0.01	-9.1	-9.1	-50.1	-50.1
0.011	-20.15	-20.15	-43.01	-43.01
0.012	-12.88	-12.88	-58.95	-58.95
0.013	-25.62	-25.62	-47.46	-47.46
0.014	-18.8	-18.8	-45.98	-45.98
0.015	-16	-16	-31.56	-31.56
0.016	-2.63	-2.63	-41.72	-41.72
0.017	2.5	2.5	-51.01	-51.01
0.018	17.35	17.35	-52.33	-52.33
0.019	23.88	23.88	-39.91	-39.91
0.02	42.84	42.84	-68.19	-68.19
0.021	41.67	41.67	-59.25	-59.25		1D cumulations (25K frames):					phi-psi abundance (25K frames):
0.022	39.55	39.55	-74	-74		angle cell	phi	psi			psi \ phi	-120	-110	-100	-90	-80	-70	-60	-50	-40	-30	-20	-10	0	10	20	30	40	50	60	70	80	90	100	110	120	130	140	150	160	170	180	190	200	210	220	230	240
0.023	50.26	50.26	-67.51	-67.51		-120	17	105			-120	0	0	0	0	0	0	0	1	0	2	1	3	8	6	10	13	20	22	12	4	1	2	0	0	0	0	0	0	0	0	0	0	0	0	0	0
0.024	52.03	52.03	-47.27	-47.27		-110	32	115			-110	0	0	0	0	1	0	0	1	1	4	6	3	2	9	11	21	24	16	7	4	2	0	2	0	0	0	0	0	0	0	0	0	1	0	0	0
0.025	63	63	-37.09	-37.09		-100	43	203			-100	0	0	0	0	0	3	2	6	8	6	6	10	9	13	28	28	30	29	19	4	0	0	1	0	0	0	0	0	1	0	0	0	0	0	0	0
0.026	28.17	28.17	-12.8	-12.8		-90	64	379			-90	0	0	0	0	1	4	8	5	5	11	5	4	14	30	62	73	73	60	15	5	2	1	0	0	0	0	0	0	1	0	0	0	0	0	0	0
0.027	27.4	27.4	11.88	11.88		-80	92	705			-80	0	0	1	6	5	15	15	16	20	12	10	16	28	70	115	144	117	63	33	8	4	1	1	0	0	0	0	0	1	2	0	1	0	0	0	0
0.028	28.84	28.84	-10.88	-10.88		-70	150	1157			-70	0	0	1	6	13	23	20	22	18	27	33	47	70	160	223	219	167	76	24	4	0	0	1	0	0	0	2	0	0	0	0	0	0	0	0	0
0.029	27.61	27.61	10.54	10.54		-60	178	1643			-60	1	3	3	15	28	15	28	15	23	32	54	107	157	274	334	267	188	67	14	8	1	1	4	0	0	2	1	0	0	0	0	0	0	0	0	0
0.03	43.48	43.48	14.76	14.76		-50	195	2057			-50	1	2	8	16	17	21	20	35	43	54	87	159	288	354	372	266	155	95	31	6	4	2	4	2	1	0	3	5	0	1	0	0	0	1	0	1
0.031	58.44	58.44	-3.9	-3.9		-40	317	2238			-40	1	8	8	8	10	21	17	30	41	97	125	197	296	338	354	289	181	84	47	26	13	7	5	3	1	1	2	2	3	3	5	2	3	4	1	2
0.032	55.43	55.43	14.48	14.48		-30	490	2217			-30	5	5	5	3	5	15	26	22	45	80	104	181	239	277	301	281	229	166	74	50	24	9	4	4	1	1	5	7	6	9	14	6	4	2	1	6
0.033	60.66	60.66	3.25	3.25		-20	735	2197			-20	4	5	4	3	6	8	17	23	58	55	82	121	168	244	265	278	249	235	145	78	23	15	7	7	4	3	4	8	15	9	12	8	8	10	4	9
0.034	89.36	89.36	5.92	5.92		-10	1205	2231			-10	2	5	6	4	4	7	11	7	18	37	48	58	113	173	233	322	338	311	196	111	42	14	10	3	7	8	5	16	24	25	20	20	9	10	6	6
0.035	67.06	67.06	1.31	1.31		0	1952	2135			0	1	3	2	1	0	3	6	5	6	13	22	40	71	123	247	335	376	365	215	107	33	14	3	5	3	4	8	12	21	20	20	22	12	4	8	2
0.036	53.4	53.4	23.12	23.12		10	2808	1767			10	0	0	3	1	0	4	1	1	4	8	11	34	58	126	236	306	331	253	137	87	29	12	7	2	2	4	13	9	19	15	20	9	12	2	5	4
0.037	44.14	44.14	-1.43	-1.43		20	3651	1327			20	0	0	0	0	0	0	1	0	2	2	12	20	50	111	187	253	231	188	102	53	29	12	4	6	1	3	7	11	9	8	8	5	5	5	1	0
0.038	40.46	40.46	4.2	4.2		30	3792	796			30	1	0	1	0	0	0	0	0	0	3	2	11	40	58	122	143	142	100	69	35	14	13	7	8	1	0	0	3	3	5	5	3	1	3	1	1
0.039	24.79	24.79	-17.87	-17.87		40	3353	505			40	0	0	0	0	0	0	0	0	2	0	6	16	33	37	76	68	79	70	43	36	9	9	3	2	1	1	1	0	2	1	1	1	1	6	0	0
0.04	23.02	23.02	-12.86	-12.86		50	2522	290			50	0	0	0	0	0	0	0	0	1	3	11	12	18	29	38	27	39	31	31	23	10	3	4	2	1	0	0	0	0	0	3	3	1	0	0	0
0.041	26.78	26.78	-17.19	-17.19		60	1384	153			60	0	0	0	0	0	0	0	0	0	4	4	4	8	12	13	27	23	23	13	12	5	2	0	0	0	1	0	0	0	0	0	2	0	0	0	0
0.042	26.32	26.32	-30.33	-30.33		70	757	94			70	0	0	0	0	0	0	0	0	1	2	4	2	4	6	9	12	18	13	8	7	5	0	0	0	0	0	0	0	0	0	1	1	0	0	0	0
0.043	25.74	25.74	-58.33	-58.33		80	285	45			80	0	0	0	0	0	0	0	0	0	0	1	0	1	0	9	6	6	5	8	4	2	2	0	0	0	0	0	0	0	1	0	0	0	0	0	0
0.044	3.46	3.46	-49.92	-49.92		90	134	44			90	0	0	0	0	0	0	1	0	0	1	1	1	1	2	4	6	12	7	3	2	1	0	0	0	0	0	0	0	0	0	1	0	1	0	0	0
0.045	-10.03	-10.03	-37.66	-37.66		100	71	24			100	0	0	0	0	0	0	0	0	1	0	1	1	2	3	4	2	4	4	0	1	0	0	0	0	0	0	0	0	1	0	0	0	0	0	0	0
0.046	-34.52	-34.52	-17.24	-17.24		110	47	15			110	0	0	0	0	0	0	1	0	0	1	0	1	3	2	2	2	2	0	1	0	0	0	0	0	0	0	0	0	0	0	0	0	0	0	0	0
0.047	-47.14	-47.14	-15.07	-15.07		120	26	18			120	0	0	0	0	0	1	0	0	2	0	2	2	1	4	1	2	0	1	1	1	0	0	0	0	0	0	0	0	0	0	0	0	0	0	0	0
0.048	-25.52	-25.52	-36.83	-36.83		130	29	30			130	0	0	0	0	0	1	0	0	3	0	0	4	2	2	6	4	2	2	3	1	0	0	0	0	0	0	0	0	0	0	0	0	0	0	0	0
0.049	-27.66	-27.66	-29.02	-29.02		140	52	60			140	0	0	0	0	0	0	0	2	1	0	6	8	9	4	7	7	9	3	3	0	0	0	0	0	0	0	0	0	1	0	0	0	0	0	0	0
0.05	0.12	0.12	-58.51	-58.51		150	76	131			150	0	0	0	0	0	3	1	2	2	1	4	9	7	20	22	29	17	6	1	1	2	1	0	0	0	1	1	0	1	0	0	0	0	0	0	0
0.051	-8.39	-8.39	-36.45	-36.45		160	110	282			160	0	0	0	1	1	2	1	0	4	1	9	15	38	46	53	44	36	19	5	3	1	1	0	0	0	0	0	0	1	0	0	0	0	0	0	0
0.052	6.78	6.78	-56.43	-56.43		170	100	467			170	0	0	0	0	1	1	1	0	0	6	12	32	49	86	97	66	43	39	16	10	4	1	0	0	2	0	0	1	0	0	0	0	0	0	0	0
0.053	-20.06	-20.06	-30.93	-30.93		180	112	465			180	0	0	1	0	0	1	0	1	2	6	23	23	56	68	71	76	57	41	13	11	6	2	1	1	0	0	0	2	1	0	0	0	1	0	1	0
0.054	48.21	48.21	-62.88	-62.88		190	83	429			190	1	0	0	0	0	1	0	0	2	7	18	20	47	51	60	71	52	39	27	20	7	3	1	1	0	0	0	0	0	0	0	0	0	0	0	0
0.055	38.48	38.48	-25.92	-25.92		200	61	298			200	0	0	0	0	0	0	0	0	2	4	14	25	32	38	33	41	35	29	23	14	3	1	0	1	1	0	0	0	0	0	0	0	1	0	0	0
0.056	54.47	54.47	-41.57	-41.57		210	47	185			210	0	0	0	0	0	0	1	0	1	2	9	10	13	7	18	29	31	21	22	7	7	4	1	0	0	0	0	0	0	0	2	0	0	0	0	0
0.057	42.13	42.13	0.46	0.46		220	28	123			220	0	0	0	0	0	1	0	0	0	6	1	4	8	17	11	17	16	18	11	10	0	2	1	0	0	0	0	0	0	0	0	0	0	0	0	0
0.058	53.95	53.95	21.56	21.56		230	31	98			230	0	0	0	0	0	0	0	1	0	1	1	3	7	6	15	15	15	16	10	3	2	0	0	0	0	0	0	0	0	1	0	0	1	0	0	0		total
0.059	25.67	25.67	66.53	66.53		240					240																																						max
0.06	26.26	26.26	88.41	88.41
0.061	45.63	45.63	87.49	87.49
0.062	57.3	57.3	73.19	73.19							Relative energy (kcal/mol): phi-psi (25K frames):
0.063	50.11	50.11	102.55	102.55							psi \ phi	-120	-110	-100	-90	-80	-70	-60	-50	-40	-30	-20	-10	0	10	20	30	40	50	60	70	80	90	100	110	120	130	140	150	160	170	180	190	200	210	220	230
0.064	83.3	83.3	84.91	84.91							-120	3.94558	3.94558	3.94558	3.94558	3.94558	3.94558	3.94558	3.53263	3.94558	3.11968	3.53263	2.87812	2.29377	2.46517	2.16083	2.00453	1.74788	1.6911	2.05221	2.70673	3.53263	3.11968	3.94558	3.94558	3.94558	3.94558	3.94558	3.94558	3.94558	3.94558	3.94558	3.94558	3.94558	3.94558	3.94558	3.94558		Boltzmann k (w/o E-23)
0.065	53.04	53.04	86.58	86.58							-110	3.94558	3.94558	3.94558	3.94558	3.53263	3.94558	3.94558	3.53263	3.53263	2.70673	2.46517	2.87812	3.11968	2.2236	2.10405	1.71882	1.63926	1.88082	2.37333	2.70673	3.11968	3.94558	3.11968	3.94558	3.94558	3.94558	3.94558	3.94558	3.94558	3.94558	3.94558	3.94558	3.53263	3.94558	3.94558	3.94558		Avogadro N (w/o E23)
0.066	42.69	42.69	93.37	93.37							-100	3.94558	3.94558	3.94558	3.94558	3.94558	2.87812	3.11968	2.46517	2.29377	2.46517	2.46517	2.16083	2.2236	2.00453	1.54743	1.54743	1.50632	1.52652	1.77844	2.70673	3.94558	3.94558	3.53263	3.94558	3.94558	3.94558	3.94558	3.94558	3.53263	3.94558	3.94558	3.94558	3.94558	3.94558	3.94558	3.94558		J to Kcal
0.067	54.25	54.25	78.61	78.61							-90	3.94558	3.94558	3.94558	3.94558	3.53263	2.70673	2.29377	2.57379	2.57379	2.10405	2.57379	2.70673	1.96038	1.50632	1.07384	0.976533	0.976533	1.09337	1.91927	2.57379	3.11968	3.53263	3.94558	3.94558	3.94558	3.94558	3.94558	3.94558	3.53263	3.94558	3.94558	3.94558	3.94558	3.94558	3.94558	3.94558		Temperature
0.068	61.41	61.41	50.74	50.74							-80	3.94558	3.94558	3.53263	2.46517	2.57379	1.91927	1.91927	1.88082	1.74788	2.05221	2.16083	1.88082	1.54743	1.00153	0.705775	0.571799	0.695503	1.0643	1.44954	2.29377	2.70673	3.53263	3.53263	3.94558	3.94558	3.94558	3.94558	3.94558	3.53263	3.11968	3.94558	3.53263	3.94558	3.94558	3.94558	3.94558		Zero abundance
0.069	38.09	38.09	45.75	45.75							-70	3.94558	3.94558	3.53263	2.46517	2.00453	1.66462	1.74788	1.6911	1.81065	1.56909	1.44954	1.23885	1.00153	0.509029	0.311237	0.32202	0.483518	0.952539	1.63926	2.70673	3.94558	3.94558	3.53263	3.94558	3.94558	3.94558	3.11968	3.94558	3.94558	3.94558	3.94558	3.94558	3.94558	3.94558	3.94558	3.94558		Infinite energy
0.07	65.5	65.5	26.65	26.65							-60	3.53263	2.87812	2.87812	1.91927	1.54743	1.91927	1.54743	1.91927	1.66462	1.46787	1.15614	0.748731	0.520306	0.188536	0.070567	0.203954	0.412951	1.02763	1.96038	2.29377	3.53263	3.53263	2.70673	3.94558	3.94558	3.11968	3.53263	3.94558	3.94558	3.94558	3.94558	3.94558	3.94558	3.94558	3.94558	3.94558
0.071	37.42	37.42	14.83	14.83							-50	3.53263	3.11968	2.29377	1.88082	1.84471	1.71882	1.74788	1.41448	1.29185	1.15614	0.872007	0.512764	0.158847	0.0359199	0.00637186	0.206189	0.527944	0.819598	1.48679	2.46517	2.70673	3.11968	2.70673	3.11968	3.53263	3.94558	2.87812	2.57379	3.94558	3.53263	3.94558	3.94558	3.94558	3.53263	3.94558	3.53263
0.072	59.13	59.13	-0.51	-0.51							-40	3.53263	2.29377	2.29377	2.29377	2.16083	1.71882	1.84471	1.50632	1.32022	0.807186	0.656099	0.385092	0.142524	0.0634745	0.0359199	0.156782	0.435558	0.892913	1.23885	1.59158	2.00453	2.37333	2.57379	2.87812	3.53263	3.53263	3.11968	3.11968	2.87812	2.87812	2.57379	3.11968	2.87812	2.70673	3.53263	3.11968
0.073	38.71	38.71	-2.82	-2.82							-30	2.57379	2.57379	2.57379	2.87812	2.57379	1.91927	1.59158	1.6911	1.26476	0.92198	0.765673	0.435558	0.269955	0.182048	0.132545	0.173507	0.295419	0.487097	0.968427	1.20199	1.63926	2.2236	2.70673	2.70673	3.53263	3.53263	2.57379	2.37333	2.46517	2.2236	1.96038	2.46517	2.70673	3.11968	3.53263	2.46517
0.074	30.76	30.76	-38.53	-38.53							-20	2.70673	2.57379	2.70673	2.87812	2.46517	2.29377	1.84471	1.66462	1.11357	1.14521	0.907269	0.675475	0.479962	0.25762	0.208433	0.179901	0.245535	0.280011	0.567676	0.937064	1.66462	1.91927	2.37333	2.37333	2.70673	2.87812	2.70673	2.29377	1.91927	2.2236	2.05221	2.29377	2.29377	2.16083	2.70673	2.2236
0.075	3.77	3.77	-26.41	-26.41							-10	3.11968	2.57379	2.46517	2.70673	2.70673	2.37333	2.10405	2.37333	1.81065	1.38138	1.22631	1.11357	0.716227	0.462489	0.285103	0.0923656	0.0634745	0.113074	0.388124	0.726866	1.30586	1.96038	2.16083	2.87812	2.37333	2.29377	2.57379	1.88082	1.63926	1.61494	1.74788	1.74788	2.2236	2.16083	2.46517	2.46517
0.076	18.97	18.97	-62.4	-62.4							0	3.53263	2.87812	3.11968	3.53263	3.94558	2.87812	2.46517	2.57379	2.46517	2.00453	1.6911	1.33493	0.993083	0.665708	0.25034	0.068786	0	0.0176893	0.333002	0.748731	1.44954	1.96038	2.87812	2.57379	2.87812	2.70673	2.29377	2.05221	1.71882	1.74788	1.74788	1.6911	2.05221	2.70673	2.29377	3.11968
0.077	9.61	9.61	-50.5	-50.5							10	3.94558	3.94558	2.87812	3.53263	3.94558	2.70673	3.53263	3.53263	2.70673	2.29377	2.10405	1.43175	1.11357	0.651352	0.277481	0.12273	0.0759423	0.236041	0.601487	0.872007	1.52652	2.05221	2.37333	3.11968	3.11968	2.70673	2.00453	2.2236	1.77844	1.91927	1.74788	2.2236	2.05221	3.11968	2.57379	2.70673
0.078	38.41	38.41	-93.75	-93.75							20	3.94558	3.94558	3.94558	3.94558	3.94558	3.94558	3.53263	3.94558	3.11968	3.11968	2.05221	1.74788	1.20199	0.726866	0.416129	0.236041	0.290239	0.412951	0.777242	1.16728	1.52652	2.05221	2.70673	2.46517	3.53263	2.87812	2.37333	2.10405	2.2236	2.29377	2.29377	2.57379	2.57379	2.57379	3.53263	3.94558
0.079	21.13	21.13	-55.94	-55.94							30	3.53263	3.94558	3.53263	3.94558	3.94558	3.94558	3.94558	3.94558	3.94558	2.87812	3.11968	2.10405	1.33493	1.11357	0.670572	0.57595	0.580131	0.78904	1.01011	1.41448	1.96038	2.00453	2.37333	2.29377	3.53263	3.94558	3.94558	2.87812	2.87812	2.57379	2.57379	2.87812	3.53263	2.87812	3.53263	3.53263
0.08	27.06	27.06	-56.6	-56.6							40	3.94558	3.94558	3.94558	3.94558	3.94558	3.94558	3.94558	3.94558	3.11968	3.94558	2.46517	1.88082	1.44954	1.38138	0.952539	1.0188	0.929474	1.00153	1.29185	1.3977	2.2236	2.2236	2.87812	3.11968	3.53263	3.53263	3.53263	3.94558	3.11968	3.53263	3.53263	3.53263	3.53263	2.46517	3.94558	3.94558
0.081	46.87	46.87	-53.49	-53.49							50	3.94558	3.94558	3.94558	3.94558	3.94558	3.94558	3.94558	3.94558	3.53263	2.87812	2.10405	2.05221	1.81065	1.52652	1.36549	1.56909	1.35001	1.48679	1.48679	1.66462	2.16083	2.87812	2.70673	3.11968	3.53263	3.94558	3.94558	3.94558	3.94558	3.94558	2.87812	2.87812	3.53263	3.94558	3.94558	3.94558
0.082	44.54	44.54	-40.97	-40.97							60	3.94558	3.94558	3.94558	3.94558	3.94558	3.94558	3.94558	3.94558	3.94558	2.70673	2.70673	2.70673	2.29377	2.05221	2.00453	1.56909	1.66462	1.66462	2.00453	2.05221	2.57379	3.11968	3.94558	3.94558	3.94558	3.53263	3.94558	3.94558	3.94558	3.94558	3.94558	3.11968	3.94558	3.94558	3.94558	3.94558
0.083	28.08	28.08	-1.39	-1.39							70	3.94558	3.94558	3.94558	3.94558	3.94558	3.94558	3.94558	3.94558	3.53263	3.11968	2.70673	3.11968	2.70673	2.46517	2.2236	2.05221	1.81065	2.00453	2.29377	2.37333	2.57379	3.94558	3.94558	3.94558	3.94558	3.94558	3.94558	3.94558	3.94558	3.94558	3.53263	3.53263	3.94558	3.94558	3.94558	3.94558
0.084	41.36	41.36	-8.31	-8.31							80	3.94558	3.94558	3.94558	3.94558	3.94558	3.94558	3.94558	3.94558	3.94558	3.94558	3.53263	3.94558	3.53263	3.94558	2.2236	2.46517	2.46517	2.57379	2.29377	2.70673	3.11968	3.11968	3.94558	3.94558	3.94558	3.94558	3.94558	3.94558	3.94558	3.53263	3.94558	3.94558	3.94558	3.94558	3.94558	3.94558
0.085	55.69	55.69	20.9	20.9							90	3.94558	3.94558	3.94558	3.94558	3.94558	3.94558	3.53263	3.94558	3.94558	3.53263	3.53263	3.53263	3.53263	3.11968	2.70673	2.46517	2.05221	2.37333	2.87812	3.11968	3.53263	3.94558	3.94558	3.94558	3.94558	3.94558	3.94558	3.94558	3.94558	3.94558	3.53263	3.94558	3.53263	3.94558	3.94558	3.94558
0.086	48.07	48.07	15.25	15.25							100	3.94558	3.94558	3.94558	3.94558	3.94558	3.94558	3.94558	3.94558	3.53263	3.94558	3.53263	3.53263	3.11968	2.87812	2.70673	3.11968	2.70673	2.70673	3.94558	3.53263	3.94558	3.94558	3.94558	3.94558	3.94558	3.94558	3.94558	3.94558	3.53263	3.94558	3.94558	3.94558	3.94558	3.94558	3.94558	3.94558
0.087	38.6	38.6	14.4	14.4							110	3.94558	3.94558	3.94558	3.94558	3.94558	3.94558	3.53263	3.94558	3.94558	3.53263	3.94558	3.53263	2.87812	3.11968	3.11968	3.11968	3.11968	3.94558	3.53263	3.94558	3.94558	3.94558	3.94558	3.94558	3.94558	3.94558	3.94558	3.94558	3.94558	3.94558	3.94558	3.94558	3.94558	3.94558	3.94558	3.94558
0.088	54.05	54.05	40.68	40.68							120	3.94558	3.94558	3.94558	3.94558	3.94558	3.53263	3.94558	3.94558	3.11968	3.94558	3.11968	3.11968	3.53263	2.70673	3.53263	3.11968	3.94558	3.53263	3.53263	3.53263	3.94558	3.94558	3.94558	3.94558	3.94558	3.94558	3.94558	3.94558	3.94558	3.94558	3.94558	3.94558	3.94558	3.94558	3.94558	3.94558
0.089	63.4	63.4	29.65	29.65							130	3.94558	3.94558	3.94558	3.94558	3.94558	3.53263	3.94558	3.94558	2.87812	3.94558	3.94558	2.70673	3.11968	3.11968	2.46517	2.70673	3.11968	3.11968	2.87812	3.53263	3.94558	3.94558	3.94558	3.94558	3.94558	3.94558	3.94558	3.94558	3.94558	3.94558	3.94558	3.94558	3.94558	3.94558	3.94558	3.94558
0.09	67.49	67.49	-7.05	-7.05							140	3.94558	3.94558	3.94558	3.94558	3.94558	3.94558	3.94558	3.11968	3.53263	3.94558	2.46517	2.29377	2.2236	2.70673	2.37333	2.37333	2.2236	2.87812	2.87812	3.94558	3.94558	3.94558	3.94558	3.94558	3.94558	3.94558	3.94558	3.94558	3.53263	3.94558	3.94558	3.94558	3.94558	3.94558	3.94558	3.94558
0.091	60.81	60.81	17.29	17.29							150	3.94558	3.94558	3.94558	3.94558	3.94558	2.87812	3.53263	3.11968	3.11968	3.53263	2.70673	2.2236	2.37333	1.74788	1.6911	1.52652	1.84471	2.46517	3.53263	3.53263	3.11968	3.53263	3.94558	3.94558	3.94558	3.53263	3.53263	3.94558	3.53263	3.94558	3.94558	3.94558	3.94558	3.94558	3.94558	3.94558
0.092	64.81	64.81	-0.21	-0.21							160	3.94558	3.94558	3.94558	3.53263	3.53263	3.11968	3.53263	3.94558	2.70673	3.53263	2.2236	1.91927	1.36549	1.25167	1.16728	1.27815	1.3977	1.77844	2.57379	2.87812	3.53263	3.53263	3.94558	3.94558	3.94558	3.94558	3.94558	3.94558	3.53263	3.94558	3.94558	3.94558	3.94558	3.94558	3.94558	3.94558
0.093	40.94	40.94	14.45	14.45							170	3.94558	3.94558	3.94558	3.94558	3.53263	3.53263	3.53263	3.94558	3.94558	2.46517	2.05221	1.46787	1.21403	0.878894	0.807186	1.03659	1.29185	1.35001	1.88082	2.16083	2.70673	3.53263	3.94558	3.94558	3.11968	3.94558	3.94558	3.53263	3.94558	3.94558	3.94558	3.94558	3.94558	3.94558	3.94558	3.94558
0.094	53.45	53.45	-10.35	-10.35							180	3.94558	3.94558	3.53263	3.94558	3.94558	3.53263	3.94558	3.53263	3.11968	2.46517	1.66462	1.66462	1.13447	1.0188	0.993083	0.952539	1.12393	1.32022	2.00453	2.10405	2.46517	3.11968	3.53263	3.53263	3.94558	3.94558	3.94558	3.11968	3.53263	3.94558	3.94558	3.94558	3.53263	3.94558	3.53263	3.94558
0.095	28.67	28.67	1.13	1.13							190	3.53263	3.94558	3.94558	3.94558	3.94558	3.53263	3.94558	3.94558	3.11968	2.37333	1.81065	1.74788	1.23885	1.19019	1.09337	0.993083	1.17862	1.35001	1.56909	1.74788	2.37333	2.87812	3.53263	3.53263	3.94558	3.94558	3.94558	3.94558	3.94558	3.94558	3.94558	3.94558	3.94558	3.94558	3.94558	3.94558
0.096	36.23	36.23	-6.01	-6.01							200	3.94558	3.94558	3.94558	3.94558	3.94558	3.94558	3.94558	3.94558	3.11968	2.70673	1.96038	1.61494	1.46787	1.36549	1.44954	1.32022	1.41448	1.52652	1.66462	1.96038	2.87812	3.53263	3.94558	3.53263	3.53263	3.94558	3.94558	3.94558	3.94558	3.94558	3.94558	3.94558	3.53263	3.94558	3.94558	3.94558
0.097	47.22	47.22	-30.54	-30.54							210	3.94558	3.94558	3.94558	3.94558	3.94558	3.94558	3.53263	3.94558	3.53263	3.11968	2.2236	2.16083	2.00453	2.37333	1.81065	1.52652	1.48679	1.71882	1.6911	2.37333	2.37333	2.70673	3.53263	3.94558	3.94558	3.94558	3.94558	3.94558	3.94558	3.94558	3.11968	3.94558	3.94558	3.94558	3.94558	3.94558
0.098	44.64	44.64	-36.49	-36.49							220	3.94558	3.94558	3.94558	3.94558	3.94558	3.53263	3.94558	3.94558	3.94558	2.46517	3.53263	2.70673	2.29377	1.84471	2.10405	1.84471	1.88082	1.81065	2.10405	2.16083	3.94558	3.11968	3.53263	3.94558	3.94558	3.94558	3.94558	3.94558	3.94558	3.94558	3.94558	3.94558	3.94558	3.94558	3.94558	3.94558
0.099	7.5	7.5	-21.5	-21.5							230	3.94558	3.94558	3.94558	3.94558	3.94558	3.94558	3.94558	3.53263	3.94558	3.53263	3.53263	2.87812	2.37333	2.46517	1.91927	1.91927	1.91927	1.88082	2.16083	2.87812	3.11968	3.94558	3.94558	3.94558	3.94558	3.94558	3.94558	3.94558	3.94558	3.53263	3.94558	3.94558	3.53263	3.94558	3.94558	3.94558
0.1	30.46	30.46	-23.57	-23.57
0.101	24.56	24.56	-34.94	-34.94
0.102	37.93	37.93	-67.7	-67.7
0.103	15.02	15.02	-62.09	-62.09
0.104	-3.87	-3.87	-48.75	-48.75
0.105	-27.7	-27.7	-42.33	-42.33
0.106	-28.35	-28.35	-34.94	-34.94
0.107	-19.49	-19.49	-29.45	-29.45
0.108	-15.53	-15.53	-18.55	-18.55
0.109	-2.87	-2.87	-60.44	-60.44
0.11	-7.74	-7.74	-30.2	-30.2
0.111	4.23	4.23	-37.25	-37.25
0.112	15.39	15.39	-33.85	-33.85
0.113	35.69	35.69	-48.32	-48.32
0.114	28.72	28.72	-53.1	-53.1
0.115	27.59	27.59	-62.2	-62.2
0.116	0.74	0.74	-35.87	-35.87
0.117	-1.06	-1.06	-36.76	-36.76
0.118	-4.45	-4.45	-45.21	-45.21
0.119	-18.22	-18.22	-36.66	-36.66
0.12	-31.81	-31.81	-35.97	-35.97
0.121	-53.56	-53.56	-13.81	-13.81
0.122	-46.63	-46.63	-25.82	-25.82
0.123	-8.04	-8.04	-51.11	-51.11
0.124	11.05	11.05	-59.13	-59.13
0.125	11.61	11.61	-58.91	-58.91
0.126	9.21	9.21	-51.52	-51.52
0.127	35.45	35.45	-50.25	-50.25
0.128	25	25	-52.79	-52.79
0.129	37.05	37.05	-49.38	-49.38
0.13	36.27	36.27	-44.76	-44.76
0.131	30.54	30.54	-29.58	-29.58
0.132	18.13	18.13	-20.04	-20.04
0.133	21.29	21.29	-23.79	-23.79
0.134	40.25	40.25	-22.6	-22.6
0.135	72.81	72.81	-42.39	-42.39
0.136	47.52	47.52	-33.45	-33.45
0.137	40.28	40.28	8.65	8.65
0.138	50.28	50.28	-22.47	-22.47
0.139	42.79	42.79	18.67	18.67
0.14	26.13	26.13	31.77	31.77
0.141	12.77	12.77	48.14	48.14
0.142	52.16	52.16	-8.95	-8.95
0.143	46.67	46.67	21.19	21.19
0.144	52.03	52.03	27.53	27.53
0.145	67.46	67.46	9.55	9.55
0.146	64.9	64.9	-10.11	-10.11
0.147	61.33	61.33	-18.01	-18.01
0.148	47.43	47.43	8.93	8.93
0.149	37.1	37.1	-16.38	-16.38
0.15	17.13	17.13	0.11	0.11
0.151	30.76	30.76	-40.38	-40.38
0.152	30.17	30.17	-36.66	-36.66
0.153	22.8	22.8	-65.39	-65.39
0.154	25.29	25.29	-62.35	-62.35
0.155	16.46	16.46	-46.14	-46.14
0.156	18.2	18.2	-58.57	-58.57
0.157	42.34	42.34	-62.33	-62.33
0.158	14.07	14.07	-42.22	-42.22
0.159	23.03	23.03	-43.52	-43.52
0.16	18.64	18.64	-40.04	-40.04
0.161	1.56	1.56	-35.6	-35.6
0.162	-1.49	-1.49	16.2	16.2
0.163	17.46	17.46	-2.23	-2.23
0.164	14.78	14.78	-20.7	-20.7
0.165	29.29	29.29	-31.06	-31.06
0.166	39.89	39.89	-25.24	-25.24
0.167	21.64	21.64	-29.84	-29.84
0.168	20.14	20.14	-21.34	-21.34
0.169	23.93	23.93	-32.77	-32.77
0.17	29.25	29.25	-31.2	-31.2
0.171	-10.7	-10.7	-6.11	-6.11
0.172	-3.78	-3.78	-30.28	-30.28
0.173	-13.25	-13.25	-39.09	-39.09
0.174	24.84	24.84	-36.19	-36.19
0.175	34.12	34.12	-77.88	-77.88
0.176	23.93	23.93	-61.52	-61.52
0.177	46.42	46.42	-62.37	-62.37
0.178	35.13	35.13	-49.04	-49.04
0.179	5.59	5.59	-41.24	-41.24
0.18	4.49	4.49	-24.44	-24.44
0.181	46.31	46.31	-46	-46
0.182	27.34	27.34	-39.46	-39.46
0.183	27.12	27.12	-16.98	-16.98
0.184	13.3	13.3	-33.01	-33.01
0.185	44.04	44.04	-55.52	-55.52
0.186	30.01	30.01	-31.89	-31.89
0.187	30.5	30.5	-11.47	-11.47
0.188	5.67	5.67	-20.52	-20.52
0.189	-29.65	-29.65	2.09	2.09
0.19	17.34	17.34	-51.48	-51.48
0.191	30.76	30.76	-49.86	-49.86
0.192	31.4	31.4	-54.64	-54.64
0.193	16.96	16.96	-33.2	-33.2
0.194	31.28	31.28	-53.59	-53.59
0.195	27.83	27.83	-57.8	-57.8
0.196	43.08	43.08	-70.42	-70.42
0.197	49.87	49.87	-83.79	-83.79
0.198	24.43	24.43	-41.63	-41.63
0.199	19.72	19.72	-48.45	-48.45
0.2	36.09	36.09	-62.77	-62.77
0.201	25.1	25.1	-62.97	-62.97
0.202	18.71	18.71	-44.97	-44.97
0.203	16.45	16.45	-10.25	-10.25
0.204	42.91	42.91	-31.92	-31.92
0.205	16.67	16.67	6.63	6.63
0.206	37.42	37.42	1.11	1.11
0.207	45.17	45.17	-5.34	-5.34
0.208	38.22	38.22	17.44	17.44
0.209	50	50	18.97	18.97
0.21	52.78	52.78	21.75	21.75
0.211	55.42	55.42	8.36	8.36
0.212	52.26	52.26	-7	-7
0.213	57.61	57.61	-13.09	-13.09
0.214	35.87	35.87	-15.01	-15.01
0.215	38.4	38.4	-29.14	-29.14
0.216	7.62	7.62	-30.35	-30.35
0.217	65.2	65.2	-98.25	-98.25
0.218	61.14	61.14	-77.39	-77.39
0.219	26.13	26.13	-66.5	-66.5
0.22	2.1	2.1	-44.05	-44.05
0.221	-13.27	-13.27	-37.08	-37.08
0.222	-10.16	-10.16	-34.43	-34.43
0.223	-25.27	-25.27	-31.17	-31.17
0.224	-0.8	-0.8	-31.07	-31.07
0.225	-25.71	-25.71	-25.61	-25.61
0.226	-33.21	-33.21	-25.2	-25.2
0.227	-5.24	-5.24	-36.18	-36.18
0.228	15.13	15.13	-47.47	-47.47
0.229	24.53	24.53	-68.12	-68.12
0.23	49.06	49.06	-58.02	-58.02
0.231	12.09	12.09	-52.83	-52.83
0.232	12.79	12.79	-30.4	-30.4
0.233	16.89	16.89	-30.41	-30.41
0.234	29.37	29.37	-26.21	-26.21
0.235	-1	-1	-29.13	-29.13
0.236	22.63	22.63	9.13	9.13
0.237	26.1	26.1	-7	-7
0.238	29.22	29.22	1.44	1.44
0.239	68.95	68.95	-1.57	-1.57
0.24	52.89	52.89	-23.46	-23.46
0.241	51.67	51.67	6.32	6.32
0.242	38.04	38.04	31.17	31.17
0.243	64.22	64.22	3.66	3.66
0.244	55.44	55.44	26.31	26.31
0.245	39.41	39.41	34.18	34.18
0.246	57.1	57.1	5.37	5.37
0.247	53.11	53.11	16	16
0.248	45.65	45.65	-5.12	-5.12
0.249	60.34	60.34	-2.36	-2.36
0.25	42.83	42.83	-14.62	-14.62
0.251	46.05	46.05	-13.53	-13.53
0.252	7.77	7.77	9.91	9.91
0.253	25.59	25.59	-8.38	-8.38
0.254	40.76	40.76	-15.61	-15.61
0.255	30.97	30.97	-1.11	-1.11
0.256	32.8	32.8	-10.58	-10.58
0.257	0.82	0.82	7.91	7.91
0.258	21.1	21.1	-2.24	-2.24
0.259	30.03	30.03	-25.41	-25.41
0.26	22.27	22.27	-33.66	-33.66
0.261	45.86	45.86	-45.57	-45.57
0.262	29.27	29.27	-52.07	-52.07
0.263	33.97	33.97	-33.57	-33.57
0.264	32.07	32.07	-58.79	-58.79
0.265	-12.88	-12.88	-27.75	-27.75
0.266	-18.11	-18.11	-39.27	-39.27
0.267	20.51	20.51	-55.89	-55.89
0.268	-10.84	-10.84	-24.59	-24.59
0.269	-25.62	-25.62	-34.12	-34.12
0.27	-28.02	-28.02	-17.63	-17.63
0.271	-5.42	-5.42	-49.97	-49.97
0.272	10.84	10.84	-46.35	-46.35
0.273	23.48	23.48	-46.75	-46.75
0.274	29.21	29.21	-44.33	-44.33
0.275	25.6	25.6	-56.07	-56.07
0.276	20.9	20.9	-35.88	-35.88
0.277	69.82	69.82	-43.86	-43.86
0.278	23.34	23.34	-9.01	-9.01
0.279	-4.29	-4.29	21.74	21.74
0.28	41.2	41.2	1.97	1.97
0.281	48.99	48.99	11.58	11.58
0.282	57.34	57.34	22.72	22.72
0.283	62.92	62.92	-0.43	-0.43
0.284	76.52	76.52	-6.58	-6.58
0.285	75.63	75.63	-29.41	-29.41
0.286	32.91	32.91	22.06	22.06
0.287	50.02	50.02	10	10
0.288	60.73	60.73	0.7	0.7
0.289	50.42	50.42	-27.7	-27.7
0.29	15.2	15.2	17.03	17.03
0.291	55.99	55.99	-18.19	-18.19
0.292	43.76	43.76	-23.18	-23.18
0.293	48.78	48.78	-27.28	-27.28
0.294	51	51	-15.29	-15.29
0.295	31.13	31.13	-41.69	-41.69
0.296	17.24	17.24	-28.52	-28.52
0.297	15.51	15.51	-25.71	-25.71
0.298	-3.27	-3.27	-14.88	-14.88
0.299	7.3	7.3	-27.8	-27.8
0.3	23.18	23.18	-49.51	-49.51
0.301	52.26	52.26	-73.65	-73.65
0.302	50.1	50.1	-52.85	-52.85
0.303	56.56	56.56	-70.62	-70.62
0.304	28.81	28.81	-43.54	-43.54
0.305	1.45	1.45	-27.54	-27.54
0.306	-14.14	-14.14	-22.5	-22.5
0.307	-8.55	-8.55	-32.69	-32.69
0.308	8.4	8.4	-53.29	-53.29
0.309	2.21	2.21	-38.92	-38.92
0.31	18.23	18.23	-62.3	-62.3
0.311	47.77	47.77	-84.66	-84.66
0.312	43.26	43.26	-90.67	-90.67
0.313	25.5	25.5	-59.63	-59.63
0.314	-8.26	-8.26	-42.05	-42.05
0.315	2.14	2.14	-44.11	-44.11
0.316	36.6	36.6	-54.57	-54.57
0.317	41.7	41.7	-55.33	-55.33
0.318	23.62	23.62	0.06	0.06
0.319	24.03	24.03	-15.9	-15.9
0.32	15.05	15.05	12.92	12.92
0.321	9.6	9.6	17.79	17.79
0.322	50.54	50.54	17.47	17.47
0.323	43.97	43.97	10.18	10.18
0.324	44.17	44.17	8.47	8.47
0.325	59.73	59.73	16.41	16.41
0.326	58.66	58.66	-8.04	-8.04
0.327	56.88	56.88	-4.6	-4.6
0.328	42.64	42.64	30.92	30.92
0.329	44.89	44.89	15.8	15.8
0.33	45.74	45.74	-18.92	-18.92
0.331	56.06	56.06	-8.78	-8.78
0.332	64.96	64.96	-24.42	-24.42
0.333	22.83	22.83	-7.68	-7.68
0.334	7.19	7.19	-19.32	-19.32
0.335	22.59	22.59	-14.05	-14.05
0.336	27.76	27.76	-36.1	-36.1
0.337	19.51	19.51	-32.47	-32.47
0.338	19.84	19.84	-49.61	-49.61
0.339	28.34	28.34	-60.97	-60.97
0.34	5.93	5.93	-53.56	-53.56
0.341	22.58	22.58	-82.06	-82.06
0.342	34.07	34.07	-88.05	-88.05
0.343	36.52	36.52	-62.89	-62.89
0.344	40.57	40.57	-58.51	-58.51
0.345	20.65	20.65	-30.74	-30.74
0.346	-9.95	-9.95	-7.85	-7.85
0.347	9.81	9.81	-14.04	-14.04
0.348	-7.58	-7.58	-11.76	-11.76
0.349	6.12	6.12	-13.81	-13.81
0.35	24.28	24.28	-32.37	-32.37
0.351	33.16	33.16	-28.76	-28.76
0.352	26.37	26.37	-25.28	-25.28
0.353	29.45	29.45	-0.31	-0.31
0.354	32.56	32.56	3.09	3.09
0.355	29.22	29.22	18.46	18.46
0.356	51.22	51.22	16.35	16.35
0.357	61.27	61.27	14.61	14.61
0.358	92.94	92.94	-10.1	-10.1
0.359	66.72	66.72	15.56	15.56
0.36	88.56	88.56	13.97	13.97
0.361	52.04	52.04	2.18	2.18
0.362	41.13	41.13	14.21	14.21
0.363	44.34	44.34	-7.04	-7.04
0.364	10.96	10.96	22.74	22.74
0.365	49.2	49.2	0.83	0.83
0.366	61	61	-30.51	-30.51
0.367	38.59	38.59	-4.01	-4.01
0.368	50.79	50.79	-29.28	-29.28
0.369	58.85	58.85	-14.45	-14.45
0.37	28.3	28.3	-18.74	-18.74
0.371	27.6	27.6	-20.51	-20.51
0.372	39.45	39.45	-31.44	-31.44
0.373	47.92	47.92	-30.32	-30.32
0.374	43.8	43.8	-18.3	-18.3
0.375	27.56	27.56	-6.17	-6.17
0.376	8.94	8.94	5.22	5.22
0.377	25.32	25.32	23.4	23.4
0.378	43.21	43.21	11.27	11.27
0.379	75.07	75.07	-1.85	-1.85
0.38	73.87	73.87	16.2	16.2
0.381	60.71	60.71	8.87	8.87
0.382	40.86	40.86	31.9	31.9
0.383	40.31	40.31	17	17
0.384	34.31	34.31	20.81	20.81
0.385	36.43	36.43	1.85	1.85
0.386	25.55	25.55	-7.87	-7.87
0.387	14.85	14.85	-20.51	-20.51
0.388	6.48	6.48	-33.18	-33.18
0.389	20.38	20.38	-68.2	-68.2
0.39	46.49	46.49	-87.23	-87.23
0.391	19.97	19.97	-70.2	-70.2
0.392	17.94	17.94	-67.66	-67.66
0.393	60.56	60.56	-105.59	-105.59
0.394	39.77	39.77	-55.2	-55.2
0.395	15.52	15.52	-44.42	-44.42
0.396	3.82	3.82	-27.45	-27.45
0.397	5.38	5.38	-27.72	-27.72
0.398	11.23	11.23	-12.57	-12.57
0.399	38.17	38.17	5.62	5.62
0.4	42.39	42.39	-15.13	-15.13
0.401	58.02	58.02	-24.26	-24.26
0.402	33.05	33.05	6.06	6.06
0.403	28.24	28.24	27.5	27.5
0.404	38.72	38.72	21.82	21.82
0.405	11.79	11.79	6.87	6.87
0.406	29.11	29.11	-14.33	-14.33
0.407	31.6	31.6	31.06	31.06
0.408	68.01	68.01	10.79	10.79
0.409	90.61	90.61	20.39	20.39
0.41	75.01	75.01	13.31	13.31
0.411	72.04	72.04	10.19	10.19
0.412	79.86	79.86	-16.05	-16.05
0.413	62.75	62.75	2.34	2.34
0.414	25.02	25.02	13.6	13.6
0.415	31.57	31.57	-1.89	-1.89
0.416	48.64	48.64	-6.58	-6.58
0.417	43.85	43.85	-15.53	-15.53
0.418	34.66	34.66	-1.44	-1.44
0.419	14.34	14.34	17.1	17.1
0.42	59.27	59.27	-22.49	-22.49
0.421	52.78	52.78	-15.99	-15.99
0.422	41.37	41.37	11.9	11.9
0.423	30.41	30.41	22.95	22.95
0.424	46.54	46.54	17.25	17.25
0.425	40.14	40.14	31.19	31.19
0.426	24	24	12.04	12.04
0.427	20.1	20.1	26.41	26.41
0.428	44.33	44.33	15.69	15.69
0.429	56.03	56.03	-8.88	-8.88
0.43	62.9	62.9	0.29	0.29
0.431	44.8	44.8	-13.29	-13.29
0.432	52.21	52.21	-12.7	-12.7
0.433	28.91	28.91	11.74	11.74
0.434	10.87	10.87	11.18	11.18
0.435	57.28	57.28	-40.44	-40.44
0.436	74.33	74.33	-16.54	-16.54
0.437	66.35	66.35	-6.07	-6.07
0.438	53.78	53.78	-5.86	-5.86
0.439	74.03	74.03	-7.93	-7.93
0.44	46.83	46.83	20.05	20.05
0.441	67.34	67.34	7.88	7.88
0.442	37.89	37.89	15.31	15.31
0.443	80.18	80.18	5.01	5.01
0.444	56.56	56.56	-8.03	-8.03
0.445	49.7	49.7	-7.13	-7.13
0.446	45.01	45.01	7.96	7.96
0.447	66.17	66.17	-11.44	-11.44
0.448	52.51	52.51	11.23	11.23
0.449	61.49	61.49	-8.05	-8.05
0.45	26.18	26.18	3.3	3.3
0.451	11.47	11.47	29.25	29.25
0.452	55.99	55.99	5.63	5.63
0.453	47.33	47.33	-5.02	-5.02
0.454	33.27	33.27	4.84	4.84
0.455	58.05	58.05	7.81	7.81
0.456	75.19	75.19	6.02	6.02
0.457	45.85	45.85	27.38	27.38
0.458	37.94	37.94	39.31	39.31
0.459	8.85	8.85	24.81	24.81
0.46	17.43	17.43	36.85	36.85
0.461	41.83	41.83	-0.13	-0.13
0.462	55.9	55.9	-22.55	-22.55
0.463	64.56	64.56	-21.03	-21.03
0.464	44.51	44.51	-6.01	-6.01
0.465	53.5	53.5	9.85	9.85
0.466	47.15	47.15	11.05	11.05
0.467	42.34	42.34	8.67	8.67
0.468	20.15	20.15	35.12	35.12
0.469	13.41	13.41	63.79	63.79
0.47	18.96	18.96	59.22	59.22
0.471	38.11	38.11	42.86	42.86
0.472	68.23	68.23	9.3	9.3
0.473	69.21	69.21	21.5	21.5
0.474	56.52	56.52	17.59	17.59
0.475	66.23	66.23	-18.01	-18.01
0.476	31.69	31.69	6.4	6.4
0.477	18.15	18.15	-6.86	-6.86
0.478	24.47	24.47	1.88	1.88
0.479	34.53	34.53	-12.06	-12.06
0.48	43.83	43.83	-26.26	-26.26
0.481	45.75	45.75	-9.8	-9.8
0.482	56.08	56.08	-8.51	-8.51
0.483	41.68	41.68	-12.12	-12.12
0.484	42.76	42.76	25.7	25.7
0.485	39.28	39.28	20.75	20.75
0.486	62.49	62.49	13.53	13.53
0.487	60.44	60.44	12.48	12.48
0.488	55.04	55.04	27.55	27.55
0.489	35.01	35.01	9.59	9.59
0.49	52.02	52.02	3.61	3.61
0.491	34.91	34.91	26.74	26.74
0.492	31.03	31.03	12.15	12.15
0.493	25.06	25.06	16.5	16.5
0.494	18.2	18.2	14.11	14.11
0.495	16.87	16.87	2.74	2.74
0.496	19.25	19.25	-0.47	-0.47
0.497	16.44	16.44	-9.79	-9.79
0.498	21.52	21.52	-41.63	-41.63
0.499	38.39	38.39	-56.57	-56.57
0.5	13.57	13.57	-28.2	-28.2
0.501	41.3	41.3	-58.67	-58.67
0.502	37.56	37.56	-40.96	-40.96
0.503	26.12	26.12	-51.81	-51.81
0.504	24.71	24.71	-55.23	-55.23
0.505	2.85	2.85	-34.94	-34.94
0.506	33.55	33.55	-63.21	-63.21
0.507	24.07	24.07	-65	-65
0.508	13.41	13.41	-17.6	-17.6
0.509	23.76	23.76	-22.01	-22.01
0.51	36.8	36.8	-43.73	-43.73
0.511	49.03	49.03	-61.71	-61.71
0.512	41.42	41.42	-31.5	-31.5
0.513	35.16	35.16	-60.32	-60.32
0.514	23.05	23.05	-45.56	-45.56
0.515	22.08	22.08	-27.22	-27.22
0.516	9.4	9.4	-28.89	-28.89
0.517	23.86	23.86	-62.9	-62.9
0.518	32.54	32.54	-61.74	-61.74
0.519	21.45	21.45	-50.43	-50.43
0.52	-6.96	-6.96	-44.82	-44.82
0.521	2.15	2.15	-46.68	-46.68
0.522	0.25	0.25	-54.21	-54.21
0.523	-7.57	-7.57	-58.5	-58.5
0.524	31.05	31.05	-78.78	-78.78
0.525	33.75	33.75	-76.25	-76.25
0.526	34.13	34.13	-54.67	-54.67
0.527	57.41	57.41	-82.04	-82.04
0.528	31.73	31.73	-41.05	-41.05
0.529	47.54	47.54	-40.62	-40.62
0.53	34.94	34.94	-52.19	-52.19
0.531	60.63	60.63	-34.43	-34.43
0.532	24.62	24.62	6.41	6.41
0.533	38.01	38.01	-0.84	-0.84
0.534	28.27	28.27	30.34	30.34
0.535	16.9	16.9	17.71	17.71
0.536	29.29	29.29	30.8	30.8
0.537	73.66	73.66	0.81	0.81
0.538	128.68	128.68	-16.26	-16.26
0.539	114.67	114.67	1.48	1.48
0.54	137.64	137.64	-18.55	-18.55
0.541	134.95	134.95	2.37	2.37
0.542	152.93	152.93	-28.96	-28.96
0.543	186.84	186.84	-31.64	-31.64
0.544	164.32	164.32	0.61	0.61
0.545	166.9	166.9	7.52	7.52
0.546	167.51	167.51	4.83	4.83
0.547	158.56	158.56	31.88	31.88
0.548	190.44	190.44	8.02	8.02
0.549	187.05	187.05	-7	-7
0.55	181.23	181.23	12.38	12.38
0.551	156.08	156.08	2.36	2.36
0.552	173.03	173.03	12.18	12.18
0.553	157.35	157.35	-2.6	-2.6
0.554	141.92	141.92	18.32	18.32
0.555	140.3	140.3	17.91	17.91
0.556	143.15	143.15	41.09	41.09
0.557	148.99	148.99	-4.05	-4.05
0.558	184.52	184.52	-29.12	-29.12
0.559	186.47	186.47	-28.89	-28.89
0.56	170.55	170.55	-6.94	-6.94
0.561	147.5	147.5	27.25	27.25
0.562	172.06	172.06	-2.94	-2.94
0.563	183.32	183.32	-3.86	-3.86
0.564	209.02	209.02	-23.88	-23.88
0.565	182.84	182.84	-0.45	-0.45
0.566	160.85	160.85	2.01	2.01
0.567	170.6	170.6	15.56	15.56
0.568	202.63	202.63	-33.61	-33.61
0.569	186.37	186.37	-20.93	-20.93
0.57	160.37	160.37	-2.34	-2.34
0.571	152.6	152.6	-1.88	-1.88
0.572	165.26	165.26	9.06	9.06
0.573	170.61	170.61	4.61	4.61
0.574	178.42	178.42	8.02	8.02
0.575	194.45	194.45	-19.08	-19.08
0.576	213.58	213.58	-33.92	-33.92
0.577	182.57	182.57	-8.54	-8.54
0.578	171.06	171.06	19.63	19.63
0.579	185.14	185.14	22.55	22.55
0.58	186.35	186.35	34.14	34.14
0.581	213.91	213.91	28.94	28.94
0.582	-96.07	-96.07	-43.07	-43.07
0.583	-109.51	-109.51	-15.9	-15.9
0.584	-68.02	-68.02	-45.59	-45.59
0.585	-73.13	-73.13	-48.49	-48.49
0.586	-75.72	-75.72	-71	-71
0.587	-80.74	-80.74	-52.43	-52.43
0.588	-59.78	-59.78	-55.54	-55.54
0.589	-18.36	-18.36	-81.91	-81.91
0.59	-26.76	-26.76	-78.96	-78.96
0.591	-7.85	-7.85	-86.47	-86.47
0.592	28.53	28.53	-84.5	-84.5
0.593	25.29	25.29	-62.72	-62.72
0.594	26.38	26.38	-45.66	-45.66
0.595	21.29	21.29	-33.64	-33.64
0.596	42.92	42.92	-26.58	-26.58
0.597	55.96	55.96	-9.57	-9.57
0.598	51.74	51.74	8.78	8.78
0.599	49.6	49.6	21.58	21.58
0.6	45.26	45.26	16.6	16.6
0.601	69.44	69.44	33.43	33.43
0.602	76.33	76.33	10.19	10.19
0.603	90.98	90.98	12.18	12.18
0.604	70.54	70.54	10.71	10.71
0.605	41.63	41.63	15.9	15.9
0.606	47.44	47.44	6.65	6.65
0.607	55.74	55.74	-5.52	-5.52
0.608	27.15	27.15	-29.22	-29.22
0.609	24.23	24.23	-24.91	-24.91
0.61	28.18	28.18	-49.97	-49.97
0.611	12	12	-41.49	-41.49
0.612	5.79	5.79	-51.76	-51.76
0.613	52.17	52.17	-87.74	-87.74
0.614	10.48	10.48	-74.56	-74.56
0.615	28.8	28.8	-69.27	-69.27
0.616	17.88	17.88	-71.88	-71.88
0.617	25.63	25.63	-62.22	-62.22
0.618	32.67	32.67	-50.33	-50.33
0.619	35.45	35.45	-10.72	-10.72
0.62	37.08	37.08	9.11	9.11
0.621	47.29	47.29	3.66	3.66
0.622	54.16	54.16	23.54	23.54
0.623	68.11	68.11	18.07	18.07
0.624	70.66	70.66	12.49	12.49
0.625	62.63	62.63	4.97	4.97
0.626	68.63	68.63	1.81	1.81
0.627	65.75	65.75	-31.76	-31.76
0.628	40.24	40.24	-30.99	-30.99
0.629	44.66	44.66	-46.56	-46.56
0.63	41.56	41.56	-49.31	-49.31
0.631	9.91	9.91	-64.32	-64.32
0.632	-6.71	-6.71	-53.17	-53.17
0.633	36.13	36.13	-77.31	-77.31
0.634	10.75	10.75	-70.26	-70.26
0.635	8.93	8.93	-46.93	-46.93
0.636	26.2	26.2	-64.98	-64.98
0.637	13.37	13.37	-30.18	-30.18
0.638	31.84	31.84	-34.27	-34.27
0.639	51.62	51.62	-45.41	-45.41
0.64	62.13	62.13	-2.2	-2.2
0.641	57.28	57.28	-2.95	-2.95
0.642	46.2	46.2	15.2	15.2
0.643	47.1	47.1	42.95	42.95
0.644	60.87	60.87	54.9	54.9
0.645	63.05	63.05	65.82	65.82
0.646	81.46	81.46	44.85	44.85
0.647	70.86	70.86	55.45	55.45
0.648	39.05	39.05	67.48	67.48
0.649	54	54	32.05	32.05
0.65	53.81	53.81	28.63	28.63
0.651	56.43	56.43	24.44	24.44
0.652	54.6	54.6	14.44	14.44
0.653	49.65	49.65	-7.66	-7.66
0.654	45.65	45.65	-45.41	-45.41
0.655	31.44	31.44	-36.55	-36.55
0.656	46.47	46.47	-90.3	-90.3
0.657	22.25	22.25	-87.02	-87.02
0.658	30.93	30.93	-76.46	-76.46
0.659	11.81	11.81	-104.89	-104.89
0.66	39.08	39.08	219.99	219.99
0.661	79.26	79.26	206.8	206.8
0.662	66.45	66.45	193.27	193.27
0.663	48.14	48.14	198.67	198.67
0.664	33.72	33.72	199.35	199.35
0.665	29.05	29.05	178.24	178.24
0.666	37.25	37.25	161.05	161.05
0.667	4.86	4.86	169.07	169.07
0.668	-37.06	-37.06	192.54	192.54
0.669	-24.67	-24.67	190.5	190.5
0.67	22.77	22.77	132.58	132.58
0.671	35.71	35.71	168.64	168.64
0.672	27.26	27.26	167.17	167.17
0.673	52.43	52.43	167.35	167.35
0.674	34.25	34.25	202.79	202.79
0.675	31.2	31.2	208.08	208.08
0.676	39.54	39.54	207.16	207.16
0.677	46.47	46.47	181.87	181.87
0.678	49.17	49.17	188.82	188.82
0.679	67.75	67.75	179.49	179.49
0.68	27.16	27.16	208.49	208.49
0.681	20.24	20.24	223.06	223.06
0.682	55.36	55.36	201.13	201.13
0.683	67.49	67.49	179.56	179.56
0.684	64.76	64.76	200.73	200.73
0.685	57.94	57.94	195.76	195.76
0.686	78.67	78.67	191.92	191.92
0.687	51.44	51.44	195.11	195.11
0.688	4.93	4.93	219.67	219.67
0.689	42.15	42.15	186.8	186.8
0.69	27.09	27.09	219.66	219.66
0.691	27.54	27.54	210.89	210.89
0.692	30.38	30.38	195.15	195.15
0.693	12.93	12.93	194.66	194.66
0.694	35.32	35.32	176.34	176.34
0.695	54.92	54.92	139.42	139.42
0.696	9.65	9.65	179.23	179.23
0.697	3.65	3.65	168.36	168.36
0.698	-1.33	-1.33	171	171
0.699	-9.68	-9.68	195.69	195.69
0.7	-6.28	-6.28	191.92	191.92
0.701	8.03	8.03	181.28	181.28
0.702	27.29	27.29	169.22	169.22
0.703	42.21	42.21	167.5	167.5
0.704	12.91	12.91	175.42	175.42
0.705	3.46	3.46	188.94	188.94
0.706	37.21	37.21	146.49	146.49
0.707	15.49	15.49	181.48	181.48
0.708	37.18	37.18	186.41	186.41
0.709	34.19	34.19	198.04	198.04
0.71	36.83	36.83	194.65	194.65
0.711	36.15	36.15	180.39	180.39
0.712	2.35	2.35	206.85	206.85
0.713	22.99	22.99	209.97	209.97
0.714	35.63	35.63	186.26	186.26
0.715	31.25	31.25	186.54	186.54
0.716	25.29	25.29	166.38	166.38
0.717	34.08	34.08	163.43	163.43
0.718	37.56	37.56	156.16	156.16
0.719	12.21	12.21	181.85	181.85
0.72	28.59	28.59	171.53	171.53
0.721	13.48	13.48	183.54	183.54
0.722	17.26	17.26	154.18	154.18
0.723	27.29	27.29	162.35	162.35
0.724	14.33	14.33	179.92	179.92
0.725	15.03	15.03	180.29	180.29
0.726	14.64	14.64	196.93	196.93
0.727	8.41	8.41	196.38	196.38
0.728	6.19	6.19	183.16	183.16
0.729	28.5	28.5	164.49	164.49
0.73	27.46	27.46	164.24	164.24
0.731	37.27	37.27	179.58	179.58
0.732	28.61	28.61	197.4	197.4
0.733	1.81	1.81	207.74	207.74
0.734	-7.6	-7.6	204.76	204.76
0.735	4.21	4.21	184.37	184.37
0.736	45.49	45.49	155.65	155.65
0.737	32.05	32.05	161.34	161.34
0.738	23.7	23.7	179.81	179.81
0.739	21.94	21.94	178.86	178.86
0.74	34.41	34.41	177.49	177.49
0.741	21.7	21.7	177.7	177.7
0.742	27.99	27.99	171.96	171.96
0.743	36.02	36.02	181.62	181.62
0.744	30.89	30.89	172.72	172.72
0.745	23.19	23.19	184.81	184.81
0.746	40.61	40.61	167.36	167.36
0.747	37.06	37.06	179.53	179.53
0.748	62.67	62.67	192.32	192.32
0.749	42.63	42.63	188.95	188.95
0.75	59.23	59.23	184.87	184.87
0.751	65.95	65.95	188.93	188.93
0.752	28.22	28.22	209.01	209.01
0.753	25.17	25.17	190.96	190.96
0.754	34.05	34.05	194.89	194.89
0.755	38.98	38.98	184.56	184.56
0.756	42.77	42.77	194.81	194.81
0.757	36.88	36.88	182.53	182.53
0.758	27.24	27.24	170.59	170.59
0.759	44.49	44.49	164.02	164.02
0.76	20.54	20.54	165	165
0.761	-19.45	-19.45	199.07	199.07
0.762	-19.89	-19.89	208.15	208.15
0.763	19.75	19.75	166.81	166.81
0.764	6.08	6.08	177.61	177.61
0.765	24.67	24.67	174.15	174.15
0.766	-11.99	-11.99	195.87	195.87
0.767	14.6	14.6	178.33	178.33
0.768	13.21	13.21	184.2	184.2
0.769	19.24	19.24	173.16	173.16
0.77	7.47	7.47	188.23	188.23
0.771	1.01	1.01	198.95	198.95
0.772	-17.3	-17.3	187.3	187.3
0.773	-8.58	-8.58	185.11	185.11
0.774	6.05	6.05	172.72	172.72
0.775	33.32	33.32	170.45	170.45
0.776	18.29	18.29	174.51	174.51
0.777	37.93	37.93	164.36	164.36
0.778	8.01	8.01	197.3	197.3
0.779	35.17	35.17	172.12	172.12
0.78	30.55	30.55	154.28	154.28
0.781	48.44	48.44	144.72	144.72
0.782	50.16	50.16	164.22	164.22
0.783	35.95	35.95	176.13	176.13
0.784	2.82	2.82	189.87	189.87
0.785	12.9	12.9	187.48	187.48
0.786	27.27	27.27	182.52	182.52
0.787	28.2	28.2	173.86	173.86
0.788	35.86	35.86	175.84	175.84
0.789	27.81	27.81	167.48	167.48
0.79	22.74	22.74	197.5	197.5
0.791	32.21	32.21	170.86	170.86
0.792	62.22	62.22	174.18	174.18
0.793	42.07	42.07	171.83	171.83
0.794	71.98	71.98	135.36	135.36
0.795	57.42	57.42	164.4	164.4
0.796	1.01	1.01	203.35	203.35
0.797	18.56	18.56	167.49	167.49
0.798	20.07	20.07	177	177
0.799	27.33	27.33	172.73	172.73
0.8	20.68	20.68	184.74	184.74
0.801	31.8	31.8	176.22	176.22
0.802	15.45	15.45	202.85	202.85
0.803	-2.44	-2.44	203.38	203.38
0.804	9.06	9.06	185.65	185.65
0.805	21.82	21.82	184.65	184.65
0.806	18.84	18.84	176.86	176.86
0.807	8.75	8.75	178.2	178.2
0.808	0.81	0.81	192.01	192.01
0.809	30.89	30.89	163.33	163.33
0.81	15.1	15.1	183.53	183.53
0.811	25.58	25.58	178.55	178.55
0.812	16.85	16.85	195.79	195.79
0.813	6.2	6.2	186.85	186.85
0.814	-12.79	-12.79	200.58	200.58
0.815	-16.81	-16.81	197.9	197.9
0.816	-7.05	-7.05	203.5	203.5
0.817	42.82	42.82	182.5	182.5
0.818	58.8	58.8	169.3	169.3
0.819	33.73	33.73	176.13	176.13
0.82	18.52	18.52	207.1	207.1
0.821	6.37	6.37	197.68	197.68
0.822	27.59	27.59	177.81	177.81
0.823	8.8	8.8	184.06	184.06
0.824	12.18	12.18	185.03	185.03
0.825	31.36	31.36	173.39	173.39
0.826	43.13	43.13	179	179
0.827	42.67	42.67	156.51	156.51
0.828	21.02	21.02	166.4	166.4
0.829	-1.14	-1.14	193.81	193.81
0.83	25.62	25.62	177.64	177.64
0.831	18.78	18.78	177.89	177.89
0.832	21.95	21.95	175.42	175.42
0.833	35.24	35.24	192.37	192.37
0.834	28.85	28.85	197.07	197.07
0.835	-5.1	-5.1	189.83	189.83
0.836	18.17	18.17	179.93	179.93
0.837	37.48	37.48	181.85	181.85
0.838	38.24	38.24	187.73	187.73
0.839	51.39	51.39	177.67	177.67
0.84	35.45	35.45	194.31	194.31
0.841	63.81	63.81	142.64	142.64
0.842	51.02	51.02	150.09	150.09
0.843	43.25	43.25	166.33	166.33
0.844	33.93	33.93	189.02	189.02
0.845	50.64	50.64	178.08	178.08
0.846	35.3	35.3	177.1	177.1
0.847	62.74	62.74	166.99	166.99
0.848	4.32	4.32	202.26	202.26
0.849	-18.83	-18.83	219.59	219.59
0.85	-6.57	-6.57	205.08	205.08
0.851	-8.7	-8.7	196.71	196.71
0.852	-2.83	-2.83	191.85	191.85
0.853	-4.64	-4.64	190.68	190.68
0.854	24.98	24.98	163.43	163.43
0.855	25.16	25.16	169.17	169.17
0.856	18.5	18.5	168.47	168.47
0.857	7.39	7.39	139.09	139.09
0.858	-7.02	-7.02	165.51	165.51
0.859	6.09	6.09	165.72	165.72
0.86	28.63	28.63	167.88	167.88
0.861	32.03	32.03	173.08	173.08
0.862	23.35	23.35	175.3	175.3
0.863	45.15	45.15	196.16	196.16
0.864	54.79	54.79	190.04	190.04
0.865	66.27	66.27	215.41	215.41
0.866	37.45	37.45	225.17	225.17
0.867	14.99	14.99	-111.64	-111.64
0.868	16.13	16.13	-78.79	-78.79
0.869	22.37	22.37	-84.52	-84.52
0.87	23.3	23.3	-57.16	-57.16
0.871	41.96	41.96	-52.85	-52.85
0.872	9.13	9.13	-19.86	-19.86
0.873	17.28	17.28	10.25	10.25
0.874	33.89	33.89	6.51	6.51
0.875	49.89	49.89	18.46	18.46
0.876	72.58	72.58	19.69	19.69
0.877	95.26	95.26	29.08	29.08
0.878	101.35	101.35	10.11	10.11
0.879	97.04	97.04	4.3	4.3
0.88	46.13	46.13	46.31	46.31
0.881	49.6	49.6	19.93	19.93
0.882	40.6	40.6	55.09	55.09
0.883	33.8	33.8	64.03	64.03
0.884	28.49	28.49	18.34	18.34
0.885	27.75	27.75	2.84	2.84
0.886	23.82	23.82	0.03	0.03
0.887	28.24	28.24	-31.34	-31.34
0.888	48.29	48.29	-60.38	-60.38
0.889	55.18	55.18	-95.16	-95.16
0.89	31.06	31.06	-77.02	-77.02
0.891	33.87	33.87	-107.45	-107.45
0.892	48.55	48.55	213.92	213.92
0.893	16.95	16.95	-108.07	-108.07
0.894	30.96	30.96	213.38	213.38
0.895	31.52	31.52	218.31	218.31
0.896	50.26	50.26	201.12	201.12
0.897	28.07	28.07	182.83	182.83
0.898	38.41	38.41	184.57	184.57
0.899	21.96	21.96	177.75	177.75
0.9	22.28	22.28	166.93	166.93
0.901	-4.91	-4.91	179.84	179.84
0.902	11.71	11.71	162.42	162.42
0.903	7.41	7.41	163.4	163.4
0.904	-9.84	-9.84	148.62	148.62
0.905	-0.77	-0.77	155.51	155.51
0.906	19.5	19.5	163.85	163.85
0.907	-3.28	-3.28	173.8	173.8
0.908	3.5	3.5	186.83	186.83
0.909	14.39	14.39	171.5	171.5
0.91	25.36	25.36	176.34	176.34
0.911	21.39	21.39	211.45	211.45
0.912	17.73	17.73	202.6	202.6
0.913	53.42	53.42	206.24	206.24
0.914	71.45	71.45	191.87	191.87
0.915	80.95	80.95	174.28	174.28
0.916	54.06	54.06	206.7	206.7
0.917	55.7	55.7	196.29	196.29
0.918	67.22	67.22	214.65	214.65
0.919	47.56	47.56	232.1	232.1
0.92	-4.08	-4.08	-91.45	-91.45
0.921	-10.53	-10.53	-52.78	-52.78
0.922	14.9	14.9	-45.32	-45.32
0.923	47.7	47.7	-56.87	-56.87
0.924	21.82	21.82	-7.68	-7.68
0.925	45.29	45.29	-22.96	-22.96
0.926	66.72	66.72	-6.87	-6.87
0.927	75.73	75.73	22.19	22.19
0.928	61.47	61.47	43.83	43.83
0.929	63.59	63.59	29.82	29.82
0.93	90.29	90.29	16.39	16.39
0.931	72.98	72.98	57.36	57.36
0.932	54.07	54.07	44.98	44.98
0.933	57.94	57.94	44.9	44.9
0.934	73.24	73.24	8.11	8.11
0.935	74.19	74.19	-11.67	-11.67
0.936	76.04	76.04	-22.11	-22.11
0.937	64.23	64.23	-12.42	-12.42
0.938	26.92	26.92	8.5	8.5
0.939	24.1	24.1	-8.69	-8.69
0.94	29.19	29.19	-22.48	-22.48
0.941	40.14	40.14	3.08	3.08
0.942	15.02	15.02	-6.34	-6.34
0.943	25.96	25.96	-11.92	-11.92
0.944	28.77	28.77	-3.24	-3.24
0.945	14.38	14.38	-1.47	-1.47
0.946	37.68	37.68	-21.09	-21.09
0.947	29.76	29.76	-13.37	-13.37
0.948	59.19	59.19	-21.19	-21.19
0.949	21.4	21.4	16.85	16.85
0.95	37.88	37.88	24.89	24.89
0.951	11.4	11.4	29.98	29.98
0.952	17	17	26.66	26.66
0.953	27.16	27.16	33.01	33.01
0.954	42.97	42.97	24.2	24.2
0.955	67.85	67.85	19.92	19.92
0.956	40.12	40.12	29.09	29.09
0.957	59.99	59.99	23.14	23.14
0.958	60.83	60.83	-4.45	-4.45
0.959	38.05	38.05	-4.44	-4.44
0.96	56.03	56.03	-8.58	-8.58
0.961	46.95	46.95	-19.89	-19.89
0.962	17.02	17.02	-7.77	-7.77
0.963	22.01	22.01	-37.56	-37.56
0.964	3.68	3.68	-23.95	-23.95
0.965	9.93	9.93	-54.29	-54.29
0.966	18.14	18.14	-62.58	-62.58
0.967	5.57	5.57	-43.93	-43.93
0.968	5.3	5.3	-43.33	-43.33
0.969	2.05	2.05	-51.05	-51.05
0.97	-6.57	-6.57	-48.32	-48.32
0.971	-31.47	-31.47	-15.76	-15.76
0.972	-10.38	-10.38	-8.06	-8.06
0.973	37.44	37.44	-38.56	-38.56
0.974	25.72	25.72	-56.24	-56.24
0.975	21.59	21.59	-57.06	-57.06
0.976	28.81	28.81	-49.48	-49.48
0.977	37.54	37.54	-60.02	-60.02
0.978	64.41	64.41	-66.38	-66.38
0.979	53.5	53.5	-46.85	-46.85
0.98	28.68	28.68	-30.9	-30.9
0.981	22.88	22.88	3.77	3.77
0.982	49.82	49.82	-6.53	-6.53
0.983	25.53	25.53	-4.33	-4.33
0.984	23.87	23.87	8.38	8.38
0.985	51.49	51.49	0.86	0.86
0.986	27.1	27.1	38.5	38.5
0.987	53.89	53.89	3.35	3.35
0.988	60.86	60.86	3.27	3.27
0.989	56.28	56.28	44.69	44.69
0.99	55.43	55.43	11.92	11.92
0.991	20.92	20.92	43.83	43.83
0.992	31.97	31.97	-1.47	-1.47
0.993	46.47	46.47	-11.65	-11.65
0.994	46.08	46.08	-27.07	-27.07
0.995	32.41	32.41	-24.82	-24.82
0.996	32.56	32.56	-48.83	-48.83
0.997	23.06	23.06	-46.38	-46.38
0.998	3.64	3.64	-48.97	-48.97
0.999	10.23	10.23	-69.19	-69.19
1	-7.23	-7.23	-65	-65
1.001	-35.93	-35.93	-43.66	-43.66
1.002	-27.98	-27.98	-19.71	-19.71
1.003	-18.12	-18.12	-16.69	-16.69
1.004	-11.28	-11.28	-31.99	-31.99
1.005	14.63	14.63	-69.42	-69.42
1.006	-5.88	-5.88	-53.53	-53.53
1.007	11.96	11.96	-59.61	-59.61
1.008	22.9	22.9	-48.93	-48.93
1.009	19.41	19.41	-30.84	-30.84
1.01	14.91	14.91	-35.83	-35.83
1.011	23.3	23.3	-1.54	-1.54
1.012	53.49	53.49	-10.12	-10.12
1.013	47.47	47.47	33.1	33.1
1.014	48.39	48.39	33.8	33.8
1.015	79.56	79.56	20.93	20.93
1.016	51.65	51.65	22.56	22.56
1.017	73.56	73.56	29.23	29.23
1.018	44.59	44.59	44.71	44.71
1.019	73.7	73.7	33.19	33.19
1.02	49.13	49.13	47.09	47.09
1.021	54.14	54.14	21.38	21.38
1.022	80.88	80.88	6.78	6.78
1.023	43.79	43.79	32.76	32.76
1.024	40.23	40.23	53.48	53.48
1.025	30.09	30.09	16.13	16.13
1.026	53.99	53.99	-10.4	-10.4
1.027	36.97	36.97	-18.69	-18.69
1.028	24.43	24.43	-18.97	-18.97
1.029	28.93	28.93	-45.02	-45.02
1.03	-11.25	-11.25	-17.16	-17.16
1.031	-10.78	-10.78	-28.26	-28.26
1.032	-35.55	-35.55	-22.42	-22.42
1.033	-22.96	-22.96	-40.24	-40.24
1.034	-46.51	-46.51	-29.08	-29.08
1.035	-36.8	-36.8	-30.43	-30.43
1.036	-46.45	-46.45	-34.3	-34.3
1.037	-33.04	-33.04	-15.12	-15.12
1.038	-25.31	-25.31	-34.49	-34.49
1.039	-14.8	-14.8	-31.85	-31.85
1.04	37.37	37.37	-74.87	-74.87
1.041	23.17	23.17	-87.15	-87.15
1.042	21.6	21.6	-76.7	-76.7
1.043	63.97	63.97	-89.85	-89.85
1.044	60.85	60.85	-90.62	-90.62
1.045	28.11	28.11	-85.2	-85.2
1.046	2.69	2.69	-44.04	-44.04
1.047	-5.43	-5.43	-13.28	-13.28
1.048	5.6	5.6	-16.28	-16.28
1.049	-45.97	-45.97	6.99	6.99
1.05	1.16	1.16	-8.36	-8.36
1.051	9.28	9.28	-39.61	-39.61
1.052	54.83	54.83	-69.08	-69.08
1.053	39.51	39.51	-56.64	-56.64
1.054	23.92	23.92	-41.9	-41.9
1.055	28.36	28.36	-67.96	-67.96
1.056	29.62	29.62	-48.27	-48.27
1.057	13.05	13.05	-27.63	-27.63
1.058	7.75	7.75	-35.82	-35.82
1.059	38.41	38.41	-51.86	-51.86
1.06	3.04	3.04	-36.55	-36.55
1.061	30.21	30.21	-37.74	-37.74
1.062	34.64	34.64	-37.26	-37.26
1.063	7.82	7.82	-47.46	-47.46
1.064	38.87	38.87	-71.63	-71.63
1.065	45.47	45.47	-64.45	-64.45
1.066	53.04	53.04	-65.64	-65.64
1.067	5.48	5.48	-24.75	-24.75
1.068	20.84	20.84	-54.27	-54.27
1.069	14.02	14.02	-50.97	-50.97
1.07	-7.79	-7.79	-39.8	-39.8
1.071	-17	-17	-19.9	-19.9
1.072	-0.65	-0.65	-45.45	-45.45
1.073	14.01	14.01	-55.99	-55.99
1.074	2.15	2.15	-43	-43
1.075	13.11	13.11	-59.67	-59.67
1.076	30.54	30.54	-70.98	-70.98
1.077	16.05	16.05	-52.75	-52.75
1.078	34.55	34.55	-53.01	-53.01
1.079	42.85	42.85	-52.15	-52.15
1.08	22.03	22.03	-41.3	-41.3
1.081	40.8	40.8	-67.06	-67.06
1.082	17.59	17.59	-61.83	-61.83
1.083	12.92	12.92	-34.88	-34.88
1.084	28.3	28.3	-36.25	-36.25
1.085	3.47	3.47	-47.05	-47.05
1.086	9.23	9.23	-50.73	-50.73
1.087	16.44	16.44	-57.31	-57.31
1.088	21.39	21.39	-43.38	-43.38
1.089	6.39	6.39	-53.23	-53.23
1.09	11.99	11.99	-54.16	-54.16
1.091	26.69	26.69	-42.02	-42.02
1.092	13.03	13.03	-42.48	-42.48
1.093	-5.9	-5.9	-19.06	-19.06
1.094	-4.14	-4.14	-34.71	-34.71
1.095	-24.86	-24.86	-8.96	-8.96
1.096	-0.77	-0.77	-23.23	-23.23
1.097	16.02	16.02	-35.88	-35.88
1.098	6.92	6.92	-23.88	-23.88
1.099	21.75	21.75	-36.78	-36.78
1.1	44.26	44.26	-34.09	-34.09
1.101	1.64	1.64	-6.01	-6.01
1.102	20.7	20.7	-38.57	-38.57
1.103	46.2	46.2	-36.02	-36.02
1.104	41.4	41.4	-62.53	-62.53
1.105	-27.76	-27.76	-19.23	-19.23
1.106	17.41	17.41	-52.68	-52.68
1.107	15.45	15.45	-50.16	-50.16
1.108	2.92	2.92	-56.8	-56.8
1.109	-6.52	-6.52	-37.47	-37.47
1.11	21.1	21.1	-44.15	-44.15
1.111	26.74	26.74	-69.71	-69.71
1.112	32.07	32.07	-78.38	-78.38
1.113	47.68	47.68	-69.62	-69.62
1.114	40.23	40.23	-59.04	-59.04
1.115	29	29	-55.45	-55.45
1.116	11.38	11.38	-33.9	-33.9
1.117	38.5	38.5	-60.89	-60.89
1.118	47.82	47.82	-64.84	-64.84
1.119	31.59	31.59	-54.29	-54.29
1.12	13.06	13.06	-26.5	-26.5
1.121	26.19	26.19	-37.73	-37.73
1.122	38.14	38.14	-26.72	-26.72
1.123	29.09	29.09	-30.43	-30.43
1.124	60.02	60.02	-44.86	-44.86
1.125	8.27	8.27	-5.45	-5.45
1.126	18.4	18.4	-7.74	-7.74
1.127	-4.01	-4.01	4.64	4.64
1.128	4.38	4.38	16.12	16.12
1.129	45.33	45.33	-12.6	-12.6
1.13	51.09	51.09	27.74	27.74
1.131	89.35	89.35	-4.55	-4.55
1.132	86.46	86.46	-1.83	-1.83
1.133	67.34	67.34	20.84	20.84
1.134	44.62	44.62	29.25	29.25
1.135	54.42	54.42	24.84	24.84
1.136	4.18	4.18	44.29	44.29
1.137	45.22	45.22	7.45	7.45
1.138	49.84	49.84	16.19	16.19
1.139	42.8	42.8	-15.64	-15.64
1.14	20.76	20.76	-12.45	-12.45
1.141	32.29	32.29	-16.14	-16.14
1.142	35.17	35.17	-32.75	-32.75
1.143	26.46	26.46	-31.47	-31.47
1.144	25.74	25.74	-27.94	-27.94
1.145	18.2	18.2	-20.79	-20.79
1.146	9.05	9.05	-9.34	-9.34
1.147	-0.31	-0.31	-20.66	-20.66
1.148	1.48	1.48	-10.92	-10.92
1.149	-4.55	-4.55	-36.87	-36.87
1.15	6.34	6.34	-20.77	-20.77
1.151	20.6	20.6	-45.04	-45.04
1.152	48.63	48.63	-74.31	-74.31
1.153	67.78	67.78	-98.22	-98.22
1.154	50.91	50.91	-71.12	-71.12
1.155	29.79	29.79	-71.43	-71.43
1.156	33.84	33.84	-81.28	-81.28
1.157	20.8	20.8	-59.7	-59.7
1.158	21.98	21.98	-46.61	-46.61
1.159	-11.94	-11.94	-25.6	-25.6
1.16	-19.46	-19.46	-19.59	-19.59
1.161	-9.57	-9.57	-14.54	-14.54
1.162	-9.2	-9.2	-23.41	-23.41
1.163	1.37	1.37	-42.42	-42.42
1.164	16.21	16.21	-48.18	-48.18
1.165	56.68	56.68	-80.23	-80.23
1.166	32.1	32.1	-68.05	-68.05
1.167	36.13	36.13	-43.73	-43.73
1.168	51.22	51.22	-39.79	-39.79
1.169	24.98	24.98	-39.34	-39.34
1.17	23.34	23.34	-30.9	-30.9
1.171	13.78	13.78	-21.66	-21.66
1.172	3.78	3.78	-19.63	-19.63
1.173	5.47	5.47	-35.19	-35.19
1.174	23.08	23.08	-6.99	-6.99
1.175	-0.2	-0.2	-34.19	-34.19
1.176	16.84	16.84	-51.04	-51.04
1.177	35.98	35.98	-54.32	-54.32
1.178	26.87	26.87	-40.6	-40.6
1.179	41.53	41.53	-63.2	-63.2
1.18	15.44	15.44	-32.32	-32.32
1.181	10.13	10.13	-49.18	-49.18
1.182	5.91	5.91	-39.08	-39.08
1.183	31.3	31.3	-53.98	-53.98
1.184	35.17	35.17	-63.51	-63.51
1.185	16.33	16.33	-56.28	-56.28
1.186	11.27	11.27	-43.9	-43.9
1.187	26.05	26.05	-49.26	-49.26
1.188	16.54	16.54	-45.95	-45.95
1.189	21.7	21.7	-39.63	-39.63
1.19	23.76	23.76	-67.55	-67.55
1.191	23.24	23.24	-37.53	-37.53
1.192	21.06	21.06	-32.67	-32.67
1.193	7.33	7.33	-30.08	-30.08
1.194	-1.87	-1.87	-14.18	-14.18
1.195	9.4	9.4	-27.61	-27.61
1.196	-6.45	-6.45	-4.12	-4.12
1.197	17.18	17.18	-23.14	-23.14
1.198	14.62	14.62	6.61	6.61
1.199	32.87	32.87	-25.79	-25.79
1.2	49.45	49.45	-10.73	-10.73
1.201	49.02	49.02	-11.26	-11.26
1.202	27.15	27.15	29.6	29.6
1.203	43.23	43.23	22.65	22.65
1.204	75.38	75.38	5.39	5.39
1.205	63.85	63.85	12.5	12.5
1.206	74.22	74.22	19.11	19.11
1.207	71.45	71.45	36.07	36.07
1.208	55.41	55.41	-1.4	-1.4
1.209	12.19	12.19	47.24	47.24
1.21	7.86	7.86	45.85	45.85
1.211	14.46	14.46	28.16	28.16
1.212	14.56	14.56	22.36	22.36
1.213	55.47	55.47	2.14	2.14
1.214	63	63	-11.05	-11.05
1.215	83.15	83.15	-23.57	-23.57
1.216	86.64	86.64	-40.26	-40.26
1.217	50.78	50.78	16.37	16.37
1.218	10.9	10.9	25.35	25.35
1.219	34	34	31.22	31.22
1.22	32.77	32.77	41.25	41.25
1.221	33.54	33.54	22.72	22.72
1.222	52.05	52.05	4.16	4.16
1.223	37.57	37.57	25.88	25.88
1.224	65.3	65.3	-11.54	-11.54
1.225	58.03	58.03	-15.57	-15.57
1.226	80.57	80.57	-3.37	-3.37
1.227	42.28	42.28	-3.92	-3.92
1.228	67.3	67.3	-37.41	-37.41
1.229	33	33	-4.34	-4.34
1.23	37.86	37.86	2.02	2.02
1.231	35.89	35.89	15.75	15.75
1.232	40.36	40.36	2.63	2.63
1.233	44.43	44.43	19.06	19.06
1.234	60.14	60.14	14.03	14.03
1.235	55.25	55.25	-7.71	-7.71
1.236	57.37	57.37	0.15	0.15
1.237	56.35	56.35	12.47	12.47
1.238	32.41	32.41	30.98	30.98
1.239	25.34	25.34	21.26	21.26
1.24	55.29	55.29	17.58	17.58
1.241	55.59	55.59	1.57	1.57
1.242	70.33	70.33	1.41	1.41
1.243	60.47	60.47	-8.9	-8.9
1.244	57.81	57.81	-16.05	-16.05
1.245	41.91	41.91	-6.65	-6.65
1.246	49.61	49.61	-0.16	-0.16
1.247	52.46	52.46	23.01	23.01
1.248	48.85	48.85	-5.9	-5.9
1.249	38.14	38.14	5.32	5.32
1.25	36.23	36.23	8.13	8.13
1.251	42.54	42.54	-26.31	-26.31
1.252	26.57	26.57	-7.86	-7.86
1.253	24.09	24.09	-2.7	-2.7
1.254	24.66	24.66	6.67	6.67
1.255	24.66	24.66	16.56	16.56
1.256	15.62	15.62	19.56	19.56
1.257	45.84	45.84	5.4	5.4
1.258	36.36	36.36	7.38	7.38
1.259	54.3	54.3	11.49	11.49
1.26	56.42	56.42	-3.4	-3.4
1.261	44.86	44.86	15.35	15.35
1.262	32.78	32.78	21.16	21.16
1.263	60.76	60.76	10.68	10.68
1.264	27.94	27.94	32.35	32.35
1.265	55.47	55.47	12.15	12.15
1.266	45.96	45.96	46.2	46.2
1.267	48.68	48.68	19.77	19.77
1.268	66.22	66.22	4.03	4.03
1.269	62.97	62.97	-0.04	-0.04
1.27	64.36	64.36	-17.15	-17.15
1.271	37.62	37.62	-16.5	-16.5
1.272	55.86	55.86	-27.46	-27.46
1.273	20.84	20.84	-10.15	-10.15
1.274	39.41	39.41	-23.68	-23.68
1.275	13.86	13.86	-38.46	-38.46
1.276	9.37	9.37	-36.25	-36.25
1.277	25.54	25.54	-46.56	-46.56
1.278	25.23	25.23	-44.09	-44.09
1.279	34.78	34.78	-59.4	-59.4
1.28	28.56	28.56	-66.51	-66.51
1.281	2.47	2.47	-64.98	-64.98
1.282	14.44	14.44	-10.63	-10.63
1.283	3.44	3.44	-38.38	-38.38
1.284	-4.98	-4.98	-51.23	-51.23
1.285	18.05	18.05	-44.2	-44.2
1.286	2.39	2.39	-31.92	-31.92
1.287	3.44	3.44	-37.6	-37.6
1.288	-11.69	-11.69	-35.92	-35.92
1.289	28.6	28.6	-31.91	-31.91
1.29	39.2	39.2	-61.39	-61.39
1.291	26.79	26.79	-73.31	-73.31
1.292	54.63	54.63	-62.93	-62.93
1.293	33.63	33.63	-48.19	-48.19
1.294	26.96	26.96	-6.77	-6.77
1.295	44.8	44.8	-16.68	-16.68
1.296	53.99	53.99	-1.28	-1.28
1.297	38.86	38.86	2.08	2.08
1.298	64.15	64.15	0.33	0.33
1.299	53.74	53.74	17.54	17.54
1.3	40.64	40.64	17.25	17.25
1.301	33.25	33.25	48.92	48.92
1.302	63.02	63.02	46.53	46.53
1.303	40.99	40.99	33.48	33.48
1.304	22.69	22.69	19.95	19.95
1.305	24.79	24.79	34.7	34.7
1.306	38.95	38.95	17.65	17.65
1.307	55.59	55.59	-29.92	-29.92
1.308	32.44	32.44	-22.57	-22.57
1.309	48.89	48.89	-47.24	-47.24
1.31	56.07	56.07	-61.65	-61.65
1.311	42.35	42.35	-36.99	-36.99
1.312	5.98	5.98	-54.59	-54.59
1.313	-7.59	-7.59	-45.08	-45.08
1.314	-3.39	-3.39	-36.99	-36.99
1.315	8.3	8.3	-66.52	-66.52
1.316	41.55	41.55	-71	-71
1.317	29.26	29.26	-60.38	-60.38
1.318	26.14	26.14	-43.23	-43.23
1.319	29.26	29.26	-41.57	-41.57
1.32	15.07	15.07	-23.95	-23.95
1.321	28.78	28.78	-37.41	-37.41
1.322	8.63	8.63	-22.54	-22.54
1.323	0.03	0.03	-24.33	-24.33
1.324	0.09	0.09	-21.7	-21.7
1.325	8.93	8.93	-24.6	-24.6
1.326	5.33	5.33	-19.28	-19.28
1.327	15.21	15.21	-20.66	-20.66
1.328	22.65	22.65	-51.04	-51.04
1.329	22.48	22.48	-53.58	-53.58
1.33	44.21	44.21	-60.38	-60.38
1.331	67.65	67.65	-76.47	-76.47
1.332	18.79	18.79	-48.47	-48.47
1.333	25.76	25.76	-67.11	-67.11
1.334	47.62	47.62	-75.16	-75.16
1.335	18.11	18.11	-44.01	-44.01
1.336	20.35	20.35	-43.83	-43.83
1.337	-5.54	-5.54	-25.78	-25.78
1.338	-8.84	-8.84	-22.88	-22.88
1.339	6.79	6.79	-6.13	-6.13
1.34	31.23	31.23	-56.41	-56.41
1.341	40.35	40.35	-58.11	-58.11
1.342	34.52	34.52	-43.52	-43.52
1.343	49.17	49.17	-85.89	-85.89
1.344	36.8	36.8	-83.46	-83.46
1.345	23.42	23.42	-85.73	-85.73
1.346	27.18	27.18	-85.45	-85.45
1.347	3.6	3.6	-65.07	-65.07
1.348	-13.98	-13.98	-37.01	-37.01
1.349	-18.77	-18.77	-24.55	-24.55
1.35	-18.43	-18.43	4.84	4.84
1.351	-9.68	-9.68	-5.93	-5.93
1.352	-24.62	-24.62	3.68	3.68
1.353	12.45	12.45	-53.81	-53.81
1.354	36.17	36.17	-65.06	-65.06
1.355	35.39	35.39	-72.23	-72.23
1.356	44.5	44.5	-68.15	-68.15
1.357	29.01	29.01	-85.43	-85.43
1.358	26.32	26.32	-73.83	-73.83
1.359	-12.35	-12.35	-61.45	-61.45
1.36	-32.38	-32.38	-50.66	-50.66
1.361	-37.41	-37.41	-26.87	-26.87
1.362	-38.17	-38.17	-17.41	-17.41
1.363	-46.3	-46.3	-30.11	-30.11
1.364	-54.78	-54.78	-11.9	-11.9
1.365	-55.28	-55.28	-38.59	-38.59
1.366	-11.24	-11.24	-63.67	-63.67
1.367	28.84	28.84	-71.4	-71.4
1.368	19.24	19.24	-76.04	-76.04
1.369	49.88	49.88	-69.58	-69.58
1.37	42.78	42.78	-63.6	-63.6
1.371	38.05	38.05	-59.81	-59.81
1.372	29.4	29.4	-59.23	-59.23
1.373	39.44	39.44	-37.15	-37.15
1.374	40.29	40.29	-25.58	-25.58
1.375	14.14	14.14	-6.62	-6.62
1.376	8.28	8.28	-31.92	-31.92
1.377	23.89	23.89	-29.98	-29.98
1.378	48.88	48.88	-38.49	-38.49
1.379	24.52	24.52	-29.58	-29.58
1.38	27.26	27.26	-48.73	-48.73
1.381	50.76	50.76	-61.26	-61.26
1.382	17.5	17.5	-23.52	-23.52
1.383	26.17	26.17	-40.78	-40.78
1.384	14.69	14.69	-33.62	-33.62
1.385	-13.96	-13.96	-28.11	-28.11
1.386	10.95	10.95	-32.66	-32.66
1.387	-3.63	-3.63	-52.81	-52.81
1.388	2.94	2.94	-59.73	-59.73
1.389	-22.6	-22.6	-32.71	-32.71
1.39	-28.37	-28.37	-20.21	-20.21
1.391	-13.68	-13.68	-58.04	-58.04
1.392	-6.79	-6.79	-55.99	-55.99
1.393	-11.28	-11.28	-36.47	-36.47
1.394	6.89	6.89	-34.03	-34.03
1.395	32.86	32.86	-44.98	-44.98
1.396	21.29	21.29	-28.46	-28.46
1.397	30.82	30.82	-52.6	-52.6
1.398	61.57	61.57	-65.25	-65.25
1.399	45.62	45.62	-47.79	-47.79
1.4	13.22	13.22	-15.67	-15.67
1.401	34.6	34.6	-45.22	-45.22
1.402	0	0	-22.4	-22.4
1.403	-3.02	-3.02	11.1	11.1
1.404	25.52	25.52	-36.02	-36.02
1.405	13.37	13.37	-25.67	-25.67
1.406	10.29	10.29	-59.27	-59.27
1.407	-13.54	-13.54	-34.83	-34.83
1.408	55.39	55.39	-92.77	-92.77
1.409	36.55	36.55	-86.19	-86.19
1.41	51.96	51.96	-106.9	-106.9
1.411	30.66	30.66	-61.33	-61.33
1.412	16.58	16.58	-45.24	-45.24
1.413	17.1	17.1	-56.78	-56.78
1.414	10.92	10.92	-24.26	-24.26
1.415	11.88	11.88	-21.13	-21.13
1.416	3.27	3.27	5.55	5.55
1.417	25.34	25.34	7.62	7.62
1.418	30.32	30.32	28.51	28.51
1.419	48.85	48.85	6.61	6.61
1.42	66.69	66.69	26.63	26.63
1.421	78.63	78.63	1.78	1.78
1.422	61.84	61.84	-9.97	-9.97
1.423	70.77	70.77	19.23	19.23
1.424	77.91	77.91	10.38	10.38
1.425	39.51	39.51	12.05	12.05
1.426	51.12	51.12	28.67	28.67
1.427	45.75	45.75	10.64	10.64
1.428	27.98	27.98	16.8	16.8
1.429	13.9	13.9	7.65	7.65
1.43	50.12	50.12	-39.69	-39.69
1.431	24.43	24.43	-42.12	-42.12
1.432	19.66	19.66	-30.2	-30.2
1.433	16.24	16.24	-40.64	-40.64
1.434	40.21	40.21	-43.06	-43.06
1.435	-0.35	-0.35	-49.15	-49.15
1.436	-3.24	-3.24	-31.94	-31.94
1.437	4.57	4.57	-30.56	-30.56
1.438	-17.49	-17.49	-31.05	-31.05
1.439	-36.3	-36.3	-19.41	-19.41
1.44	-21.71	-21.71	-8.11	-8.11
1.441	-43.48	-43.48	-8.8	-8.8
1.442	-14.45	-14.45	-17.94	-17.94
1.443	5.6	5.6	-26.58	-26.58
1.444	9.25	9.25	-53.93	-53.93
1.445	43.59	43.59	-66.71	-66.71
1.446	22.65	22.65	-64.35	-64.35
1.447	49.75	49.75	-73.6	-73.6
1.448	63.82	63.82	-70.49	-70.49
1.449	31.86	31.86	-51.26	-51.26
1.45	33.57	33.57	-49.97	-49.97
1.451	25.2	25.2	-52.32	-52.32
1.452	5.17	5.17	-22.06	-22.06
1.453	-14.5	-14.5	-28.74	-28.74
1.454	-15.69	-15.69	-1.4	-1.4
1.455	-11.91	-11.91	-26.65	-26.65
1.456	-3.87	-3.87	-38.93	-38.93
1.457	27.83	27.83	-52.14	-52.14
1.458	4.34	4.34	-61.6	-61.6
1.459	26.56	26.56	-59.08	-59.08
1.46	49.21	49.21	-56.53	-56.53
1.461	49.66	49.66	-57.05	-57.05
1.462	48.76	48.76	-61.98	-61.98
1.463	23.23	23.23	-28.69	-28.69
1.464	46.54	46.54	-31.58	-31.58
1.465	43.22	43.22	-41.48	-41.48
1.466	16.16	16.16	-14.97	-14.97
1.467	28.64	28.64	17.86	17.86
1.468	20.01	20.01	38.02	38.02
1.469	5.99	5.99	39.87	39.87
1.47	20.36	20.36	49.89	49.89
1.471	43.46	43.46	43.3	43.3
1.472	86.74	86.74	16.22	16.22
1.473	101.85	101.85	-33.75	-33.75
1.474	70.92	70.92	-15.16	-15.16
1.475	46.55	46.55	5.43	5.43
1.476	50.5	50.5	-7.81	-7.81
1.477	23.63	23.63	1.13	1.13
1.478	15.95	15.95	14.58	14.58
1.479	9.59	9.59	-8.68	-8.68
1.48	17.85	17.85	-22.24	-22.24
1.481	26.35	26.35	-47.99	-47.99
1.482	54.32	54.32	-44.5	-44.5
1.483	42.29	42.29	-55.05	-55.05
1.484	24.14	24.14	-46.6	-46.6
1.485	37.98	37.98	-63.97	-63.97
1.486	23.19	23.19	-24.02	-24.02
1.487	13.23	13.23	-49.64	-49.64
1.488	-2.94	-2.94	-65.38	-65.38
1.489	-17.62	-17.62	-40.81	-40.81
1.49	-35.12	-35.12	-26.8	-26.8
1.491	-34.38	-34.38	-32.04	-32.04
1.492	-50.38	-50.38	-42.44	-42.44
1.493	-29.87	-29.87	-43.61	-43.61
1.494	-28.38	-28.38	-43.41	-43.41
1.495	-32.91	-32.91	-45.23	-45.23
1.496	-31.83	-31.83	-50.83	-50.83
1.497	-53.24	-53.24	-39.64	-39.64
1.498	-25.15	-25.15	-37.88	-37.88
1.499	5.03	5.03	-57.28	-57.28
1.5	-5.04	-5.04	-41.41	-41.41
1.501	9.96	9.96	-47.34	-47.34
1.502	52.14	52.14	-51.92	-51.92
1.503	58.07	58.07	-40.24	-40.24
1.504	40.11	40.11	-16.95	-16.95
1.505	15.65	15.65	9.07	9.07
1.506	40.69	40.69	20.9	20.9
1.507	39.52	39.52	36.85	36.85
1.508	68.81	68.81	5.59	5.59
1.509	77.23	77.23	19.13	19.13
1.51	75.29	75.29	44.47	44.47
1.511	70.95	70.95	64.06	64.06
1.512	84.64	84.64	25.08	25.08
1.513	83.96	83.96	53.17	53.17
1.514	65.38	65.38	57.6	57.6
1.515	42.79	42.79	62.33	62.33
1.516	42.42	42.42	50.07	50.07
1.517	40.06	40.06	78.72	78.72
1.518	36.88	36.88	69.95	69.95
1.519	39.07	39.07	65.67	65.67
1.52	76.81	76.81	38.31	38.31
1.521	59.78	59.78	52.31	52.31
1.522	98.79	98.79	28.87	28.87
1.523	85.23	85.23	27.84	27.84
1.524	69.52	69.52	61.14	61.14
1.525	76.39	76.39	21.62	21.62
1.526	65.12	65.12	31.15	31.15
1.527	69.44	69.44	18.11	18.11
1.528	44.31	44.31	9.09	9.09
1.529	30.75	30.75	23.1	23.1
1.53	61.48	61.48	-5.35	-5.35
1.531	49.52	49.52	0.6	0.6
1.532	60.89	60.89	-16.57	-16.57
1.533	23.13	23.13	-42.72	-42.72
1.534	4.84	4.84	-39.58	-39.58
1.535	18.1	18.1	-41.3	-41.3
1.536	-22.21	-22.21	-43.38	-43.38
1.537	-1.38	-1.38	-68.22	-68.22
1.538	4.22	4.22	-56.94	-56.94
1.539	-41.63	-41.63	-47.73	-47.73
1.54	-29.79	-29.79	-19.41	-19.41
1.541	-18.14	-18.14	-20.65	-20.65
1.542	-4.76	-4.76	-24.94	-24.94
1.543	28.78	28.78	-53.9	-53.9
1.544	43.46	43.46	-55.06	-55.06
1.545	67.13	67.13	-32.67	-32.67
1.546	47.28	47.28	-28.16	-28.16
1.547	30.58	30.58	-38.39	-38.39
1.548	33.19	33.19	-33.72	-33.72
1.549	42.49	42.49	2.89	2.89
1.55	49.83	49.83	24.9	24.9
1.551	27.19	27.19	18.99	18.99
1.552	43	43	34.5	34.5
1.553	49.66	49.66	35.36	35.36
1.554	51.37	51.37	21.42	21.42
1.555	29.44	29.44	22.5	22.5
1.556	39.88	39.88	9.73	9.73
1.557	40.58	40.58	13.56	13.56
1.558	41.21	41.21	-0.61	-0.61
1.559	47.72	47.72	-8.5	-8.5
1.56	52.66	52.66	-17.35	-17.35
1.561	54.04	54.04	-24.57	-24.57
1.562	22.45	22.45	21.97	21.97
1.563	33.13	33.13	8.21	8.21
1.564	71.59	71.59	-26.77	-26.77
1.565	45	45	-13.36	-13.36
1.566	45.75	45.75	22.18	22.18
1.567	32.86	32.86	10.8	10.8
1.568	40.86	40.86	15.86	15.86
1.569	37.96	37.96	28.38	28.38
1.57	45.81	45.81	15.3	15.3
1.571	37.44	37.44	-9.7	-9.7
1.572	50.04	50.04	8.42	8.42
1.573	42.79	42.79	25.37	25.37
1.574	34.67	34.67	7.52	7.52
1.575	49.85	49.85	21.61	21.61
1.576	25.98	25.98	14.16	14.16
1.577	11.84	11.84	-0.79	-0.79
1.578	17.39	17.39	15.07	15.07
1.579	59.73	59.73	-26.14	-26.14
1.58	16.66	16.66	-7.71	-7.71
1.581	50.64	50.64	4.13	4.13
1.582	35.53	35.53	-12.2	-12.2
1.583	49.57	49.57	-13.9	-13.9
1.584	51.1	51.1	-5.7	-5.7
1.585	24.45	24.45	17.74	17.74
1.586	25.98	25.98	21.29	21.29
1.587	46.94	46.94	-25.83	-25.83
1.588	64.36	64.36	-14.68	-14.68
1.589	45.09	45.09	-4.13	-4.13
1.59	50.62	50.62	-10.64	-10.64
1.591	55.45	55.45	15.57	15.57
1.592	54.67	54.67	9.59	9.59
1.593	47.79	47.79	13.96	13.96
1.594	49.45	49.45	5.57	5.57
1.595	50.31	50.31	9.39	9.39
1.596	57.09	57.09	-15.03	-15.03
1.597	58.28	58.28	-10.88	-10.88
1.598	49.57	49.57	-1.59	-1.59
1.599	47.48	47.48	-13.27	-13.27
1.6	37.41	37.41	-13.17	-13.17
1.601	48.56	48.56	-13.93	-13.93
1.602	44.25	44.25	18.26	18.26
1.603	24.1	24.1	26.67	26.67
1.604	57.2	57.2	-0.13	-0.13
1.605	57.73	57.73	-11.43	-11.43
1.606	66.04	66.04	-9.48	-9.48
1.607	45.43	45.43	17.24	17.24
1.608	38.95	38.95	27.94	27.94
1.609	58.51	58.51	17.37	17.37
1.61	41.16	41.16	16.39	16.39
1.611	64.03	64.03	5.09	5.09
1.612	60.7	60.7	8.44	8.44
1.613	82.26	82.26	-23.53	-23.53
1.614	41.18	41.18	-16.47	-16.47
1.615	54.19	54.19	-16.44	-16.44
1.616	52.7	52.7	-23.72	-23.72
1.617	44.54	44.54	-6.91	-6.91
1.618	47.79	47.79	-31.94	-31.94
1.619	46.49	46.49	-28.49	-28.49
1.62	19	19	-28.88	-28.88
1.621	27.5	27.5	-28.07	-28.07
1.622	33	33	4.15	4.15
1.623	34.7	34.7	-31.5	-31.5
1.624	26.89	26.89	-1.57	-1.57
1.625	36.87	36.87	-22.38	-22.38
1.626	22.89	22.89	-2.76	-2.76
1.627	63.29	63.29	-29.82	-29.82
1.628	26.47	26.47	0.69	0.69
1.629	41.34	41.34	11.02	11.02
1.63	30.23	30.23	15.26	15.26
1.631	59.03	59.03	5.26	5.26
1.632	46.52	46.52	0.15	0.15
1.633	46.61	46.61	20.67	20.67
1.634	40.12	40.12	0.21	0.21
1.635	49.79	49.79	-9.11	-9.11
1.636	72.32	72.32	-52.51	-52.51
1.637	38.82	38.82	-27.17	-27.17
1.638	14.49	14.49	-7.14	-7.14
1.639	18.55	18.55	-23	-23
1.64	38.12	38.12	-38.28	-38.28
1.641	1.83	1.83	-16.18	-16.18
1.642	10.35	10.35	-17.99	-17.99
1.643	37.03	37.03	-48.39	-48.39
1.644	38.34	38.34	-37.55	-37.55
1.645	23.03	23.03	-25.72	-25.72
1.646	29.26	29.26	-36.91	-36.91
1.647	24.3	24.3	-42.35	-42.35
1.648	22.19	22.19	-60.02	-60.02
1.649	16.77	16.77	-38.13	-38.13
1.65	28	28	-58.25	-58.25
1.651	-2.94	-2.94	-53.69	-53.69
1.652	-11.7	-11.7	-28.08	-28.08
1.653	20.9	20.9	-60.88	-60.88
1.654	12.95	12.95	-7.92	-7.92
1.655	10.13	10.13	-12.87	-12.87
1.656	32.9	32.9	-33.7	-33.7
1.657	38.58	38.58	-7.37	-7.37
1.658	15.47	15.47	11.07	11.07
1.659	54.79	54.79	3.12	3.12
1.66	68.19	68.19	-0.05	-0.05
1.661	75.18	75.18	20.11	20.11
1.662	48.08	48.08	34.55	34.55
1.663	59.33	59.33	30.39	30.39
1.664	25.19	25.19	38.39	38.39
1.665	29.55	29.55	36.71	36.71
1.666	-9.63	-9.63	63.71	63.71
1.667	-20.46	-20.46	60.47	60.47
1.668	20.78	20.78	50.17	50.17
1.669	48.08	48.08	19.82	19.82
1.67	74.53	74.53	2.87	2.87
1.671	78.7	78.7	-16.09	-16.09
1.672	69.37	69.37	-14.9	-14.9
1.673	45.88	45.88	14.3	14.3
1.674	55.48	55.48	5.51	5.51
1.675	28.04	28.04	21.15	21.15
1.676	14.25	14.25	17.42	17.42
1.677	33.28	33.28	16.59	16.59
1.678	21.91	21.91	13.8	13.8
1.679	41.11	41.11	11.85	11.85
1.68	49.77	49.77	6.81	6.81
1.681	62.79	62.79	3.94	3.94
1.682	52.9	52.9	6.12	6.12
1.683	79.41	79.41	-8.08	-8.08
1.684	33.12	33.12	23.8	23.8
1.685	52.05	52.05	0.51	0.51
1.686	62.83	62.83	2.82	2.82
1.687	51.93	51.93	2.87	2.87
1.688	48.92	48.92	17.97	17.97
1.689	50.81	50.81	11.05	11.05
1.69	40.24	40.24	-6.72	-6.72
1.691	24.94	24.94	-10.3	-10.3
1.692	34.17	34.17	-8.91	-8.91
1.693	30.43	30.43	-14.45	-14.45
1.694	64.63	64.63	-57.72	-57.72
1.695	49.91	49.91	-17.11	-17.11
1.696	65.87	65.87	-19.62	-19.62
1.697	28.27	28.27	-1.15	-1.15
1.698	33.32	33.32	-6.96	-6.96
1.699	25.36	25.36	-2.39	-2.39
1.7	48.47	48.47	-6.66	-6.66
1.701	43.5	43.5	17.13	17.13
1.702	80.9	80.9	-29.21	-29.21
1.703	74.85	74.85	-10.24	-10.24
1.704	41.03	41.03	16.9	16.9
1.705	31.37	31.37	32.04	32.04
1.706	59.06	59.06	-0.07	-0.07
1.707	50.03	50.03	3.06	3.06
1.708	53.31	53.31	-6.33	-6.33
1.709	41.38	41.38	-26.63	-26.63
1.71	30.18	30.18	-4.27	-4.27
1.711	41.35	41.35	1.86	1.86
1.712	59.27	59.27	-18.2	-18.2
1.713	51.15	51.15	5.96	5.96
1.714	54.96	54.96	-28.07	-28.07
1.715	37.9	37.9	10.29	10.29
1.716	33.08	33.08	27.77	27.77
1.717	28.69	28.69	48.7	48.7
1.718	31.84	31.84	56.67	56.67
1.719	29.41	29.41	47.3	47.3
1.72	27.92	27.92	18.9	18.9
1.721	72.01	72.01	34.33	34.33
1.722	58.37	58.37	12.56	12.56
1.723	71.59	71.59	7.29	7.29
1.724	60.42	60.42	-23.41	-23.41
1.725	42.59	42.59	-0.57	-0.57
1.726	33.53	33.53	-18.14	-18.14
1.727	26.62	26.62	4.01	4.01
1.728	12.1	12.1	-8.93	-8.93
1.729	17.02	17.02	-8.49	-8.49
1.73	9.21	9.21	-18.41	-18.41
1.731	-1.39	-1.39	-2.86	-2.86
1.732	35.21	35.21	-36.75	-36.75
1.733	72.22	72.22	-80.54	-80.54
1.734	30.09	30.09	-57.79	-57.79
1.735	32.24	32.24	-36.29	-36.29
1.736	27.54	27.54	-30.04	-30.04
1.737	-6.65	-6.65	-18.82	-18.82
1.738	-34.77	-34.77	10.1	10.1
1.739	-56.93	-56.93	7.79	7.79
1.74	-60.08	-60.08	-0.49	-0.49
1.741	-45.08	-45.08	-18.42	-18.42
1.742	-16.67	-16.67	-63.81	-63.81
1.743	4.23	4.23	-113.51	-113.51
1.744	-45.3	-45.3	-77.53	-77.53
1.745	-31.48	-31.48	-72.66	-72.66
1.746	6.49	6.49	-91.71	-91.71
1.747	0.25	0.25	-99.01	-99.01
1.748	30.69	30.69	-85.77	-85.77
1.749	37.06	37.06	-80.18	-80.18
1.75	10.56	10.56	-70.11	-70.11
1.751	34.16	34.16	-49.81	-49.81
1.752	30.08	30.08	-41.06	-41.06
1.753	47.24	47.24	-53.03	-53.03
1.754	62.86	62.86	-44.25	-44.25
1.755	15.37	15.37	29.83	29.83
1.756	22.72	22.72	19.33	19.33
1.757	53.14	53.14	5.63	5.63
1.758	73.24	73.24	11.18	11.18
1.759	57.52	57.52	29.98	29.98
1.76	76.96	76.96	6.63	6.63
1.761	84.81	84.81	3.07	3.07
1.762	73.99	73.99	-5.1	-5.1
1.763	55.37	55.37	23.04	23.04
1.764	-3.8	-3.8	50.06	50.06
1.765	-30.6	-30.6	56.24	56.24
1.766	9.13	9.13	0.59	0.59
1.767	1.62	1.62	17.61	17.61
1.768	-1.52	-1.52	-16.76	-16.76
1.769	29.6	29.6	-26.96	-26.96
1.77	57.63	57.63	-19.35	-19.35
1.771	56.13	56.13	-48.64	-48.64
1.772	56.19	56.19	-79.08	-79.08
1.773	50.01	50.01	-52.6	-52.6
1.774	32.34	32.34	-64.96	-64.96
1.775	24.8	24.8	-66.57	-66.57
1.776	-3.77	-3.77	-50.71	-50.71
1.777	10.88	10.88	-26.62	-26.62
1.778	-12.4	-12.4	-37.62	-37.62
1.779	-36.9	-36.9	-13.46	-13.46
1.78	-21.69	-21.69	-20.44	-20.44
1.781	1.44	1.44	-49.76	-49.76
1.782	9.2	9.2	-53.23	-53.23
1.783	32.43	32.43	-47.17	-47.17
1.784	13.76	13.76	-41.04	-41.04
1.785	42.62	42.62	-56.25	-56.25
1.786	59.09	59.09	-74.39	-74.39
1.787	36.38	36.38	-59.74	-59.74
1.788	18.83	18.83	-43.32	-43.32
1.789	24.23	24.23	-61.37	-61.37
1.79	-33.31	-33.31	-40.09	-40.09
1.791	-23.1	-23.1	-52.74	-52.74
1.792	-26.11	-26.11	-34.8	-34.8
1.793	-44.43	-44.43	-40.56	-40.56
1.794	-62.01	-62.01	-40.77	-40.77
1.795	-39.89	-39.89	-69.11	-69.11
1.796	-26.28	-26.28	-59.53	-59.53
1.797	-71.81	-71.81	-23.06	-23.06
1.798	-52.46	-52.46	-47.54	-47.54
1.799	-22.96	-22.96	-35.21	-35.21
1.8	-11.31	-11.31	-84.92	-84.92
1.801	-8.25	-8.25	-74.13	-74.13
1.802	11.99	11.99	-80.18	-80.18
1.803	11.98	11.98	-49.94	-49.94
1.804	70.01	70.01	-97.12	-97.12
1.805	26.85	26.85	-56.53	-56.53
1.806	28.35	28.35	-56.82	-56.82
1.807	20.44	20.44	-61.55	-61.55
1.808	21.93	21.93	-37.78	-37.78
1.809	1.73	1.73	-7.9	-7.9
1.81	-10.64	-10.64	-7.04	-7.04
1.811	-2.58	-2.58	-22.35	-22.35
1.812	20.7	20.7	-45.53	-45.53
1.813	36.36	36.36	-75.71	-75.71
1.814	14.82	14.82	-50.26	-50.26
1.815	50.76	50.76	-71.15	-71.15
1.816	28.32	28.32	-68.03	-68.03
1.817	23.23	23.23	-67.33	-67.33
1.818	-4.61	-4.61	-19.09	-19.09
1.819	35.73	35.73	-62.12	-62.12
1.82	19.4	19.4	-36.08	-36.08
1.821	19.02	19.02	-29.37	-29.37
1.822	43.62	43.62	-35.26	-35.26
1.823	26.5	26.5	-6.15	-6.15
1.824	28.27	28.27	9.34	9.34
1.825	52.78	52.78	14.11	14.11
1.826	40.46	40.46	19.44	19.44
1.827	26.62	26.62	47.67	47.67
1.828	38.6	38.6	38.03	38.03
1.829	86.61	86.61	21.48	21.48
1.83	67.97	67.97	26.93	26.93
1.831	93.08	93.08	20.54	20.54
1.832	69.81	69.81	53.46	53.46
1.833	77.05	77.05	31.67	31.67
1.834	58.56	58.56	44.68	44.68
1.835	59.68	59.68	41.63	41.63
1.836	36.78	36.78	34.66	34.66
1.837	38.82	38.82	16.86	16.86
1.838	29	29	13.44	13.44
1.839	50.98	50.98	-49.39	-49.39
1.84	58.14	58.14	-50.9	-50.9
1.841	28.94	28.94	-64.77	-64.77
1.842	20.4	20.4	-82.59	-82.59
1.843	-6.72	-6.72	-64.5	-64.5
1.844	-17.78	-17.78	-105.02	-105.02
1.845	-51.54	-51.54	-85.01	-85.01
1.846	-73.59	-73.59	-53.13	-53.13
1.847	-85.32	-85.32	-63.73	-63.73
1.848	-117.84	-117.84	-1.22	-1.22
1.849	238.53	238.53	-4.02	-4.02
1.85	219.73	219.73	38.19	38.19
1.851	219.68	219.68	23.47	23.47
1.852	190.03	190.03	64.67	64.67
1.853	184.66	184.66	50.9	50.9
1.854	197.82	197.82	56.88	56.88
1.855	212.66	212.66	26.72	26.72
1.856	203.09	203.09	14.9	14.9
1.857	205.74	205.74	-4.34	-4.34
1.858	209.83	209.83	-14.64	-14.64
1.859	186.18	186.18	11.03	11.03
1.86	175.13	175.13	-5.52	-5.52
1.861	164.89	164.89	16.2	16.2
1.862	168.55	168.55	19.38	19.38
1.863	164.65	164.65	-0.3	-0.3
1.864	152.85	152.85	-16.77	-16.77
1.865	172.14	172.14	-4.54	-4.54
1.866	160.62	160.62	-14.68	-14.68
1.867	170.91	170.91	-35.47	-35.47
1.868	138.79	138.79	11.45	11.45
1.869	153.68	153.68	16.61	16.61
1.87	148.47	148.47	22.87	22.87
1.871	177.37	177.37	28.9	28.9
1.872	171.96	171.96	27.11	27.11
1.873	188.22	188.22	-16.18	-16.18
1.874	171.64	171.64	24.92	24.92
1.875	195.75	195.75	7.8	7.8
1.876	196.84	196.84	-0.88	-0.88
1.877	210.16	210.16	-4.98	-4.98
1.878	163.58	163.58	7.16	7.16
1.879	167.45	167.45	-2.16	-2.16
1.88	173.73	173.73	11.09	11.09
1.881	111.45	111.45	42.41	42.41
1.882	142.75	142.75	5.4	5.4
1.883	146	146	17.51	17.51
1.884	137.63	137.63	-4.92	-4.92
1.885	121.39	121.39	-0.72	-0.72
1.886	108.12	108.12	-7.97	-7.97
1.887	91.67	91.67	27.31	27.31
1.888	75.38	75.38	43.91	43.91
1.889	33.16	33.16	53.53	53.53
1.89	40.86	40.86	52.09	52.09
1.891	29.76	29.76	51.88	51.88
1.892	35.24	35.24	35.8	35.8
1.893	32.95	32.95	3.47	3.47
1.894	43.72	43.72	-14.5	-14.5
1.895	43.42	43.42	-21.01	-21.01
1.896	34.51	34.51	-21.08	-21.08
1.897	13.81	13.81	-25.74	-25.74
1.898	61.42	61.42	-70.28	-70.28
1.899	16.83	16.83	-20.69	-20.69
1.9	11.16	11.16	-15.14	-15.14
1.901	12.9	12.9	-31.75	-31.75
1.902	26.74	26.74	-37.01	-37.01
1.903	3.34	3.34	-33.41	-33.41
1.904	-6.56	-6.56	-38.56	-38.56
1.905	27.45	27.45	-56.66	-56.66
1.906	-1.11	-1.11	-33.73	-33.73
1.907	-1.57	-1.57	-70.4	-70.4
1.908	-17.02	-17.02	-36.62	-36.62
1.909	-7.12	-7.12	-39.01	-39.01
1.91	19.51	19.51	-27.84	-27.84
1.911	23.25	23.25	-35	-35
1.912	24.07	24.07	-36.03	-36.03
1.913	-9.72	-9.72	-19.08	-19.08
1.914	-21.07	-21.07	-17.22	-17.22
1.915	-52.38	-52.38	12.05	12.05
1.916	-40.06	-40.06	-10.34	-10.34
1.917	-57.95	-57.95	-43.49	-43.49
1.918	-55.59	-55.59	-52.15	-52.15
1.919	-23.54	-23.54	-105.29	-105.29
1.92	-11.32	-11.32	210.89	210.89
1.921	30.47	30.47	164.85	164.85
1.922	51.26	51.26	170.65	170.65
1.923	25.67	25.67	174.72	174.72
1.924	47.42	47.42	154.65	154.65
1.925	8.56	8.56	164.23	164.23
1.926	8.92	8.92	168.39	168.39
1.927	-4.32	-4.32	156.96	156.96
1.928	14.38	14.38	163.8	163.8
1.929	18.87	18.87	173.16	173.16
1.93	12.08	12.08	207.98	207.98
1.931	11.45	11.45	178.37	178.37
1.932	43.22	43.22	178.68	178.68
1.933	56.49	56.49	170.88	170.88
1.934	68.78	68.78	177.75	177.75
1.935	48.4	48.4	174.89	174.89
1.936	35.09	35.09	187.08	187.08
1.937	18.02	18.02	211.31	211.31
1.938	26.07	26.07	200.44	200.44
1.939	-3.82	-3.82	-118.97	-118.97
1.94	0.95	0.95	217.08	217.08
1.941	20.04	20.04	217.14	217.14
1.942	42.87	42.87	202.73	202.73
1.943	61.14	61.14	177.89	177.89
1.944	44.06	44.06	214.27	214.27
1.945	37.96	37.96	207.12	207.12
1.946	30.84	30.84	212.82	212.82
1.947	22.48	22.48	214.86	214.86
1.948	60.83	60.83	180.85	180.85
1.949	28.16	28.16	205.68	205.68
1.95	39.38	39.38	208.62	208.62
1.951	41.33	41.33	192.56	192.56
1.952	46.46	46.46	197.95	197.95
1.953	39.18	39.18	188.22	188.22
1.954	51.87	51.87	176.06	176.06
1.955	12.39	12.39	201.87	201.87
1.956	13.42	13.42	227.59	227.59
1.957	17.57	17.57	195.38	195.38
1.958	7.47	7.47	203.36	203.36
1.959	-11.77	-11.77	189.92	189.92
1.96	15.09	15.09	153.3	153.3
1.961	6.84	6.84	162.6	162.6
1.962	1.85	1.85	178.6	178.6
1.963	-4.44	-4.44	176.99	176.99
1.964	4.07	4.07	159.68	159.68
1.965	-0.84	-0.84	162.21	162.21
1.966	36.18	36.18	163.2	163.2
1.967	26.99	26.99	172.81	172.81
1.968	52.05	52.05	168.16	168.16
1.969	-20.08	-20.08	207.8	207.8
1.97	14.81	14.81	220.35	220.35
1.971	28.66	28.66	213.81	213.81
1.972	41.25	41.25	212.07	212.07
1.973	47.56	47.56	208.73	208.73
1.974	71.41	71.41	209.12	209.12
1.975	71.53	71.53	200.49	200.49
1.976	35.04	35.04	223.3	223.3
1.977	39.42	39.42	237.15	237.15
1.978	42.85	42.85	-118	-118
1.979	21.01	21.01	-80.15	-80.15
1.98	8.65	8.65	-61.86	-61.86
1.981	33.08	33.08	-52.31	-52.31
1.982	4.87	4.87	-35.62	-35.62
1.983	4.36	4.36	-27.05	-27.05
1.984	15.68	15.68	-10.59	-10.59
1.985	35.7	35.7	-10.3	-10.3
1.986	24.93	24.93	7.47	7.47
1.987	54.44	54.44	0.58	0.58
1.988	74.24	74.24	-38.08	-38.08
1.989	79.18	79.18	-25.34	-25.34
1.99	69.99	69.99	7.25	7.25
1.991	50.75	50.75	28.88	28.88
1.992	31.27	31.27	48.66	48.66
1.993	23.32	23.32	42.22	42.22
1.994	17.69	17.69	49.1	49.1
1.995	3.19	3.19	56.86	56.86
1.996	38.1	38.1	16.84	16.84
1.997	55.78	55.78	8.67	8.67
1.998	41.76	41.76	-8.86	-8.86
[truncated: 98,001 more rows]
[truncated: 1 more columns]

## Sheet: 3D
time, ns	phi	120..240 wrap	psi	120..240 wrap	omega	120..240 wrap		bGlcNAc-6-aGlcNAc				MM3 1000K in vacuo, trajectory imported from GLYCOMAPS
0	38.94	38.94	195.6	195.6	-53.9	-53.9
0.001	31.31	31.31	169.44	169.44	-46.54	-46.54
0.002	34.97	34.97	187.69	187.69	-76.71	-76.71
0.003	44.07	44.07	183.61	183.61	-51.7	-51.7
0.004	29.31	29.31	173.69	173.69	-48.41	-48.41
0.005	36.81	36.81	163.28	163.28	-47.94	-47.94
0.006	43.01	43.01	179.79	179.79	-33.72	-33.72
0.007	45.98	45.98	184.24	184.24	-43.85	-43.85
0.008	71.73	71.73	132.91	132.91	-19.65	-19.65
0.009	71.3	71.3	145.79	145.79	-34.49	-34.49
0.01	57.55	57.55	177.18	177.18	-48.5	-48.5
0.011	43.19	43.19	180.73	180.73	-34.41	-34.41
0.012	53.26	53.26	179.6	179.6	-63.36	-63.36
0.013	23.34	23.34	174.84	174.84	-42.7	-42.7
0.014	-4.24	-4.24	167.24	167.24	-23.97	-23.97
0.015	-0.96	-0.96	190.97	190.97	-67.51	-67.51
0.016	-19.66	-19.66	187.32	187.32	-58.68	-58.68
0.017	-48.55	-48.55	200.34	200.34	-34.71	-34.71
0.018	-13.81	-13.81	196.03	196.03	-75.39	-75.39
0.019	6.83	6.83	192.02	192.02	-96.91	-96.91
0.02	-7.41	-7.41	197.82	197.82	-54.77	-54.77
0.021	-22.33	-22.33	185.03	185.03	-33.41	-33.41		1D cumulations (25K frames):				test from cumulate_map_1d(map,'omega')		phi-psi 2D cumulation (25K frames):
0.022	-2.05	-2.05	179.15	179.15	-59.77	-59.77		angle cell	phi	psi	omega			psi \ phi	-120	-110	-100	-90	-80	-70	-60	-50	-40	-30	-20	-10	0	10	20	30	40	50	60	70	80	90	100	110	120	130	140	150	160	170	180	190	200	210	220
0.023	13.32	13.32	153.51	153.51	-44.55	-44.55		-120	19	591	59	242		-120	1	0	0	0	3	5	5	17	13	22	28	33	38	35	55	87	80	77	44	25	9	2	0	2	2	0	2	1	1	1	0	3	0	0	0
0.024	35.9	35.9	154.61	154.61	-79.56	-79.56		-110	32	598	79	361		-110	0	0	0	2	0	2	6	5	13	14	16	29	42	65	65	82	89	65	50	29	8	7	3	3	0	0	0	1	0	0	2	0	0	0	0
0.025	26.83	26.83	135.95	135.95	-52.87	-52.87		-100	79	622	171	787		-100	0	0	0	0	2	2	5	3	13	15	19	26	59	57	83	88	88	69	38	21	17	2	5	1	3	0	1	2	0	1	0	0	0	0	1
0.026	43.77	43.77	151.23	151.23	-38.37	-38.37		-90	142	614	437	1830		-90	0	0	0	0	0	0	3	4	8	12	22	31	48	56	81	96	90	71	38	24	10	5	2	4	0	0	1	1	0	2	1	3	1	0	0
0.027	23.01	23.01	163.77	163.77	-30.86	-30.86		-80	243	496	900	3871		-80	0	0	0	0	0	0	2	1	10	11	22	28	39	47	45	59	68	60	49	26	7	9	7	1	0	1	1	1	0	0	0	1	0	0	0
0.028	63.89	63.89	138.27	138.27	-55.65	-55.65		-70	368	328	1571	6446		-70	0	0	0	0	0	1	1	4	4	8	12	23	22	26	37	34	36	49	31	15	11	11	2	1	0	0	0	0	0	0	0	0	0	0	0
0.029	37.51	37.51	154.97	154.97	-29.24	-29.24		-60	575	193	2103	8313		-60	0	0	0	0	0	0	0	3	3	4	10	11	8	15	19	28	17	31	19	19	2	0	1	0	0	0	0	0	0	2	1	0	0	0	0
0.03	11.25	11.25	169.99	169.99	9.64	9.64		-50	678	91	1909	7913		-50	0	0	0	0	0	0	1	0	1	3	3	4	3	4	2	17	13	14	10	9	4	2	0	0	0	0	0	0	0	0	1	0	0	0	0
0.031	60.21	60.21	130.57	130.57	17.13	17.13		-40	763	41	1381	5686		-40	0	0	0	0	0	0	1	0	0	1	1	4	1	3	0	7	7	5	6	4	0	0	0	0	0	0	0	0	0	0	1	0	0	0	0
0.032	-49.76	-49.76	184.96	184.96	79.28	79.28		-30	803	30	851	3529		-30	0	0	0	0	0	0	2	0	0	0	2	1	1	0	4	3	6	6	2	2	0	0	0	0	0	0	0	1	0	0	0	0	0	0	0
0.033	-17.55	-17.55	212.39	212.39	37.18	37.18		-20	922	15	524	2116		-20	0	0	0	0	0	0	0	0	1	0	1	0	1	1	0	4	2	3	2	0	0	0	0	0	0	0	0	0	0	0	0	0	0	0	0
0.034	-28.66	-28.66	230.22	230.22	75.39	75.39		-10	1064	11	365	1399		-10	0	0	0	0	0	0	0	1	2	0	0	1	0	1	1	2	2	1	0	0	0	0	0	0	0	0	0	0	0	0	0	0	0	0	0
0.035	26.13	26.13	201.4	201.4	74.31	74.31		0	1412	8	289	1147		0	0	0	0	0	1	0	0	0	0	0	0	0	1	1	1	4	0	0	0	0	0	0	0	0	0	0	0	0	0	0	0	0	0	0	0
0.036	54.82	54.82	175.02	175.02	49.52	49.52		10	1879	14	316	1261		10	0	0	0	0	0	0	1	2	2	1	0	2	0	0	1	3	1	1	0	0	0	0	0	0	0	0	0	0	0	0	0	0	0	0	0
0.037	27.65	27.65	182.4	182.4	65.65	65.65		20	2481	32	476	1825		20	0	0	0	0	0	1	3	2	2	0	2	3	2	5	5	2	3	2	0	0	0	0	0	0	0	0	0	0	0	0	0	0	0	0	0
0.038	71.29	71.29	194.54	194.54	45.64	45.64		30	3112	53	779	2825		30	0	0	0	0	2	2	8	7	1	1	2	1	3	3	12	6	1	2	1	1	0	0	0	0	0	0	0	0	0	0	0	0	0	0	0
0.039	42.66	42.66	216.44	216.44	28.21	28.21		40	3294	121	1128	3957		40	0	0	0	4	0	6	5	6	6	7	7	9	4	18	22	12	7	3	4	1	0	0	0	0	0	0	0	0	0	0	0	0	0	0	0
0.04	-68.68	-68.68	176.29	176.29	179.81	179.81		50	2838	198	1234	4393		50	0	1	2	1	6	6	5	13	8	9	13	18	16	22	23	31	7	7	2	3	2	1	2	0	0	0	0	0	0	0	0	0	0	0	0
0.041	-87.62	-87.62	197.26	197.26	185.71	185.71		60	1954	367	1178	3927		60	0	0	5	6	7	10	10	18	8	18	20	26	34	37	44	32	39	26	9	11	1	4	0	0	0	0	0	0	0	0	0	0	0	0	0
0.042	-31.55	-31.55	175.81	175.81	158.67	158.67		70	1064	453	835	2985		70	1	4	1	5	7	7	12	18	21	22	25	29	33	42	38	38	53	40	15	19	10	5	3	0	1	0	0	0	0	0	1	0	0	1	1
0.043	19.93	19.93	135.37	135.37	147.68	147.68		80	472	596	494	1808		80	0	2	2	6	3	9	14	16	22	37	40	47	44	61	58	54	54	38	32	24	15	11	3	1	0	1	0	0	0	0	0	2	0	0	0
0.044	31.48	31.48	136.55	136.55	149.7	149.7		90	223	551	278	1034		90	1	0	0	1	6	7	19	15	31	22	24	27	31	47	55	64	65	44	41	21	16	3	1	0	0	0	0	1	0	2	0	2	2	0	3
0.045	47.54	47.54	114.03	114.03	171.66	171.66		100	102	632	183	695		100	2	0	4	6	12	11	22	26	22	21	28	22	31	32	50	52	69	81	54	42	21	12	3	2	0	1	0	0	1	1	0	1	1	0	1
0.046	62.49	62.49	92.29	92.29	170.37	170.37		110	51	731	154	582		110	0	0	6	3	5	15	21	16	23	16	24	26	28	44	57	69	98	105	80	50	22	10	2	1	1	1	3	0	1	2	1	0	0	1	0
0.047	64.4	64.4	99.47	99.47	204.8	204.8		120	35	849	177	694		120	0	0	0	11	12	17	22	19	21	23	23	15	46	49	59	111	120	136	92	45	11	3	2	0	3	1	1	1	0	0	0	1	0	0	1
0.048	47.04	47.04	108.71	108.71	204.66	204.66		130	40	1085	275	1110		130	1	1	3	10	7	20	27	36	17	42	22	20	54	71	111	146	155	166	96	39	19	4	3	0	1	2	2	0	1	1	1	1	0	1	0
0.049	25.66	25.66	142.55	142.55	181.87	181.87		140	43	1379	450	1953		140	0	0	5	9	15	24	26	41	29	27	34	41	61	83	168	202	215	177	112	45	23	13	4	3	3	2	3	2	3	1	3	2	1	0	0
0.05	60.02	60.02	141.63	141.63	160.05	160.05		150	51	1754	876	3622		150	1	3	8	10	26	34	59	45	49	50	48	58	79	142	193	256	236	205	116	58	28	11	3	3	3	3	4	4	3	3	3	2	2	0	1
0.051	27.08	27.08	172.63	172.63	173.77	173.77		160	49	2091	1215	5352		160	2	2	8	13	26	37	60	60	65	52	63	87	102	168	203	279	290	210	169	74	40	9	10	6	1	9	7	5	5	9	5	3	1	3	6
0.052	3.21	3.21	205.12	205.12	180.13	180.13		170	64	2341	1477	6243		170	3	3	12	18	34	43	74	86	80	71	85	93	139	180	209	279	286	233	191	98	31	22	13	3	8	2	4	7	3	5	1	6	2	4	3
0.053	11.76	11.76	212.26	212.26	152.83	152.83		180	49	2290	1267	5437		180	1	7	4	12	30	37	60	64	80	87	94	91	110	160	198	286	316	250	187	78	39	17	12	3	4	8	3	9	8	5	7	8	3	3	3
0.054	3.82	3.82	-104.42	-104.42	157.15	157.15		190	60	1963	839	3568		190	1	3	11	11	11	39	43	52	82	59	70	96	106	142	202	220	224	193	171	88	52	16	6	4	1	2	4	4	11	8	10	10	5	2	0
0.055	10.16	10.16	-90.96	-90.96	184.69	184.69		200	20	1437	384	1658		200	2	2	5	6	17	16	29	36	43	60	63	55	80	111	135	163	192	171	89	68	29	21	6	6	1	5	2	2	5	8	3	5	1	0	0
0.056	33.02	33.02	234.57	234.57	160.65	160.65		210	18	1058	207	819		210	1	1	3	4	3	7	12	23	41	44	45	50	62	72	104	126	137	105	101	57	14	13	3	0	1	1	2	5	4	6	6	4	0	0	0
0.057	50.32	50.32	231.3	231.3	190.8	190.8		220	20	757	104	365		220	1	3	0	0	5	5	11	20	24	16	30	33	44	49	77	87	119	97	51	33	20	2	4	2	2	1	2	3	2	4	2	4	1	2	0
0.058	54.71	54.71	199.85	199.85	202.31	202.31		230	15	643	69	247		230	1	0	0	3	3	4	5	19	18	26	24	24	39	30	61	77	104	91	47	31	10	8	2	5	0	0	1	1	1	3	0	2	0	1	0
0.059	84.57	84.57	200.06	200.06	199.98	199.98		240						240
0.06	89.61	89.61	202.28	202.28	183.37	183.37
0.061	77.98	77.98	188.3	188.3	199.85	199.85
0.062	54.57	54.57	218.18	218.18	205.38	205.38								Relative energy (kcal/mol): phi-psi cumulation (25K frames):
0.063	135.8	135.8	167.81	167.81	156.77	156.77								psi \ phi	-120	-110	-100	-90	-80	-70	-60	-50	-40	-30	-20	-10	0	10	20	30	40	50	60	70	80	90	100	110	120	130	140	150	160	170	180	190	200	210	220
0.064	96.35	96.35	188.16	188.16	180.65	180.65								-120	3.42906	3.49183	3.49183	3.49183	2.77454	2.47021	2.47021	1.74113	1.90096	1.58753	1.44385	1.34597	1.26192	1.31091	1.04164	0.768435	0.818409	0.841179	1.17458	1.51137	2.12003	3.01611	3.49183	3.01611	3.01611	3.49183	3.01611	3.42906	3.42906	3.42906	3.49183	2.77454	3.49183	3.49183	3.49183
0.065	30.95	30.95	199.25	199.25	219.66	219.66								-110	3.49183	3.49183	3.49183	3.01611	3.49183	3.01611	2.36159	2.47021	1.90096	1.85681	1.77725	1.42295	1.20229	0.942113	0.942113	0.803698	0.754895	0.942113	1.09842	1.42295	2.1902	2.26976	2.77454	2.77454	3.49183	3.49183	3.49183	3.42906	3.49183	3.49183	3.01611	3.49183	3.49183	3.49183	3.49183
0.066	42.54	42.54	206.11	206.11	201.79	201.79								-100	3.49183	3.49183	3.49183	3.49183	3.01611	3.01611	2.47021	2.77454	1.90096	1.8157	1.67487	1.488	0.999812	1.02036	0.796476	0.761626	0.761626	0.906534	1.26192	1.61524	1.74113	3.01611	2.47021	3.42906	2.77454	3.49183	3.42906	3.01611	3.49183	3.42906	3.49183	3.49183	3.49183	3.49183	3.42906
0.067	77.12	77.12	197.44	197.44	170.48	170.48								-90	3.49183	3.49183	3.49183	3.49183	3.49183	3.49183	2.77454	2.60315	2.1902	1.94864	1.58753	1.38322	1.12274	1.0309	0.811008	0.709788	0.748238	0.889511	1.26192	1.53569	2.05726	2.47021	3.01611	2.60315	3.49183	3.49183	3.42906	3.42906	3.49183	3.01611	3.42906	2.77454	3.42906	3.49183	3.49183
0.068	38.64	38.64	224.16	224.16	197.69	197.69								-80	3.49183	3.49183	3.49183	3.49183	3.49183	3.49183	3.01611	3.42906	2.05726	2.00048	1.58753	1.44385	1.24644	1.13528	1.16119	0.999812	0.915231	0.989799	1.11046	1.488	2.26976	2.12003	2.26976	3.42906	3.49183	3.42906	3.42906	3.42906	3.49183	3.49183	3.49183	3.42906	3.49183	3.49183	3.49183
0.069	23.97	23.97	225.93	225.93	190.41	190.41								-70	3.49183	3.49183	3.49183	3.49183	3.49183	3.42906	3.42906	2.60315	2.60315	2.1902	1.94864	1.56105	1.58753	1.488	1.27781	1.32818	1.29413	1.11046	1.38322	1.8157	2.00048	2.00048	3.01611	3.42906	3.49183	3.49183	3.49183	3.49183	3.49183	3.49183	3.49183	3.49183	3.49183	3.49183	3.49183
0.07	26.62	26.62	224.5	224.5	164.33	164.33								-60	3.49183	3.49183	3.49183	3.49183	3.49183	3.49183	3.49183	2.77454	2.77454	2.60315	2.05726	2.00048	2.1902	1.8157	1.67487	1.44385	1.74113	1.38322	1.67487	1.67487	3.01611	3.49183	3.42906	3.49183	3.49183	3.49183	3.49183	3.49183	3.49183	3.01611	3.42906	3.49183	3.49183	3.49183	3.49183
0.071	0.02	0.02	227.49	227.49	173.2	173.2								-50	3.49183	3.49183	3.49183	3.49183	3.49183	3.49183	3.42906	3.49183	3.42906	2.77454	2.77454	2.60315	2.77454	2.60315	3.01611	1.74113	1.90096	1.85681	2.05726	2.12003	2.60315	3.01611	3.49183	3.49183	3.49183	3.49183	3.49183	3.49183	3.49183	3.49183	3.42906	3.49183	3.49183	3.49183	3.49183
0.072	-10.46	-10.46	234.86	234.86	182.76	182.76								-40	3.49183	3.49183	3.49183	3.49183	3.49183	3.49183	3.42906	3.49183	3.49183	3.42906	3.42906	2.60315	3.42906	2.77454	3.49183	2.26976	2.26976	2.47021	2.36159	2.60315	3.49183	3.49183	3.49183	3.49183	3.49183	3.49183	3.49183	3.49183	3.49183	3.49183	3.42906	3.49183	3.49183	3.49183	3.49183
0.073	1.23	1.23	218.29	218.29	164.93	164.93								-30	3.49183	3.49183	3.49183	3.49183	3.49183	3.49183	3.01611	3.49183	3.49183	3.49183	3.01611	3.42906	3.42906	3.49183	2.60315	2.77454	2.36159	2.36159	3.01611	3.01611	3.49183	3.49183	3.49183	3.49183	3.49183	3.49183	3.49183	3.42906	3.49183	3.49183	3.49183	3.49183	3.49183	3.49183	3.49183
0.074	-14.78	-14.78	219.4	219.4	177.46	177.46								-20	3.49183	3.49183	3.49183	3.49183	3.49183	3.49183	3.49183	3.49183	3.42906	3.49183	3.42906	3.49183	3.42906	3.42906	3.49183	2.60315	3.01611	2.77454	3.01611	3.49183	3.49183	3.49183	3.49183	3.49183	3.49183	3.49183	3.49183	3.49183	3.49183	3.49183	3.49183	3.49183	3.49183	3.49183	3.49183
0.075	-30.75	-30.75	220.11	220.11	184.77	184.77								-10	3.49183	3.49183	3.49183	3.49183	3.49183	3.49183	3.49183	3.42906	3.01611	3.49183	3.49183	3.42906	3.49183	3.42906	3.42906	3.01611	3.01611	3.42906	3.49183	3.49183	3.49183	3.49183	3.49183	3.49183	3.49183	3.49183	3.49183	3.49183	3.49183	3.49183	3.49183	3.49183	3.49183	3.49183	3.49183
0.076	25.46	25.46	180.49	180.49	137.8	137.8								0	3.49183	3.49183	3.49183	3.49183	3.42906	3.49183	3.49183	3.49183	3.49183	3.49183	3.49183	3.49183	3.42906	3.42906	3.42906	2.60315	3.49183	3.49183	3.49183	3.49183	3.49183	3.49183	3.49183	3.49183	3.49183	3.49183	3.49183	3.49183	3.49183	3.49183	3.49183	3.49183	3.49183	3.49183	3.49183
0.077	14.49	14.49	180.97	180.97	141.6	141.6								10	3.49183	3.49183	3.49183	3.49183	3.49183	3.49183	3.42906	3.01611	3.01611	3.42906	3.49183	3.01611	3.49183	3.49183	3.42906	2.77454	3.42906	3.42906	3.49183	3.49183	3.49183	3.49183	3.49183	3.49183	3.49183	3.49183	3.49183	3.49183	3.49183	3.49183	3.49183	3.49183	3.49183	3.49183	3.49183
0.078	29.2	29.2	164.22	164.22	132.8	132.8								20	3.49183	3.49183	3.49183	3.49183	3.49183	3.42906	2.77454	3.01611	3.01611	3.49183	3.01611	2.77454	3.01611	2.47021	2.47021	3.01611	2.77454	3.01611	3.49183	3.49183	3.49183	3.49183	3.49183	3.49183	3.49183	3.49183	3.49183	3.49183	3.49183	3.49183	3.49183	3.49183	3.49183	3.49183	3.49183
0.079	19.83	19.83	180.95	180.95	161.59	161.59								30	3.49183	3.49183	3.49183	3.49183	3.01611	3.01611	2.1902	2.26976	3.42906	3.42906	3.01611	3.42906	2.77454	2.77454	1.94864	2.36159	3.42906	3.01611	3.42906	3.42906	3.49183	3.49183	3.49183	3.49183	3.49183	3.49183	3.49183	3.49183	3.49183	3.49183	3.49183	3.49183	3.49183	3.49183	3.49183
0.08	2.99	2.99	167.23	167.23	164.6	164.6								40	3.49183	3.49183	3.49183	2.60315	3.49183	2.36159	2.47021	2.36159	2.36159	2.26976	2.26976	2.12003	2.60315	1.70708	1.58753	1.94864	2.26976	2.77454	2.60315	3.42906	3.49183	3.49183	3.49183	3.49183	3.49183	3.49183	3.49183	3.49183	3.49183	3.49183	3.49183	3.49183	3.49183	3.49183	3.49183
0.081	3.73	3.73	140.05	140.05	180.41	180.41								50	3.49183	3.42906	3.01611	3.42906	2.36159	2.36159	2.47021	1.90096	2.1902	2.12003	1.90096	1.70708	1.77725	1.58753	1.56105	1.38322	2.26976	2.26976	3.01611	2.77454	3.01611	3.42906	3.01611	3.49183	3.49183	3.49183	3.49183	3.49183	3.49183	3.49183	3.49183	3.49183	3.49183	3.49183	3.49183
0.082	14.17	14.17	133.6	133.6	194.9	194.9								60	3.49183	3.49183	2.47021	2.36159	2.26976	2.05726	2.05726	1.70708	2.1902	1.70708	1.64431	1.488	1.32818	1.27781	1.17458	1.3643	1.24644	1.488	2.12003	2.00048	3.42906	2.60315	3.49183	3.49183	3.49183	3.49183	3.49183	3.49183	3.49183	3.49183	3.49183	3.49183	3.49183	3.49183	3.49183
0.083	-8.27	-8.27	135.24	135.24	208.71	208.71								70	3.42906	2.60315	3.42906	2.47021	2.26976	2.26976	1.94864	1.70708	1.61524	1.58753	1.51137	1.42295	1.34597	1.20229	1.26192	1.26192	1.0637	1.23136	1.8157	1.67487	2.05726	2.47021	2.77454	3.49183	3.42906	3.49183	3.49183	3.49183	3.49183	3.49183	3.42906	3.49183	3.49183	3.42906	3.42906
0.084	49.76	49.76	138.99	138.99	171.39	171.39								80	3.49183	3.01611	3.01611	2.36159	2.77454	2.12003	1.85681	1.77725	1.58753	1.27781	1.23136	1.13528	1.17458	0.979951	1.01	1.05257	1.05257	1.26192	1.3643	1.53569	1.8157	2.00048	2.77454	3.42906	3.49183	3.42906	3.49183	3.49183	3.49183	3.49183	3.49183	3.01611	3.49183	3.49183	3.49183
0.085	40.73	40.73	153.47	153.47	180.13	180.13								90	3.42906	3.49183	3.49183	3.42906	2.36159	2.26976	1.67487	1.8157	1.38322	1.58753	1.53569	1.46552	1.38322	1.13528	1.04164	0.951349	0.942113	1.17458	1.21665	1.61524	1.77725	2.77454	3.42906	3.49183	3.49183	3.49183	3.49183	3.42906	3.49183	3.01611	3.49183	3.01611	3.01611	3.49183	2.77454
0.086	51.9	51.9	132.99	132.99	149.76	149.76								100	3.01611	3.49183	2.60315	2.36159	1.94864	2.00048	1.58753	1.488	1.58753	1.61524	1.44385	1.58753	1.38322	1.3643	1.09842	1.07505	0.906534	0.811008	1.05257	1.20229	1.61524	1.94864	2.77454	3.01611	3.49183	3.42906	3.49183	3.49183	3.42906	3.42906	3.49183	3.42906	3.42906	3.49183	3.42906
0.087	69.83	69.83	120.68	120.68	143.77	143.77								110	3.49183	3.49183	2.36159	2.77454	2.47021	1.8157	1.61524	1.77725	1.56105	1.77725	1.53569	1.488	1.44385	1.17458	1.02036	0.906534	0.697504	0.656401	0.818409	1.09842	1.58753	2.05726	3.01611	3.42906	3.42906	3.42906	2.77454	3.49183	3.42906	3.01611	3.42906	3.49183	3.49183	3.42906	3.49183
0.088	45.24	45.24	131.84	131.84	192.77	192.77								120	3.49183	3.49183	3.49183	2.00048	1.94864	1.74113	1.58753	1.67487	1.61524	1.56105	1.56105	1.8157	1.1481	1.11046	0.999812	0.623294	0.576848	0.50228	0.735144	1.16119	2.00048	2.77454	3.01611	3.49183	2.77454	3.42906	3.42906	3.42906	3.49183	3.49183	3.49183	3.42906	3.49183	3.49183	3.42906
0.089	69.53	69.53	107.08	107.08	187.72	187.72								130	3.42906	3.42906	2.77454	2.05726	2.26976	1.64431	1.46552	1.29413	1.74113	1.20229	1.58753	1.64431	1.05257	0.889511	0.623294	0.46001	0.424372	0.383525	0.709788	1.24644	1.67487	2.60315	2.77454	3.49183	3.42906	3.01611	3.01611	3.49183	3.42906	3.42906	3.42906	3.42906	3.49183	3.42906	3.49183
0.09	77.23	77.23	110.15	110.15	182.24	182.24								140	3.49183	3.49183	2.47021	2.12003	1.8157	1.53569	1.488	1.21665	1.42295	1.46552	1.32818	1.21665	0.979951	0.796476	0.37639	0.266589	0.229431	0.3453	0.617951	1.16119	1.56105	1.90096	2.60315	2.77454	2.77454	3.01611	2.77454	3.01611	2.77454	3.42906	2.77454	3.01611	3.42906	3.49183	3.49183
0.091	68.37	68.37	104	104	175.32	175.32								150	3.42906	2.77454	2.1902	2.05726	1.488	1.32818	0.999812	1.16119	1.11046	1.09842	1.12274	1.01	0.825903	0.47656	0.293742	0.125447	0.173909	0.257806	0.597045	1.01	1.44385	2.00048	2.77454	2.77454	2.77454	2.77454	2.60315	2.60315	2.77454	2.77454	2.77454	3.01611	3.01611	3.49183	3.42906
0.092	67.42	67.42	120.56	120.56	181.52	181.52								160	3.01611	3.01611	2.1902	1.90096	1.488	1.27781	0.989799	0.989799	0.942113	1.07505	0.960732	0.768435	0.67367	0.37639	0.263647	0.0741906	0.051153	0.243449	0.372854	0.864855	1.23136	2.12003	2.05726	2.36159	3.42906	2.12003	2.26976	2.47021	2.47021	2.12003	2.47021	2.77454	3.42906	2.77454	2.36159
0.093	33.46	33.46	148.56	148.56	185.47	185.47								170	2.77454	2.77454	1.94864	1.70708	1.32818	1.18827	0.864855	0.775323	0.818409	0.889511	0.782291	0.728703	0.489281	0.335287	0.246293	0.0741906	0.0594276	0.181531	0.299948	0.697504	1.38322	1.58753	1.90096	2.77454	2.1902	3.01611	2.60315	2.26976	2.77454	2.47021	3.42906	2.36159	3.01611	2.60315	2.77454
0.094	45.12	45.12	124.63	124.63	184.57	184.57								180	3.42906	2.26976	2.60315	1.94864	1.40275	1.27781	0.989799	0.951349	0.818409	0.768435	0.722331	0.741655	0.628686	0.405457	0.278504	0.0594276	0	0.139576	0.312557	0.833492	1.24644	1.74113	1.94864	2.77454	2.60315	2.1902	2.77454	2.12003	2.1902	2.47021	2.26976	2.1902	2.77454	2.77454	2.77454
0.095	59.26	59.26	115.15	115.15	164.29	164.29								190	3.42906	2.77454	2.00048	2.00048	2.00048	1.24644	1.18827	1.07505	0.803698	0.999812	0.897962	0.709788	0.650754	0.47656	0.266589	0.215734	0.205	0.293742	0.365845	0.761626	1.07505	1.77725	2.36159	2.60315	3.42906	3.01611	2.60315	2.60315	2.00048	2.1902	2.05726	2.05726	2.47021	3.01611	3.49183
0.096	57.88	57.88	133.42	133.42	161.47	161.47								200	3.01611	3.01611	2.47021	2.36159	1.74113	1.77725	1.42295	1.29413	1.18827	0.989799	0.960732	1.04164	0.818409	0.623294	0.506677	0.39439	0.296837	0.365845	0.754895	0.915231	1.42295	1.61524	2.36159	2.36159	3.42906	2.47021	3.01611	3.01611	2.47021	2.1902	2.77454	2.47021	3.42906	3.49183	3.49183
0.097	48.76	48.76	142.38	142.38	148.29	148.29								210	3.42906	3.42906	2.77454	2.60315	2.77454	2.26976	1.94864	1.56105	1.21665	1.17458	1.16119	1.09842	0.970264	0.881179	0.662102	0.54778	0.497916	0.656401	0.67954	1.02036	1.85681	1.90096	2.77454	3.49183	3.42906	3.42906	3.01611	2.47021	2.60315	2.36159	2.36159	2.60315	3.49183	3.49183	3.49183
0.098	-13.36	-13.36	149.32	149.32	179.71	179.71								220	3.42906	2.77454	3.49183	3.49183	2.47021	2.47021	2.00048	1.64431	1.53569	1.77725	1.40275	1.34597	1.17458	1.11046	0.841179	0.768435	0.581833	0.703615	1.08662	1.34597	1.64431	3.01611	2.60315	3.01611	3.01611	3.42906	3.01611	2.77454	3.01611	2.60315	3.01611	2.60315	3.42906	3.01611	3.49183
0.099	-36.53	-36.53	147.8	147.8	197.68	197.68								230	3.42906	3.49183	3.49183	2.77454	2.77454	2.60315	2.47021	1.67487	1.70708	1.488	1.53569	1.53569	1.24644	1.40275	0.979951	0.841179	0.662102	0.741655	1.13528	1.38322	2.05726	2.1902	3.01611	2.47021	3.49183	3.49183	3.42906	3.42906	3.42906	2.77454	3.49183	3.01611	3.49183	3.42906	3.49183
0.1	-35.82	-35.82	160.32	160.32	174.86	174.86
0.101	-11.05	-11.05	158.11	158.11	154.65	154.65
0.102	-44.94	-44.94	176.36	176.36	169.1	169.1
0.103	-65.56	-65.56	155.43	155.43	193.56	193.56
0.104	-47.96	-47.96	187.54	187.54	170.27	170.27
0.105	-63.52	-63.52	220.9	220.9	176.44	176.44
0.106	-33.16	-33.16	192.82	192.82	159.02	159.02
0.107	-31.1	-31.1	166.17	166.17	184.68	184.68
0.108	-49.09	-49.09	175.59	175.59	209.27	209.27
0.109	36.07	36.07	158.67	158.67	154.38	154.38
0.11	39.79	39.79	153.51	153.51	157.92	157.92
0.111	52.79	52.79	121.58	121.58	133.66	133.66
0.112	26.98	26.98	138.82	138.82	156.22	156.22
0.113	15.92	15.92	135.32	135.32	155.69	155.69
0.114	7.78	7.78	141.72	141.72	187.65	187.65
0.115	26.13	26.13	130.73	130.73	183.23	183.23
0.116	59.37	59.37	133.57	133.57	163.39	163.39
0.117	73.86	73.86	107.29	107.29	177.34	177.34
0.118	71.95	71.95	139.93	139.93	177.98	177.98
0.119	58.32	58.32	142.51	142.51	186.31	186.31
0.12	42.05	42.05	137	137	191.03	191.03
0.121	80.26	80.26	142.23	142.23	181.01	181.01
0.122	36.89	36.89	182.73	182.73	185.11	185.11
0.123	28.5	28.5	183.21	183.21	179.46	179.46
0.124	10.14	10.14	196.49	196.49	207.59	207.59
0.125	57.16	57.16	198.29	198.29	154.72	154.72
0.126	-0.09	-0.09	179.6	179.6	163.29	163.29
0.127	-6.26	-6.26	187.47	187.47	194.22	194.22
0.128	-7.65	-7.65	189.22	189.22	179.08	179.08
0.129	-3.6	-3.6	170.63	170.63	143.25	143.25
0.13	10.21	10.21	161.13	161.13	154.17	154.17
0.131	12.12	12.12	159.29	159.29	146.41	146.41
0.132	-32.31	-32.31	181	181	182.52	182.52
0.133	-42.41	-42.41	158.26	158.26	189.11	189.11
0.134	2.48	2.48	153.58	153.58	148.03	148.03
0.135	29.36	29.36	135.17	135.17	158.25	158.25
0.136	58.23	58.23	130.94	130.94	169.38	169.38
0.137	45.65	45.65	142.2	142.2	183.94	183.94
0.138	63.33	63.33	121.36	121.36	157.01	157.01
0.139	40.78	40.78	108.23	108.23	183.82	183.82
0.14	46.7	46.7	117.02	117.02	186.81	186.81
0.141	62.6	62.6	98.59	98.59	175.04	175.04
0.142	39.08	39.08	133.59	133.59	208.57	208.57
0.143	67.91	67.91	126.21	126.21	186.11	186.11
0.144	34.02	34.02	150.33	150.33	176.53	176.53
0.145	40.48	40.48	170.56	170.56	184.14	184.14
0.146	21.91	21.91	166.32	166.32	168.55	168.55
0.147	5.35	5.35	195.83	195.83	184.76	184.76
0.148	9.18	9.18	204.37	204.37	166.03	166.03
0.149	28.49	28.49	203.43	203.43	157.1	157.1
0.15	43.4	43.4	214.48	214.48	162.41	162.41
0.151	50.25	50.25	235.7	235.7	116.49	116.49
0.152	69.48	69.48	-114.64	-114.64	102.86	102.86
0.153	67.31	67.31	-76.51	-76.51	92.22	92.22
0.154	32.06	32.06	-75.07	-75.07	63.67	63.67
0.155	31.6	31.6	-93.17	-93.17	52.79	52.79
0.156	19.42	19.42	-71.45	-71.45	24.83	24.83
0.157	15.46	15.46	-77.57	-77.57	46.91	46.91
0.158	15.68	15.68	-89.25	-89.25	43.33	43.33
0.159	26.04	26.04	-82.57	-82.57	37.33	37.33
0.16	28.49	28.49	-91.64	-91.64	23.04	23.04
0.161	61.16	61.16	-104.71	-104.71	-12.26	-12.26
0.162	52.51	52.51	-101.95	-101.95	17.89	17.89
0.163	38.54	38.54	-118.09	-118.09	52.92	52.92
0.164	22.94	22.94	232.79	232.79	81.71	81.71
0.165	44.61	44.61	209.18	209.18	56.72	56.72
0.166	51.38	51.38	203.52	203.52	67.12	67.12
0.167	53.46	53.46	207.07	207.07	66.26	66.26
0.168	85.14	85.14	176.17	176.17	59.27	59.27
0.169	6.39	6.39	188.71	188.71	116.9	116.9
0.17	-21.08	-21.08	189.18	189.18	171.07	171.07
0.171	-68.95	-68.95	208.25	208.25	191.73	191.73
0.172	-30.48	-30.48	164.09	164.09	171.53	171.53
0.173	-13.35	-13.35	174.23	174.23	177.52	177.52
0.174	46.42	46.42	174.64	174.64	129.03	129.03
0.175	72	72	168.73	168.73	94	94
0.176	1.92	1.92	180.3	180.3	184.56	184.56
0.177	-14.64	-14.64	176.39	176.39	165.19	165.19
0.178	39.97	39.97	169.96	169.96	150.24	150.24
0.179	-2.01	-2.01	193.41	193.41	181.05	181.05
0.18	12.3	12.3	173.79	173.79	164.28	164.28
0.181	33.28	33.28	176.86	176.86	167.39	167.39
0.182	57.63	57.63	173.01	173.01	170.84	170.84
0.183	43.74	43.74	182.36	182.36	161.02	161.02
0.184	61.44	61.44	154.62	154.62	194.69	194.69
0.185	55.76	55.76	151.38	151.38	211.95	211.95
0.186	42.19	42.19	163.55	163.55	222.22	222.22
0.187	90.2	90.2	151.52	151.52	183.48	183.48
0.188	71.11	71.11	165.13	165.13	174.42	174.42
0.189	48.61	48.61	180.78	180.78	198.68	198.68
0.19	29.93	29.93	190.12	190.12	214.87	214.87
0.191	68.9	68.9	181.87	181.87	157.47	157.47
0.192	44.35	44.35	219.55	219.55	144.04	144.04
0.193	64.54	64.54	215.37	215.37	139.48	139.48
0.194	19.39	19.39	198.33	198.33	145.31	145.31
0.195	8.6	8.6	239.15	239.15	165.84	165.84
0.196	0.61	0.61	230.03	230.03	154.51	154.51
0.197	39.41	39.41	186.9	186.9	161.38	161.38
0.198	10.24	10.24	215.21	215.21	170.87	170.87
0.199	27.92	27.92	206.92	206.92	175.66	175.66
0.2	38.47	38.47	194.11	194.11	192.11	192.11
0.201	53.99	53.99	170.17	170.17	190.24	190.24
0.202	41.44	41.44	169.5	169.5	187.53	187.53
0.203	50.54	50.54	175.95	175.95	180.31	180.31
0.204	59.67	59.67	194.15	194.15	178.49	178.49
0.205	53.74	53.74	177.71	177.71	176.01	176.01
0.206	35.32	35.32	173.59	173.59	178.54	178.54
0.207	44.27	44.27	183.03	183.03	176.93	176.93
0.208	28.69	28.69	171.85	171.85	158.7	158.7
0.209	-11.94	-11.94	205.06	205.06	214.88	214.88
0.21	33.03	33.03	186.63	186.63	177.46	177.46
0.211	52.06	52.06	189.62	189.62	167.76	167.76
0.212	58.17	58.17	192.99	192.99	152.02	152.02
0.213	48.28	48.28	168.79	168.79	179.25	179.25
0.214	8.85	8.85	192.33	192.33	188.2	188.2
0.215	22.45	22.45	198.27	198.27	189	189
0.216	61.93	61.93	175.25	175.25	152.55	152.55
0.217	32.42	32.42	184.62	184.62	193.9	193.9
0.218	56.18	56.18	189.93	189.93	191.76	191.76
0.219	78.18	78.18	185.08	185.08	156.26	156.26
0.22	40.09	40.09	196.45	196.45	200.57	200.57
0.221	30.38	30.38	171.51	171.51	197.72	197.72
0.222	48.68	48.68	173.94	173.94	189.2	189.2
0.223	49.25	49.25	196.92	196.92	165.62	165.62
0.224	96	96	187.32	187.32	148.37	148.37
0.225	24.58	24.58	183.3	183.3	177.12	177.12
0.226	23.13	23.13	157.13	157.13	215.25	215.25
0.227	18.57	18.57	172.62	172.62	180.62	180.62
0.228	32	32	186.38	186.38	165.13	165.13
0.229	59.74	59.74	184.78	184.78	137.25	137.25
0.23	12.03	12.03	195.58	195.58	167.83	167.83
0.231	-31.67	-31.67	192.35	192.35	186.14	186.14
0.232	-35.86	-35.86	196.17	196.17	200.87	200.87
0.233	-33.81	-33.81	200.85	200.85	173.35	173.35
0.234	-28.06	-28.06	186.5	186.5	186.28	186.28
0.235	-28.21	-28.21	174	174	167.66	167.66
0.236	-8.66	-8.66	165.83	165.83	144.14	144.14
0.237	-76.62	-76.62	171.02	171.02	197.49	197.49
0.238	-37.03	-37.03	187.99	187.99	173.53	173.53
0.239	-15.54	-15.54	178.4	178.4	166.07	166.07
0.24	-41.9	-41.9	199.59	199.59	169.1	169.1
0.241	-8.66	-8.66	156.06	156.06	163.65	163.65
0.242	-43.93	-43.93	148.14	148.14	192.36	192.36
0.243	0.15	0.15	158.62	158.62	157.79	157.79
0.244	-23.81	-23.81	153.95	153.95	225.9	225.9
0.245	-14.2	-14.2	163.51	163.51	188.88	188.88
0.246	62.51	62.51	161.37	161.37	114.68	114.68
0.247	8.2	8.2	194	194	173.68	173.68
0.248	-26.82	-26.82	180.86	180.86	191.21	191.21
0.249	-32.97	-32.97	228.45	228.45	201.45	201.45
0.25	29.76	29.76	182.76	182.76	151.19	151.19
0.251	9.49	9.49	204.69	204.69	174.07	174.07
0.252	23.89	23.89	178.9	178.9	177.9	177.9
0.253	59.41	59.41	160.69	160.69	149.9	149.9
0.254	32.15	32.15	171.23	171.23	196.06	196.06
0.255	63.07	63.07	190.7	190.7	182.04	182.04
0.256	87.16	87.16	189.27	189.27	160.34	160.34
0.257	59.9	59.9	221.71	221.71	167.04	167.04
0.258	65.49	65.49	185.16	185.16	179.93	179.93
0.259	30.88	30.88	190.18	190.18	181.77	181.77
0.26	40.91	40.91	204.95	204.95	182.13	182.13
0.261	26.46	26.46	218.31	218.31	190.52	190.52
0.262	67	67	220.45	220.45	161.53	161.53
0.263	54.97	54.97	214.7	214.7	151.69	151.69
0.264	22.29	22.29	218.97	218.97	185.45	185.45
0.265	53.14	53.14	194.26	194.26	165.32	165.32
0.266	13.74	13.74	194.67	194.67	200.05	200.05
0.267	63.23	63.23	184.66	184.66	169.73	169.73
0.268	25.13	25.13	192.47	192.47	194.15	194.15
0.269	63.51	63.51	167.56	167.56	181.77	181.77
0.27	69.15	69.15	171.96	171.96	170.1	170.1
0.271	54.46	54.46	150	150	185.02	185.02
0.272	55.37	55.37	143.03	143.03	166.21	166.21
0.273	40.96	40.96	164.36	164.36	164	164
0.274	50.67	50.67	151.34	151.34	153.43	153.43
0.275	15.17	15.17	139.97	139.97	182.59	182.59
0.276	-12.45	-12.45	146.31	146.31	187.36	187.36
0.277	36.04	36.04	159.63	159.63	139.17	139.17
0.278	25.46	25.46	205.57	205.57	96.57	96.57
0.279	53.06	53.06	182.52	182.52	120.29	120.29
0.28	35.37	35.37	175.69	175.69	114.91	114.91
0.281	22.13	22.13	208.5	208.5	94.85	94.85
0.282	89.44	89.44	173.34	173.34	72.65	72.65
0.283	52.32	52.32	212.95	212.95	93.37	93.37
0.284	72.8	72.8	199.3	199.3	60.53	60.53
0.285	85.19	85.19	174.47	174.47	49.86	49.86
0.286	2.64	2.64	214.04	214.04	76.95	76.95
0.287	49.88	49.88	198.64	198.64	35.04	35.04
0.288	23.37	23.37	194.46	194.46	49.87	49.87
0.289	39.86	39.86	196.79	196.79	41.41	41.41
0.29	20.72	20.72	187.36	187.36	55.64	55.64
0.291	37.65	37.65	173.92	173.92	52.89	52.89
0.292	44.32	44.32	174.27	174.27	56.27	56.27
0.293	35.95	35.95	167.51	167.51	42.91	42.91
0.294	25.38	25.38	142.98	142.98	66.98	66.98
0.295	67.05	67.05	151.29	151.29	42.33	42.33
0.296	61.7	61.7	137.84	137.84	69.58	69.58
0.297	38.29	38.29	152.45	152.45	81.05	81.05
0.298	68.29	68.29	153.68	153.68	64.42	64.42
0.299	32.91	32.91	161.07	161.07	49.86	49.86
0.3	33.07	33.07	156.27	156.27	54.54	54.54
0.301	13.61	13.61	140.03	140.03	72.32	72.32
0.302	37.94	37.94	145.66	145.66	49.97	49.97
0.303	33.59	33.59	150.13	150.13	43.33	43.33
0.304	14.66	14.66	155.91	155.91	58.9	58.9
0.305	-4.89	-4.89	178.42	178.42	61.6	61.6
0.306	-1.42	-1.42	183.59	183.59	61.68	61.68
0.307	69.78	69.78	134.31	134.31	17.54	17.54
0.308	63.89	63.89	161.23	161.23	14.77	14.77
0.309	59.57	59.57	187.13	187.13	-5.57	-5.57
0.31	51.79	51.79	183.3	183.3	4.44	4.44
0.311	-7.56	-7.56	193.83	193.83	64.93	64.93
0.312	10.1	10.1	184.51	184.51	35.81	35.81
0.313	9.14	9.14	191.59	191.59	43.28	43.28
0.314	15.02	15.02	201.31	201.31	42.15	42.15
0.315	36.27	36.27	189.84	189.84	53.24	53.24
0.316	52.59	52.59	174.6	174.6	36.38	36.38
0.317	63.13	63.13	156.61	156.61	46.69	46.69
0.318	47.09	47.09	161.57	161.57	65.04	65.04
0.319	49.23	49.23	134.22	134.22	71.4	71.4
0.32	71.33	71.33	121.97	121.97	40.64	40.64
0.321	26.84	26.84	168.3	168.3	70.12	70.12
0.322	83.06	83.06	111.87	111.87	45.34	45.34
0.323	69.03	69.03	121.26	121.26	40.55	40.55
0.324	27.97	27.97	156.99	156.99	23.39	23.39
0.325	47.47	47.47	134.98	134.98	38.13	38.13
0.326	30.94	30.94	110.32	110.32	70.43	70.43
0.327	-17.52	-17.52	146.12	146.12	113.54	113.54
0.328	30.01	30.01	161.63	161.63	53.4	53.4
0.329	47.46	47.46	145.17	145.17	45.53	45.53
0.33	36.01	36.01	184.98	184.98	66.74	66.74
0.331	30.54	30.54	176.78	176.78	64.25	64.25
0.332	38.65	38.65	183.52	183.52	80.74	80.74
0.333	70.02	70.02	185.98	185.98	61.38	61.38
0.334	36.42	36.42	184.5	184.5	81.23	81.23
0.335	46.42	46.42	184.73	184.73	61.85	61.85
0.336	12.64	12.64	206.39	206.39	60.17	60.17
0.337	50.48	50.48	190.88	190.88	36.77	36.77
0.338	13.44	13.44	192.59	192.59	57.19	57.19
0.339	-5.61	-5.61	194.77	194.77	108.89	108.89
0.34	-53.44	-53.44	170.39	170.39	128.94	128.94
0.341	-70.43	-70.43	169.66	169.66	132.42	132.42
0.342	-57.25	-57.25	206.66	206.66	121.21	121.21
0.343	16.35	16.35	164.78	164.78	56.3	56.3
0.344	74.08	74.08	143.39	143.39	7.71	7.71
0.345	30.63	30.63	140.78	140.78	61.58	61.58
0.346	47.07	47.07	130	130	67.38	67.38
0.347	75.54	75.54	119.35	119.35	52.75	52.75
0.348	10.31	10.31	140.28	140.28	68.69	68.69
0.349	33.58	33.58	168.16	168.16	34.46	34.46
0.35	71.53	71.53	176.69	176.69	5.14	5.14
0.351	-17.11	-17.11	183.24	183.24	67.98	67.98
0.352	55.88	55.88	151.51	151.51	49.83	49.83
0.353	44.76	44.76	160.23	160.23	51.37	51.37
0.354	34.37	34.37	195.65	195.65	41.53	41.53
0.355	46.41	46.41	188.33	188.33	38.91	38.91
0.356	18.86	18.86	165.78	165.78	80.4	80.4
0.357	-18.64	-18.64	224.9	224.9	84.99	84.99
0.358	22.01	22.01	198.93	198.93	77.01	77.01
0.359	67.9	67.9	173.08	173.08	51.89	51.89
0.36	44.81	44.81	203.7	203.7	33.7	33.7
0.361	40.37	40.37	194.84	194.84	59.66	59.66
0.362	66.97	66.97	190.43	190.43	34.97	34.97
0.363	39.06	39.06	175.55	175.55	66.95	66.95
0.364	44.89	44.89	175.41	175.41	47.76	47.76
0.365	58.05	58.05	178.86	178.86	56.97	56.97
0.366	46.52	46.52	178	178	45.52	45.52
0.367	28.05	28.05	167.27	167.27	70.25	70.25
0.368	63.12	63.12	168.29	168.29	60.84	60.84
0.369	67.47	67.47	141.84	141.84	67.94	67.94
0.37	17.97	17.97	160.3	160.3	102.1	102.1
0.371	58.01	58.01	174.64	174.64	53.42	53.42
0.372	53.2	53.2	173.09	173.09	65.11	65.11
0.373	25.81	25.81	189.93	189.93	65.01	65.01
0.374	46.98	46.98	179.57	179.57	38.86	38.86
0.375	12.7	12.7	196.24	196.24	44.18	44.18
0.376	-0.66	-0.66	190.56	190.56	56.56	56.56
0.377	-26.5	-26.5	214.93	214.93	52.93	52.93
0.378	-36.88	-36.88	210.64	210.64	59.6	59.6
0.379	-56.67	-56.67	223.65	223.65	67.88	67.88
0.38	-40.4	-40.4	212.47	212.47	41.16	41.16
0.381	-15.79	-15.79	196.45	196.45	47.11	47.11
0.382	-8.32	-8.32	181.74	181.74	22.32	22.32
0.383	53.1	53.1	156.58	156.58	-39.21	-39.21
0.384	44.67	44.67	170.14	170.14	-38.1	-38.1
0.385	30.3	30.3	177.17	177.17	-32.02	-32.02
0.386	30.6	30.6	160.18	160.18	-46.61	-46.61
0.387	53.48	53.48	174.45	174.45	-50.07	-50.07
0.388	31.39	31.39	184.01	184.01	-42.53	-42.53
0.389	63.64	63.64	204.59	204.59	-72.14	-72.14
0.39	62.25	62.25	153.62	153.62	-64.55	-64.55
0.391	33.7	33.7	194.31	194.31	-57.99	-57.99
0.392	45.41	45.41	186.37	186.37	-62.32	-62.32
0.393	-21	-21	201.3	201.3	-45.39	-45.39
0.394	-19.02	-19.02	179.16	179.16	-37.31	-37.31
0.395	-0.69	-0.69	194.78	194.78	-69.77	-69.77
0.396	-47.09	-47.09	193.59	193.59	-50.83	-50.83
0.397	-30.25	-30.25	174.51	174.51	-40.42	-40.42
0.398	-28.56	-28.56	189.34	189.34	-51.37	-51.37
0.399	24.25	24.25	152.04	152.04	-102.9	-102.9
0.4	-6.49	-6.49	167.14	167.14	-35.73	-35.73
0.401	19.6	19.6	127.19	127.19	-32.56	-32.56
0.402	47.15	47.15	157.96	157.96	-63.28	-63.28
0.403	63.1	63.1	130.15	130.15	-56.62	-56.62
0.404	59.78	59.78	129.02	129.02	-40.42	-40.42
0.405	54.11	54.11	138.71	138.71	-60.16	-60.16
0.406	42.41	42.41	137.58	137.58	-40.27	-40.27
0.407	69.78	69.78	104.46	104.46	-54.07	-54.07
0.408	66.78	66.78	119.13	119.13	-65.88	-65.88
0.409	48.87	48.87	122.1	122.1	-48.68	-48.68
0.41	35.02	35.02	140.36	140.36	-58.65	-58.65
0.411	45.84	45.84	108.56	108.56	-51.88	-51.88
0.412	49.21	49.21	105.68	105.68	-67.95	-67.95
0.413	50.48	50.48	96.1	96.1	-71.54	-71.54
0.414	81.76	81.76	69.98	69.98	-46.46	-46.46
0.415	48.36	48.36	107.09	107.09	-47.69	-47.69
0.416	42.27	42.27	129.69	129.69	-57.6	-57.6
0.417	53.19	53.19	105.11	105.11	-29.25	-29.25
0.418	66.34	66.34	87.66	87.66	-44.56	-44.56
0.419	49.61	49.61	114.43	114.43	-29.38	-29.38
0.42	70.79	70.79	93.73	93.73	-12.19	-12.19
0.421	50.92	50.92	110.86	110.86	2.35	2.35
0.422	47.11	47.11	126.89	126.89	-14.55	-14.55
0.423	49.72	49.72	123.13	123.13	-36.96	-36.96
0.424	47.16	47.16	133.78	133.78	-45.94	-45.94
0.425	51.19	51.19	143.92	143.92	-36.08	-36.08
0.426	37.24	37.24	151.07	151.07	-37.09	-37.09
0.427	54.53	54.53	156.61	156.61	-80.83	-80.83
0.428	-15.29	-15.29	190.53	190.53	-40.8	-40.8
0.429	-1.44	-1.44	176.76	176.76	-78.66	-78.66
0.43	-16.08	-16.08	174.04	174.04	-32.27	-32.27
0.431	-37.04	-37.04	199.36	199.36	-23.25	-23.25
0.432	-30.99	-30.99	201.12	201.12	-39.94	-39.94
0.433	22.91	22.91	181.23	181.23	-65.83	-65.83
0.434	15.07	15.07	208.8	208.8	-58.57	-58.57
0.435	39.76	39.76	201.68	201.68	-55.96	-55.96
0.436	7.96	7.96	207.01	207.01	-49.61	-49.61
0.437	13.96	13.96	206.57	206.57	-46.24	-46.24
0.438	48.52	48.52	199.51	199.51	-54.35	-54.35
0.439	56.87	56.87	178.86	178.86	-55.46	-55.46
0.44	47.69	47.69	167.61	167.61	-30.27	-30.27
0.441	59.94	59.94	165	165	-27.55	-27.55
0.442	71.29	71.29	170.65	170.65	-9.83	-9.83
0.443	72.2	72.2	157.93	157.93	-1.87	-1.87
0.444	-25.45	-25.45	193.12	193.12	62.69	62.69
0.445	36.76	36.76	181.51	181.51	13.18	13.18
0.446	-15.87	-15.87	198.47	198.47	67.58	67.58
0.447	31.14	31.14	183.8	183.8	47.25	47.25
0.448	56.91	56.91	192.99	192.99	27.59	27.59
0.449	51.56	51.56	187	187	72.61	72.61
0.45	44.42	44.42	175.56	175.56	67.14	67.14
0.451	71.71	71.71	181.52	181.52	52.55	52.55
0.452	38.83	38.83	197.64	197.64	74.32	74.32
0.453	80.56	80.56	168.97	168.97	72.52	72.52
0.454	81.67	81.67	169.05	169.05	53.18	53.18
0.455	45.54	45.54	199.94	199.94	70.22	70.22
0.456	44.64	44.64	182.99	182.99	47.01	47.01
0.457	56.66	56.66	180.5	180.5	72.3	72.3
0.458	7.31	7.31	203.31	203.31	51.49	51.49
0.459	17.62	17.62	193.67	193.67	52.66	52.66
0.46	17.51	17.51	192.25	192.25	31.83	31.83
0.461	54.01	54.01	179.13	179.13	-14.88	-14.88
0.462	70.76	70.76	171.16	171.16	-44.31	-44.31
0.463	49.48	49.48	166.73	166.73	-25.27	-25.27
0.464	69.1	69.1	168.73	168.73	-61.01	-61.01
0.465	22.47	22.47	182.45	182.45	-73.57	-73.57
0.466	-30.29	-30.29	174.37	174.37	-26.92	-26.92
0.467	-31.44	-31.44	171.51	171.51	-38.27	-38.27
0.468	-48.85	-48.85	181	181	-43.51	-43.51
0.469	-28.85	-28.85	176.67	176.67	-71.74	-71.74
0.47	-69.19	-69.19	198.29	198.29	-74.4	-74.4
0.471	-75.14	-75.14	197.76	197.76	-82.6	-82.6
0.472	-86.23	-86.23	194.49	194.49	-67.6	-67.6
0.473	-80.69	-80.69	212.52	212.52	-80.56	-80.56
0.474	-57.05	-57.05	180.92	180.92	-74.47	-74.47
0.475	-102.44	-102.44	223.03	223.03	-68.82	-68.82
0.476	-80.46	-80.46	196.83	196.83	-50.26	-50.26
0.477	-56.17	-56.17	208.15	208.15	-84.99	-84.99
0.478	-74.9	-74.9	181.66	181.66	-57.69	-57.69
0.479	-77.7	-77.7	182.66	182.66	-52.86	-52.86
0.48	-37.48	-37.48	176.51	176.51	-70.54	-70.54
0.481	-64.91	-64.91	203.51	203.51	-56.67	-56.67
0.482	-21.13	-21.13	183.15	183.15	-67.37	-67.37
0.483	-53.92	-53.92	171.72	171.72	-46.37	-46.37
0.484	-38.44	-38.44	193.24	193.24	-40.67	-40.67
0.485	-39.21	-39.21	201.96	201.96	-32.75	-32.75
0.486	46.06	46.06	166.69	166.69	-69.76	-69.76
0.487	20.12	20.12	206.38	206.38	-52.71	-52.71
0.488	42.61	42.61	205.39	205.39	-44.16	-44.16
0.489	65.75	65.75	166.12	166.12	-44.27	-44.27
0.49	56.31	56.31	183.33	183.33	-4.05	-4.05
0.491	19.03	19.03	202.68	202.68	25.77	25.77
0.492	55.19	55.19	172.33	172.33	47.42	47.42
0.493	-2.72	-2.72	179.81	179.81	95.82	95.82
0.494	32.75	32.75	202.88	202.88	77.75	77.75
0.495	34.21	34.21	180.96	180.96	71.22	71.22
0.496	63.64	63.64	164.72	164.72	66.14	66.14
0.497	76.07	76.07	161.23	161.23	75.73	75.73
0.498	61.02	61.02	162.12	162.12	106.19	106.19
0.499	47.55	47.55	156.31	156.31	79.48	79.48
0.5	42.51	42.51	170.52	170.52	112.18	112.18
0.501	25.66	25.66	145.89	145.89	143.12	143.12
0.502	27.48	27.48	138.77	138.77	154.27	154.27
0.503	40.55	40.55	149.07	149.07	169.72	169.72
0.504	19.41	19.41	168.3	168.3	194.62	194.62
0.505	28.18	28.18	165.19	165.19	185.56	185.56
0.506	37.01	37.01	155.62	155.62	224.95	224.95
0.507	71.65	71.65	123	123	209.29	209.29
0.508	67.22	67.22	159.83	159.83	184.5	184.5
0.509	66.6	66.6	179.96	179.96	173.79	173.79
0.51	37.92	37.92	198.16	198.16	202.29	202.29
0.511	-0.58	-0.58	209.29	209.29	222.13	222.13
0.512	-30.57	-30.57	-90.19	-90.19	197.89	197.89
0.513	-10.53	-10.53	-105.38	-105.38	173.06	173.06
0.514	30.82	30.82	219.92	219.92	175.26	175.26
0.515	14.67	14.67	217.42	217.42	175.62	175.62
0.516	52.94	52.94	211.57	211.57	177.33	177.33
0.517	61.13	61.13	189.85	189.85	186.21	186.21
0.518	33.16	33.16	179.7	179.7	193.22	193.22
0.519	48.4	48.4	141.25	141.25	202.52	202.52
0.52	54.82	54.82	128.53	128.53	185.8	185.8
0.521	29.41	29.41	128.66	128.66	191.96	191.96
0.522	59.22	59.22	104.25	104.25	176.42	176.42
0.523	-3.05	-3.05	116.96	116.96	192.77	192.77
0.524	11.93	11.93	117.29	117.29	180.17	180.17
0.525	-23.21	-23.21	145.86	145.86	177.31	177.31
0.526	48.06	48.06	121.34	121.34	107.23	107.23
0.527	70.54	70.54	126.22	126.22	80.49	80.49
0.528	36.87	36.87	113.02	113.02	83.05	83.05
0.529	40.86	40.86	144.94	144.94	56.79	56.79
0.53	57.22	57.22	151.48	151.48	50.69	50.69
0.531	38.74	38.74	140.02	140.02	53.03	53.03
0.532	16.83	16.83	164.03	164.03	61.59	61.59
0.533	34.02	34.02	194.67	194.67	39.6	39.6
0.534	38.7	38.7	191.21	191.21	30.46	30.46
0.535	-42.46	-42.46	194.59	194.59	108.73	108.73
0.536	7.03	7.03	222.46	222.46	43.83	43.83
0.537	12.32	12.32	232.03	232.03	37.05	37.05
0.538	27.32	27.32	-111.11	-111.11	22.2	22.2
0.539	31.11	31.11	220.04	220.04	3.05	3.05
0.54	44.26	44.26	215.19	215.19	6.42	6.42
0.541	35.01	35.01	227.17	227.17	-11.2	-11.2
0.542	50.01	50.01	233.67	233.67	-32.34	-32.34
0.543	54.52	54.52	-113.69	-113.69	-47.71	-47.71
0.544	78.21	78.21	232.84	232.84	-54.73	-54.73
0.545	46.82	46.82	-100.98	-100.98	-76.21	-76.21
0.546	73.59	73.59	232.57	232.57	-66.61	-66.61
0.547	32.73	32.73	-88.33	-88.33	-40.65	-40.65
0.548	42.74	42.74	-95.59	-95.59	-57.74	-57.74
0.549	43.06	43.06	228.7	228.7	-43.55	-43.55
0.55	30.6	30.6	-94.51	-94.51	-40.17	-40.17
0.551	48.05	48.05	-84.28	-84.28	-60.54	-60.54
0.552	2.12	2.12	-73.27	-73.27	-51.3	-51.3
0.553	6.11	6.11	-96.41	-96.41	-50.05	-50.05
0.554	52.79	52.79	230.02	230.02	-56.24	-56.24
0.555	32.02	32.02	-107.04	-107.04	-46.93	-46.93
0.556	35.73	35.73	-115.69	-115.69	-57.45	-57.45
0.557	46.17	46.17	226.63	226.63	-39.2	-39.2
0.558	68.32	68.32	213.59	213.59	-57.32	-57.32
0.559	22.92	22.92	212.16	212.16	-45.58	-45.58
0.56	44.15	44.15	209.94	209.94	-55.06	-55.06
0.561	42.11	42.11	186.09	186.09	-57.15	-57.15
0.562	37.37	37.37	177.55	177.55	-52.41	-52.41
0.563	26.09	26.09	176.32	176.32	-61.19	-61.19
0.564	11.91	11.91	171.59	171.59	-37.94	-37.94
0.565	48.2	48.2	132.19	132.19	-46.68	-46.68
0.566	30.89	30.89	133.45	133.45	-57.33	-57.33
0.567	52.41	52.41	112.68	112.68	-56.74	-56.74
0.568	74.44	74.44	72.67	72.67	-33.98	-33.98
0.569	75.05	75.05	86.13	86.13	-50.72	-50.72
0.57	86.5	86.5	83.17	83.17	-55.63	-55.63
0.571	47	47	62.56	62.56	-56.16	-56.16
0.572	49.2	49.2	89.97	89.97	-73.38	-73.38
0.573	73.14	73.14	71.59	71.59	-80.85	-80.85
0.574	29.42	29.42	81.46	81.46	-64.87	-64.87
0.575	35.99	35.99	103.69	103.69	-92.31	-92.31
0.576	29.56	29.56	88.33	88.33	-77.41	-77.41
0.577	19.03	19.03	87.24	87.24	-79.39	-79.39
0.578	6.8	6.8	91.82	91.82	-61.98	-61.98
0.579	35.71	35.71	94.63	94.63	-62.86	-62.86
0.58	4.41	4.41	91.74	91.74	-49.78	-49.78
0.581	-1.88	-1.88	76.19	76.19	-26.57	-26.57
0.582	25.06	25.06	90.05	90.05	-28.4	-28.4
0.583	33.5	33.5	56.88	56.88	-10.22	-10.22
0.584	17.67	17.67	65.07	65.07	-18.73	-18.73
0.585	10.63	10.63	73.18	73.18	-18.73	-18.73
0.586	0.77	0.77	80.75	80.75	-18.73	-18.73
0.587	8	8	66.2	66.2	-25.08	-25.08
0.588	3.86	3.86	67.14	67.14	-59.26	-59.26
0.589	-9.01	-9.01	71.88	71.88	-53.26	-53.26
0.59	11.51	11.51	89.34	89.34	-77.43	-77.43
0.591	-10.93	-10.93	97.8	97.8	-51.03	-51.03
0.592	-14.86	-14.86	85.95	85.95	-45.59	-45.59
0.593	5.1	5.1	108.98	108.98	-80.59	-80.59
0.594	12.33	12.33	99.25	99.25	-85.14	-85.14
0.595	16.17	16.17	54.94	54.94	-68.72	-68.72
0.596	-9.39	-9.39	61.14	61.14	-43.33	-43.33
0.597	-17.8	-17.8	84.37	84.37	-45.96	-45.96
0.598	2.17	2.17	77.47	77.47	-31.94	-31.94
0.599	11.25	11.25	67.64	67.64	-25.91	-25.91
0.6	24.98	24.98	49.94	49.94	-10.39	-10.39
0.601	3.81	3.81	81.61	81.61	-45.45	-45.45
0.602	8.8	8.8	80.11	80.11	-47.39	-47.39
0.603	23.79	23.79	80.15	80.15	-62.78	-62.78
0.604	56.36	56.36	71.77	71.77	-68.93	-68.93
0.605	60.05	60.05	56.12	56.12	-43.95	-43.95
0.606	20.55	20.55	96	96	-77.59	-77.59
0.607	42.56	42.56	101.39	101.39	-69.02	-69.02
0.608	43.57	43.57	133.47	133.47	-115.49	-115.49
0.609	51.18	51.18	106.72	106.72	-87.33	-87.33
0.61	45.6	45.6	116.41	116.41	-80.42	-80.42
0.611	63.81	63.81	103.54	103.54	-90.3	-90.3
0.612	54.06	54.06	144.1	144.1	-54.1	-54.1
0.613	77.39	77.39	91.06	91.06	-51.57	-51.57
0.614	96.66	96.66	77.69	77.69	-23.12	-23.12
0.615	96.7	96.7	82.84	82.84	-8.42	-8.42
0.616	48.87	48.87	118.72	118.72	-4.05	-4.05
0.617	69.11	69.11	123.05	123.05	-42.23	-42.23
0.618	60.73	60.73	99.48	99.48	-50.19	-50.19
0.619	55.69	55.69	95.39	95.39	-34.63	-34.63
0.62	27.11	27.11	126.48	126.48	-45.27	-45.27
0.621	6.99	6.99	139.84	139.84	-38.66	-38.66
0.622	-66.28	-66.28	158.98	158.98	0.62	0.62
0.623	-33.09	-33.09	151.73	151.73	-62.44	-62.44
0.624	-25.89	-25.89	157.71	157.71	-72.5	-72.5
0.625	-55.91	-55.91	180.33	180.33	-42.19	-42.19
0.626	-30.17	-30.17	197.5	197.5	-84.8	-84.8
0.627	-54.94	-54.94	175.64	175.64	-47.37	-47.37
0.628	-23.45	-23.45	194.11	194.11	-52.94	-52.94
0.629	-27.76	-27.76	201.52	201.52	-69.62	-69.62
0.63	-20.68	-20.68	203.8	203.8	-64.98	-64.98
0.631	-31.01	-31.01	211.09	211.09	-34.64	-34.64
0.632	-19.06	-19.06	185.61	185.61	-34.67	-34.67
0.633	-10.35	-10.35	177.17	177.17	-19.55	-19.55
0.634	13.68	13.68	196.69	196.69	-64.74	-64.74
0.635	118.69	118.69	169.11	169.11	204.53	204.53
0.636	133.16	133.16	173.43	173.43	149.34	149.34
0.637	139.25	139.25	193.44	193.44	148.44	148.44
0.638	96.96	96.96	212.75	212.75	196.32	196.32
0.639	79.55	79.55	235.29	235.29	182.18	182.18
0.64	66.37	66.37	239.01	239.01	186.6	186.6
0.641	75.75	75.75	198.96	198.96	185.88	185.88
0.642	43.73	43.73	-108.25	-108.25	161.15	161.15
0.643	50.52	50.52	234.4	234.4	168.69	168.69
0.644	32.97	32.97	-109.57	-109.57	169.06	169.06
0.645	41	41	223.41	223.41	186.25	186.25
0.646	59.49	59.49	209.6	209.6	185.19	185.19
0.647	10.39	10.39	-108.7	-108.7	181.97	181.97
0.648	25.68	25.68	215.69	215.69	191.83	191.83
0.649	75.05	75.05	171.15	171.15	167.24	167.24
0.65	53.56	53.56	186.04	186.04	182.84	182.84
0.651	52.81	52.81	198.29	198.29	172.62	172.62
0.652	41.29	41.29	173.74	173.74	182.83	182.83
0.653	37.16	37.16	157.56	157.56	175.87	175.87
0.654	-11.13	-11.13	167.38	167.38	191.38	191.38
0.655	50.83	50.83	144.94	144.94	160.11	160.11
0.656	27.6	27.6	150.75	150.75	158.04	158.04
0.657	17.41	17.41	136.13	136.13	173.92	173.92
0.658	24.88	24.88	139.7	139.7	145.98	145.98
0.659	-3.93	-3.93	145.39	145.39	159.6	159.6
0.66	30.18	30.18	130.6	130.6	143.78	143.78
0.661	23.79	23.79	133.46	133.46	152	152
0.662	25.59	25.59	135.48	135.48	162.97	162.97
0.663	31.39	31.39	118.47	118.47	164.85	164.85
0.664	47.26	47.26	115.17	115.17	156.96	156.96
0.665	67.57	67.57	103.47	103.47	155.2	155.2
0.666	62.34	62.34	101.88	101.88	147.47	147.47
0.667	51.6	51.6	99.99	99.99	142.73	142.73
0.668	47.52	47.52	140.37	140.37	168.65	168.65
0.669	45.77	45.77	161.69	161.69	174.64	174.64
0.67	36.79	36.79	173.32	173.32	166.94	166.94
0.671	42.89	42.89	145.75	145.75	180.48	180.48
0.672	23.54	23.54	155.29	155.29	177.31	177.31
0.673	35.77	35.77	177.74	177.74	178.42	178.42
0.674	47.22	47.22	181.84	181.84	178.86	178.86
0.675	42.88	42.88	206.34	206.34	160.04	160.04
0.676	23.41	23.41	-113.66	-113.66	168.39	168.39
0.677	49.77	49.77	224.21	224.21	182.07	182.07
0.678	32.35	32.35	-107.85	-107.85	182.09	182.09
0.679	-6.78	-6.78	-115.66	-115.66	196.22	196.22
0.68	8.61	8.61	228.79	228.79	210.79	210.79
0.681	45.07	45.07	-118.83	-118.83	189.36	189.36
0.682	18.35	18.35	-87.86	-87.86	195.74	195.74
0.683	18.71	18.71	-105.77	-105.77	194.7	194.7
0.684	73.44	73.44	219.06	219.06	149.66	149.66
0.685	78.19	78.19	227.69	227.69	174.14	174.14
0.686	37.36	37.36	236.44	236.44	202.21	202.21
0.687	77.15	77.15	193.66	193.66	189.34	189.34
0.688	81.83	81.83	208.92	208.92	181.47	181.47
0.689	53.22	53.22	217.57	217.57	191.15	191.15
0.69	87.39	87.39	216.83	216.83	165.02	165.02
0.691	80.96	80.96	206.45	206.45	164.69	164.69
0.692	48.68	48.68	201.58	201.58	179.83	179.83
0.693	33	33	203.3	203.3	176.37	176.37
0.694	64.79	64.79	183.45	183.45	160.22	160.22
0.695	-11.33	-11.33	195	195	196.89	196.89
0.696	21.34	21.34	200.36	200.36	162.64	162.64
0.697	21.66	21.66	196.43	196.43	163.5	163.5
0.698	10.45	10.45	193.19	193.19	168.09	168.09
0.699	16.01	16.01	210.24	210.24	156.74	156.74
0.7	45.04	45.04	185.84	185.84	166.31	166.31
0.701	-9.19	-9.19	192.52	192.52	203.34	203.34
0.702	13.27	13.27	180.8	180.8	175.03	175.03
0.703	45.74	45.74	160.84	160.84	162.16	162.16
0.704	31.3	31.3	184.26	184.26	150.73	150.73
0.705	46	46	170.19	170.19	166.8	166.8
0.706	21.19	21.19	159.56	159.56	179.89	179.89
0.707	-18.17	-18.17	147.3	147.3	194.64	194.64
0.708	22.98	22.98	150.32	150.32	172.54	172.54
0.709	37.38	37.38	177.91	177.91	161.4	161.4
0.71	39.22	39.22	183.78	183.78	176.41	176.41
0.711	42.9	42.9	200.87	200.87	152.11	152.11
0.712	51.65	51.65	181.31	181.31	165.45	165.45
0.713	13.38	13.38	176.98	176.98	174.65	174.65
0.714	28.38	28.38	187.67	187.67	162.17	162.17
0.715	60.92	60.92	180.58	180.58	154.25	154.25
0.716	41.82	41.82	174.65	174.65	192.27	192.27
0.717	44.23	44.23	176.51	176.51	198.83	198.83
0.718	58.91	58.91	176.24	176.24	190.01	190.01
0.719	67.16	67.16	183.99	183.99	172.2	172.2
0.72	48.4	48.4	209.71	209.71	170.74	170.74
0.721	72.07	72.07	183.28	183.28	176.72	176.72
0.722	21.67	21.67	200.46	200.46	188.41	188.41
0.723	19.67	19.67	210.08	210.08	179.42	179.42
0.724	32.85	32.85	231.93	231.93	157.24	157.24
0.725	28.7	28.7	215.3	215.3	171.25	171.25
0.726	46.21	46.21	186.32	186.32	179.33	179.33
0.727	45.5	45.5	198.31	198.31	185.64	185.64
0.728	59.97	59.97	195.76	195.76	175.93	175.93
0.729	84.06	84.06	193.82	193.82	198.67	198.67
0.73	90.28	90.28	178.09	178.09	165.38	165.38
0.731	91.75	91.75	157.68	157.68	184.13	184.13
0.732	6.31	6.31	204.49	204.49	237.81	237.81
0.733	5.16	5.16	194.23	194.23	235.14	235.14
0.734	19.33	19.33	174.23	174.23	182.78	182.78
0.735	36.72	36.72	153.77	153.77	165.35	165.35
0.736	37.04	37.04	157.46	157.46	174.27	174.27
0.737	20.53	20.53	171.85	171.85	190.92	190.92
0.738	39.39	39.39	174.86	174.86	154.59	154.59
0.739	24.07	24.07	185.53	185.53	172.01	172.01
0.74	40.97	40.97	173.77	173.77	158.37	158.37
0.741	50.43	50.43	147.81	147.81	151.48	151.48
0.742	46.68	46.68	163.43	163.43	172.56	172.56
0.743	44.79	44.79	146.49	146.49	158.92	158.92
0.744	11.94	11.94	156.06	156.06	190.57	190.57
0.745	8.77	8.77	149.88	149.88	196.69	196.69
0.746	56.97	56.97	173.94	173.94	159.42	159.42
0.747	58.21	58.21	171.78	171.78	141.6	141.6
0.748	54.05	54.05	130.07	130.07	175.35	175.35
0.749	9.88	9.88	157.13	157.13	203.63	203.63
0.75	17.91	17.91	162.73	162.73	189.3	189.3
0.751	56.54	56.54	156.91	156.91	167.81	167.81
0.752	40.44	40.44	170.81	170.81	152.56	152.56
0.753	52.89	52.89	185.44	185.44	156.94	156.94
0.754	30.33	30.33	184.39	184.39	149.31	149.31
0.755	43.21	43.21	155.47	155.47	160.44	160.44
0.756	34.16	34.16	168.74	168.74	178.79	178.79
0.757	45.26	45.26	164.56	164.56	161.2	161.2
0.758	9.68	9.68	172.2	172.2	178.38	178.38
0.759	45.8	45.8	122.05	122.05	199.68	199.68
0.76	28.75	28.75	153.6	153.6	191.6	191.6
0.761	66.79	66.79	155.92	155.92	164.58	164.58
0.762	56.01	56.01	135.93	135.93	175.55	175.55
0.763	23.63	23.63	157.3	157.3	225.16	225.16
0.764	18.46	18.46	171.78	171.78	186.84	186.84
0.765	35.68	35.68	188.81	188.81	163.97	163.97
0.766	47.01	47.01	159.12	159.12	171.36	171.36
0.767	21.42	21.42	196.62	196.62	203.95	203.95
0.768	19.09	19.09	208.89	208.89	186.88	186.88
0.769	10.8	10.8	207.66	207.66	193.08	193.08
0.77	-9.39	-9.39	205.86	205.86	179.67	179.67
0.771	34.69	34.69	189.49	189.49	170	170
0.772	-39.65	-39.65	218.12	218.12	184.91	184.91
0.773	64.75	64.75	200.07	200.07	124.03	124.03
0.774	75.94	75.94	189.18	189.18	82.12	82.12
0.775	183.9	183.9	181.95	181.95	-18.81	-18.81
0.776	-78.99	-78.99	118.73	118.73	-90.54	-90.54
0.777	-55.03	-55.03	111.38	111.38	233.56	233.56
0.778	-20.01	-20.01	46.83	46.83	-71.58	-71.58
0.779	-33.93	-33.93	45.14	45.14	-66.26	-66.26
0.78	-29.73	-29.73	73.31	73.31	-74.56	-74.56
0.781	17.18	17.18	41.61	41.61	-40.3	-40.3
0.782	27.82	27.82	45.03	45.03	-48.21	-48.21
0.783	4.16	4.16	62.98	62.98	-27.72	-27.72
0.784	12.92	12.92	58.58	58.58	-13.56	-13.56
0.785	34.05	34.05	81.74	81.74	-32.07	-32.07
0.786	36.45	36.45	107.36	107.36	-42.08	-42.08
0.787	48.52	48.52	108.98	108.98	-54.81	-54.81
0.788	33.37	33.37	135.25	135.25	-49.1	-49.1
0.789	7.08	7.08	194.43	194.43	-51.6	-51.6
0.79	-27.49	-27.49	222.68	222.68	-36.59	-36.59
0.791	-18.17	-18.17	199.09	199.09	-37.17	-37.17
0.792	-25.68	-25.68	207.29	207.29	-33.06	-33.06
0.793	-19.19	-19.19	211.42	211.42	-55.82	-55.82
0.794	-25.22	-25.22	-119.77	-119.77	-80.41	-80.41
0.795	11.81	11.81	-92.83	-92.83	235.22	235.22
0.796	49.2	49.2	-101.34	-101.34	187.26	187.26
0.797	45.15	45.15	-97.59	-97.59	157.32	157.32
0.798	39.43	39.43	-84.2	-84.2	181.73	181.73
0.799	47.4	47.4	-81.2	-81.2	145.03	145.03
0.8	39.44	39.44	-64.83	-64.83	164.29	164.29
0.801	75.19	75.19	-106.25	-106.25	153.14	153.14
0.802	111.98	111.98	220.44	220.44	138.49	138.49
0.803	98.71	98.71	207.36	207.36	185.02	185.02
0.804	88.15	88.15	179.24	179.24	208.67	208.67
0.805	-55.63	-55.63	197.23	197.23	-28.74	-28.74
0.806	-57.82	-57.82	209.48	209.48	-55.73	-55.73
0.807	-33.15	-33.15	218.37	218.37	-68.69	-68.69
0.808	-59.43	-59.43	178.95	178.95	-37.94	-37.94
0.809	-43.8	-43.8	177.95	177.95	-54.85	-54.85
0.81	-38.18	-38.18	196.85	196.85	-62.41	-62.41
0.811	-5.39	-5.39	171.34	171.34	-70.06	-70.06
0.812	-71.61	-71.61	189.63	189.63	-4.77	-4.77
0.813	-13.92	-13.92	165.99	165.99	-39.23	-39.23
0.814	18.12	18.12	148.07	148.07	-76.26	-76.26
0.815	49.83	49.83	139.92	139.92	-79.59	-79.59
0.816	30.91	30.91	129.87	129.87	-53.49	-53.49
0.817	42.94	42.94	124.64	124.64	-40.79	-40.79
0.818	72.02	72.02	133.52	133.52	-49.92	-49.92
0.819	50.9	50.9	157.37	157.37	-50.66	-50.66
0.82	69.58	69.58	135.49	135.49	-35.49	-35.49
0.821	60.37	60.37	144.11	144.11	-39.54	-39.54
0.822	57.22	57.22	132.37	132.37	-3.52	-3.52
0.823	58.43	58.43	131.6	131.6	-31.06	-31.06
0.824	42.87	42.87	153.48	153.48	-3.51	-3.51
0.825	40.8	40.8	158.45	158.45	-31.91	-31.91
0.826	40.32	40.32	166.37	166.37	-44.3	-44.3
0.827	61.86	61.86	185.47	185.47	-71.56	-71.56
0.828	36.74	36.74	199.94	199.94	-56.57	-56.57
0.829	17.73	17.73	189.87	189.87	-45.55	-45.55
0.83	-12.96	-12.96	217.86	217.86	-43.42	-43.42
0.831	0.67	0.67	223.98	223.98	-84.63	-84.63
0.832	-17.63	-17.63	201.94	201.94	-58.63	-58.63
0.833	14.78	14.78	176.23	176.23	-66.21	-66.21
0.834	52	52	193.32	193.32	-65.58	-65.58
0.835	33.41	33.41	184.66	184.66	-38.87	-38.87
0.836	56.28	56.28	161.76	161.76	-38.94	-38.94
0.837	33.95	33.95	153.79	153.79	-10.01	-10.01
0.838	43.52	43.52	148.57	148.57	5.11	5.11
0.839	43	43	134.23	134.23	-19.44	-19.44
0.84	58.72	58.72	132.45	132.45	-6.77	-6.77
0.841	46.98	46.98	150.44	150.44	5.83	5.83
0.842	41.81	41.81	115.8	115.8	13.7	13.7
0.843	39.59	39.59	122.47	122.47	4.14	4.14
0.844	72.81	72.81	131.35	131.35	-36.58	-36.58
0.845	46.15	46.15	145.07	145.07	-52.88	-52.88
0.846	55.15	55.15	119.36	119.36	-40.23	-40.23
0.847	26.3	26.3	140.83	140.83	-35.11	-35.11
0.848	40.69	40.69	135.87	135.87	-55.58	-55.58
0.849	34.24	34.24	154.51	154.51	-49.83	-49.83
0.85	56.79	56.79	151.82	151.82	-72.53	-72.53
0.851	3.46	3.46	177.25	177.25	-43.07	-43.07
0.852	69.24	69.24	190.77	190.77	-108.44	-108.44
0.853	0.15	0.15	186.55	186.55	-49.22	-49.22
0.854	-76	-76	208.83	208.83	-10.07	-10.07
0.855	-27.54	-27.54	213.04	213.04	-54	-54
0.856	-28.53	-28.53	230.19	230.19	-39.3	-39.3
0.857	-13.11	-13.11	225.72	225.72	-51.77	-51.77
0.858	-22.08	-22.08	-117.75	-117.75	-56.18	-56.18
0.859	-30.19	-30.19	217.42	217.42	-43.22	-43.22
0.86	-3.34	-3.34	210.88	210.88	-28.41	-28.41
0.861	51.19	51.19	172.53	172.53	-61.81	-61.81
0.862	39.75	39.75	181.96	181.96	-65.53	-65.53
0.863	42.1	42.1	149.72	149.72	-45.3	-45.3
0.864	17.47	17.47	163.78	163.78	-51.33	-51.33
0.865	15.81	15.81	154.24	154.24	-47.48	-47.48
0.866	-3.26	-3.26	153.46	153.46	-23.78	-23.78
0.867	46.77	46.77	146.05	146.05	-68.07	-68.07
0.868	31.84	31.84	144.16	144.16	-41.46	-41.46
0.869	51.67	51.67	143.98	143.98	-55.38	-55.38
0.87	38.84	38.84	150.08	150.08	-70.1	-70.1
0.871	28.84	28.84	156.56	156.56	-50.43	-50.43
0.872	33.51	33.51	162.83	162.83	-57.36	-57.36
0.873	38.23	38.23	182.94	182.94	-49.29	-49.29
0.874	37.92	37.92	180.74	180.74	-59.45	-59.45
0.875	51.48	51.48	167.57	167.57	-61.75	-61.75
0.876	55.38	55.38	180.2	180.2	-76.91	-76.91
0.877	30.48	30.48	195.13	195.13	-34.55	-34.55
0.878	38.46	38.46	189.05	189.05	-56.39	-56.39
0.879	71.59	71.59	178.26	178.26	-66.67	-66.67
0.88	31.96	31.96	219.74	219.74	-63.48	-63.48
0.881	45.44	45.44	206.9	206.9	-45.21	-45.21
0.882	42.14	42.14	191.53	191.53	-40.17	-40.17
0.883	26.8	26.8	201.36	201.36	-34.26	-34.26
0.884	60.91	60.91	190.83	190.83	-64.7	-64.7
0.885	42.62	42.62	161.8	161.8	-29.15	-29.15
0.886	26.2	26.2	155.42	155.42	-18.51	-18.51
0.887	45.81	45.81	168	168	-52.92	-52.92
0.888	15.31	15.31	191.49	191.49	-41.68	-41.68
0.889	74.27	74.27	151.49	151.49	-58.94	-58.94
0.89	46.63	46.63	166.29	166.29	-41	-41
0.891	53.39	53.39	135.41	135.41	-52.6	-52.6
0.892	57.69	57.69	119.74	119.74	-40.23	-40.23
0.893	57.39	57.39	126.64	126.64	-38.54	-38.54
0.894	64.41	64.41	136.84	136.84	-62.34	-62.34
0.895	43.82	43.82	140.56	140.56	-53.07	-53.07
0.896	50.31	50.31	158.24	158.24	-72.32	-72.32
0.897	18.85	18.85	181.52	181.52	-61.67	-61.67
0.898	66.64	66.64	127.69	127.69	-67.41	-67.41
0.899	36.81	36.81	157.31	157.31	-72.17	-72.17
0.9	2.25	2.25	180.35	180.35	-49.97	-49.97
0.901	45.64	45.64	153.25	153.25	-56.17	-56.17
0.902	38.03	38.03	166.83	166.83	-65.74	-65.74
0.903	14.17	14.17	191.35	191.35	-43.15	-43.15
0.904	-2.31	-2.31	216.12	216.12	-56.45	-56.45
0.905	59.35	59.35	180.48	180.48	-46.73	-46.73
0.906	62.56	62.56	205.5	205.5	-79.98	-79.98
0.907	31.09	31.09	222.36	222.36	-38.41	-38.41
0.908	89.7	89.7	189.24	189.24	-54.37	-54.37
0.909	42.58	42.58	199.78	199.78	9.06	9.06
0.91	63.33	63.33	198.6	198.6	-12.56	-12.56
0.911	49.31	49.31	198.34	198.34	26.31	26.31
0.912	56.41	56.41	195.1	195.1	21.48	21.48
0.913	58.5	58.5	187.1	187.1	21.58	21.58
0.914	16.81	16.81	198.7	198.7	75.35	75.35
0.915	-7.96	-7.96	203.86	203.86	89.08	89.08
0.916	10.74	10.74	183.54	183.54	75.2	75.2
0.917	-2.62	-2.62	195.82	195.82	76.13	76.13
0.918	56.69	56.69	194.01	194.01	48.21	48.21
0.919	52.99	52.99	170.19	170.19	69.48	69.48
0.92	46.43	46.43	193.85	193.85	60.15	60.15
0.921	11.96	11.96	203.66	203.66	88.57	88.57
0.922	17.9	17.9	194.95	194.95	90.36	90.36
0.923	67.38	67.38	193.08	193.08	68.84	68.84
0.924	68.4	68.4	176.08	176.08	55.99	55.99
0.925	33.23	33.23	182.67	182.67	113.14	113.14
0.926	56.01	56.01	177.82	177.82	71.14	71.14
0.927	59.92	59.92	205.43	205.43	60.66	60.66
0.928	31.65	31.65	177.61	177.61	63.66	63.66
0.929	34.83	34.83	195.71	195.71	80.25	80.25
0.93	50.85	50.85	178.34	178.34	58.24	58.24
0.931	5.38	5.38	169.94	169.94	89.71	89.71
0.932	55.86	55.86	177.15	177.15	41.75	41.75
0.933	37.67	37.67	144.51	144.51	65.56	65.56
0.934	15.27	15.27	182.23	182.23	60.75	60.75
0.935	34.25	34.25	182.19	182.19	30.89	30.89
0.936	50.44	50.44	157.2	157.2	29.45	29.45
0.937	24.93	24.93	156.87	156.87	27.45	27.45
0.938	15.71	15.71	157.71	157.71	51.46	51.46
0.939	34.19	34.19	157.12	157.12	33.39	33.39
0.94	38.59	38.59	142.41	142.41	73.85	73.85
0.941	53.57	53.57	134.41	134.41	83.67	83.67
0.942	47.88	47.88	114.75	114.75	101.92	101.92
0.943	45.15	45.15	138.16	138.16	83.63	83.63
0.944	29.93	29.93	126.77	126.77	81.53	81.53
0.945	30.98	30.98	136.69	136.69	75.06	75.06
0.946	55.97	55.97	140.17	140.17	61.92	61.92
0.947	21.55	21.55	145.96	145.96	68.08	68.08
0.948	40.01	40.01	147.87	147.87	38.65	38.65
0.949	17.03	17.03	164.2	164.2	29.32	29.32
0.95	35.36	35.36	152.22	152.22	27.63	27.63
0.951	31.98	31.98	144.17	144.17	38.4	38.4
0.952	51.96	51.96	144.3	144.3	33.52	33.52
0.953	48.14	48.14	137.48	137.48	41.3	41.3
0.954	7.16	7.16	158.68	158.68	50.01	50.01
0.955	14.95	14.95	172.79	172.79	64.57	64.57
0.956	57.55	57.55	157.01	157.01	30.49	30.49
0.957	47.81	47.81	160.08	160.08	63.22	63.22
0.958	50.22	50.22	167.03	167.03	32.51	32.51
0.959	38.54	38.54	165.81	165.81	51.7	51.7
0.96	35.64	35.64	141.25	141.25	29.36	29.36
0.961	-12	-12	135.97	135.97	86.03	86.03
0.962	15.19	15.19	153.45	153.45	54.9	54.9
0.963	9.61	9.61	189.16	189.16	55.2	55.2
0.964	36.19	36.19	135.36	135.36	45.82	45.82
0.965	68.86	68.86	139.81	139.81	30.34	30.34
0.966	61.14	61.14	121.95	121.95	51.96	51.96
0.967	41.59	41.59	149.77	149.77	61.26	61.26
0.968	42.52	42.52	159.17	159.17	44.57	44.57
0.969	73.14	73.14	149.24	149.24	34.9	34.9
0.97	22.78	22.78	174.13	174.13	63.21	63.21
0.971	25.73	25.73	166.39	166.39	33.85	33.85
0.972	-22.94	-22.94	180.71	180.71	77.2	77.2
0.973	-19.33	-19.33	191.84	191.84	65.32	65.32
0.974	-3.48	-3.48	174.05	174.05	55.27	55.27
0.975	-18.46	-18.46	160.42	160.42	56.65	56.65
0.976	-20.73	-20.73	150.24	150.24	44.97	44.97
0.977	-25.41	-25.41	156.36	156.36	80.49	80.49
0.978	-54.04	-54.04	176.27	176.27	61.98	61.98
0.979	-51.05	-51.05	159.43	159.43	80.27	80.27
0.98	-48.5	-48.5	175.58	175.58	54.05	54.05
0.981	-28.46	-28.46	167.09	167.09	55.88	55.88
0.982	44.98	44.98	159.79	159.79	-1.51	-1.51
0.983	65.71	65.71	162.91	162.91	-48.67	-48.67
0.984	39.36	39.36	157.06	157.06	-39.29	-39.29
0.985	49.26	49.26	149.06	149.06	-19.8	-19.8
0.986	44.85	44.85	180.69	180.69	-40.58	-40.58
0.987	36.83	36.83	182.17	182.17	-57.44	-57.44
0.988	17.8	17.8	187.79	187.79	-71.09	-71.09
0.989	-13.18	-13.18	183.29	183.29	-44.86	-44.86
0.99	42.93	42.93	202.86	202.86	-91.91	-91.91
0.991	40.2	40.2	186.08	186.08	-66.87	-66.87
0.992	-15.82	-15.82	210.03	210.03	-47.06	-47.06
0.993	29.71	29.71	183.84	183.84	-46.99	-46.99
0.994	31.44	31.44	184.77	184.77	-47.99	-47.99
0.995	73.86	73.86	140.72	140.72	-70.69	-70.69
0.996	75	75	152.09	152.09	-65.21	-65.21
0.997	46.88	46.88	159.49	159.49	-33.96	-33.96
0.998	42.84	42.84	157.96	157.96	-52.54	-52.54
0.999	53.6	53.6	146.75	146.75	-45.92	-45.92
1	58.6	58.6	134.42	134.42	-58.82	-58.82
1.001	52.51	52.51	138.48	138.48	-55.26	-55.26
1.002	3.5	3.5	156.48	156.48	-32.52	-32.52
1.003	25.24	25.24	151.68	151.68	-59.94	-59.94
1.004	20.92	20.92	160.77	160.77	-56.22	-56.22
1.005	25.12	25.12	157.51	157.51	-47.83	-47.83
1.006	25.06	25.06	161.9	161.9	-43.59	-43.59
1.007	47.57	47.57	179.05	179.05	-88.67	-88.67
1.008	46.16	46.16	170.66	170.66	-39.74	-39.74
1.009	66.97	66.97	128.57	128.57	-48.81	-48.81
1.01	34.68	34.68	182.17	182.17	-24.97	-24.97
1.011	82.82	82.82	157.01	157.01	-61.86	-61.86
1.012	43.03	43.03	177.86	177.86	-26.8	-26.8
1.013	53.48	53.48	185.76	185.76	-66.96	-66.96
1.014	27.24	27.24	206.03	206.03	-42.77	-42.77
1.015	16.71	16.71	182.62	182.62	-59.63	-59.63
1.016	56.98	56.98	158.37	158.37	-64.61	-64.61
1.017	34.54	34.54	189.02	189.02	-72.48	-72.48
1.018	67.69	67.69	222.28	222.28	-114.49	-114.49
1.019	124.48	124.48	202.01	202.01	192.75	192.75
1.02	157.37	157.37	175.35	175.35	168.16	168.16
1.021	171.07	171.07	194.97	194.97	147.89	147.89
1.022	155.69	155.69	210.88	210.88	175.08	175.08
1.023	174.67	174.67	166.07	166.07	180.96	180.96
1.024	179.35	179.35	194.74	194.74	193.08	193.08
1.025	211.75	211.75	188.29	188.29	164.69	164.69
1.026	211.66	211.66	180.29	180.29	160.51	160.51
1.027	196.97	196.97	212.61	212.61	157.93	157.93
1.028	192.61	192.61	198.96	198.96	170.29	170.29
1.029	205.7	205.7	176.9	176.9	184.43	184.43
1.03	192.1	192.1	212.3	212.3	161.25	161.25
1.031	182.25	182.25	218.39	218.39	152.63	152.63
1.032	186.12	186.12	229.88	229.88	146.48	146.48
1.033	163.43	163.43	211.82	211.82	151.25	151.25
1.034	163.39	163.39	210.75	210.75	169.28	169.28
1.035	150.49	150.49	217.21	217.21	179.24	179.24
1.036	174.35	174.35	218.52	218.52	139.62	139.62
1.037	179.11	179.11	232.16	232.16	178.46	178.46
1.038	191.26	191.26	213.86	213.86	180.68	180.68
1.039	196.55	196.55	176.03	176.03	206.61	206.61
1.04	202.85	202.85	192.89	192.89	193.72	193.72
1.041	-77.51	-77.51	155.77	155.77	135.13	135.13
1.042	-60.16	-60.16	139.81	139.81	107.47	107.47
1.043	-28.09	-28.09	137.38	137.38	104.14	104.14
1.044	-6.61	-6.61	165.01	165.01	53.67	53.67
1.045	-6.09	-6.09	154.32	154.32	85.27	85.27
1.046	-11.37	-11.37	150.96	150.96	77.32	77.32
1.047	43.31	43.31	158.73	158.73	45.67	45.67
1.048	37.25	37.25	165.34	165.34	17.33	17.33
1.049	64.66	64.66	131.14	131.14	-4.9	-4.9
1.05	70.39	70.39	116.49	116.49	-11.1	-11.1
1.051	92.68	92.68	130.02	130.02	-40.92	-40.92
1.052	79.23	79.23	139.15	139.15	-15.79	-15.79
1.053	96.89	96.89	108.11	108.11	-31.85	-31.85
1.054	66.34	66.34	129.45	129.45	-33.52	-33.52
1.055	78.77	78.77	105.14	105.14	-71.49	-71.49
1.056	67.84	67.84	98.47	98.47	-61.93	-61.93
1.057	45.5	45.5	110.07	110.07	-71.38	-71.38
1.058	41.03	41.03	147.88	147.88	-96.24	-96.24
1.059	22.7	22.7	134.71	134.71	-68.08	-68.08
1.06	5	5	142.03	142.03	-52.4	-52.4
1.061	-37.71	-37.71	142.09	142.09	-46.97	-46.97
1.062	-6.25	-6.25	80.29	80.29	-45.96	-45.96
1.063	14.54	14.54	72.51	72.51	-45.44	-45.44
1.064	-1.4	-1.4	88.41	88.41	-53.99	-53.99
1.065	-4.91	-4.91	78.85	78.85	-56.26	-56.26
1.066	9.69	9.69	73.8	73.8	-23.79	-23.79
1.067	23.23	23.23	68.26	68.26	-54.04	-54.04
1.068	16.63	16.63	71.25	71.25	-66.49	-66.49
1.069	-14.81	-14.81	82.99	82.99	-60.3	-60.3
1.07	34.08	34.08	15.83	15.83	-47.01	-47.01
1.071	28.54	28.54	39.6	39.6	-26.72	-26.72
1.072	20.4	20.4	57.94	57.94	-51.31	-51.31
1.073	27.61	27.61	34.29	34.29	-42.89	-42.89
1.074	1.38	1.38	43.13	43.13	-47.58	-47.58
1.075	23.76	23.76	48.79	48.79	-70.45	-70.45
1.076	18.61	18.61	54.86	54.86	-52.99	-52.99
1.077	16.32	16.32	88.94	88.94	-86.04	-86.04
1.078	27.03	27.03	75.02	75.02	-60.02	-60.02
1.079	53.66	53.66	65.13	65.13	-34.1	-34.1
1.08	44.68	44.68	71.08	71.08	-29.73	-29.73
1.081	50.46	50.46	83.11	83.11	-14.67	-14.67
1.082	28.24	28.24	95.31	95.31	-10.02	-10.02
1.083	84.13	84.13	83.48	83.48	-45.48	-45.48
1.084	53.22	53.22	114.88	114.88	-36	-36
1.085	46.77	46.77	140.15	140.15	-67.82	-67.82
1.086	45.21	45.21	148.47	148.47	-67.64	-67.64
1.087	5.7	5.7	184.81	184.81	-41.72	-41.72
1.088	20.34	20.34	185.08	185.08	-63.5	-63.5
1.089	-45.22	-45.22	223.14	223.14	-43.51	-43.51
1.09	-13.47	-13.47	216.11	216.11	-53.23	-53.23
1.091	-0.64	-0.64	214.7	214.7	-70.15	-70.15
1.092	-0.62	-0.62	222.16	222.16	-60.14	-60.14
1.093	-3.1	-3.1	-113.89	-113.89	-53.7	-53.7
1.094	-8.88	-8.88	-110.89	-110.89	-29.17	-29.17
1.095	34.7	34.7	229.32	229.32	-49.63	-49.63
1.096	59.64	59.64	215.39	215.39	-46.61	-46.61
1.097	30.21	30.21	225.94	225.94	-30.49	-30.49
1.098	49.37	49.37	219.06	219.06	-42.25	-42.25
1.099	62.71	62.71	212.25	212.25	-31.95	-31.95
1.1	73.62	73.62	225.61	225.61	-55.33	-55.33
1.101	53.46	53.46	225.01	225.01	-15.33	-15.33
1.102	73.04	73.04	207.27	207.27	-45.83	-45.83
1.103	74.72	74.72	221.79	221.79	-40.25	-40.25
1.104	69.92	69.92	221.04	221.04	-47.38	-47.38
1.105	45.08	45.08	231.93	231.93	-62.74	-62.74
1.106	1.51	1.51	-99.03	-99.03	-54.89	-54.89
1.107	-28.1	-28.1	-104.91	-104.91	-32.6	-32.6
1.108	-3.32	-3.32	-107.47	-107.47	-55.61	-55.61
1.109	31.46	31.46	236.01	236.01	-50.09	-50.09
1.11	-17.55	-17.55	-119.6	-119.6	-73.79	-73.79
1.111	-19.81	-19.81	227.3	227.3	-64.54	-64.54
1.112	19.81	19.81	219.72	219.72	-77.75	-77.75
1.113	32.02	32.02	173.1	173.1	-72.44	-72.44
1.114	23.1	23.1	173.14	173.14	-41.82	-41.82
1.115	36.69	36.69	178.51	178.51	-57.36	-57.36
1.116	56.52	56.52	132.92	132.92	-51	-51
1.117	51.77	51.77	116.72	116.72	-42.03	-42.03
1.118	62.6	62.6	95.29	95.29	-36.95	-36.95
1.119	54.92	54.92	106.27	106.27	-37.82	-37.82
1.12	68	68	85.56	85.56	-19.27	-19.27
1.121	55.68	55.68	78.03	78.03	-32.72	-32.72
1.122	44	44	79.58	79.58	-38.52	-38.52
1.123	71.96	71.96	71.46	71.46	-63.97	-63.97
1.124	31.05	31.05	94.95	94.95	-81.3	-81.3
1.125	45.93	45.93	90.63	90.63	-75.01	-75.01
1.126	24.31	24.31	139.83	139.83	-81.51	-81.51
1.127	-22.48	-22.48	158.1	158.1	-54.77	-54.77
1.128	-30.29	-30.29	152.14	152.14	-57.63	-57.63
1.129	-55.35	-55.35	148.39	148.39	-32.97	-32.97
1.13	-41.39	-41.39	190.97	190.97	-64.08	-64.08
1.131	-29.78	-29.78	168.05	168.05	-61.87	-61.87
1.132	-31.17	-31.17	165.77	165.77	-43.02	-43.02
1.133	-9.93	-9.93	202.15	202.15	-81.91	-81.91
1.134	74.99	74.99	177.76	177.76	208.68	208.68
1.135	87.62	87.62	129.15	129.15	217.77	217.77
1.136	91.79	91.79	129.28	129.28	211.56	211.56
1.137	79.52	79.52	118.56	118.56	229.26	229.26
1.138	108.24	108.24	122.77	122.77	197.58	197.58
1.139	100.13	100.13	139.23	139.23	189.27	189.27
1.14	60.93	60.93	139.76	139.76	194.55	194.55
1.141	48.08	48.08	155.75	155.75	153.41	153.41
1.142	14.44	14.44	166.77	166.77	167.33	167.33
1.143	6.7	6.7	158.99	158.99	155.85	155.85
1.144	-13.71	-13.71	162.03	162.03	171.01	171.01
1.145	-10	-10	171.27	171.27	146.28	146.28
1.146	-97.49	-97.49	175.75	175.75	209.5	209.5
1.147	-52.43	-52.43	116.39	116.39	180.47	180.47
1.148	-64.04	-64.04	119.63	119.63	159.71	159.71
1.149	-81.17	-81.17	115.03	115.03	183.56	183.56
1.15	-88.25	-88.25	118.33	118.33	152.97	152.97
1.151	-60.52	-60.52	86.89	86.89	135.06	135.06
1.152	-93.42	-93.42	86.61	86.61	151.89	151.89
1.153	-19.96	-19.96	21.96	21.96	173.35	173.35
1.154	-39.97	-39.97	61.74	61.74	168.87	168.87
1.155	-45.54	-45.54	50.11	50.11	171.23	171.23
1.156	-71.9	-71.9	67.47	67.47	178.73	178.73
1.157	-75.35	-75.35	63.89	63.89	187.76	187.76
1.158	-70.6	-70.6	80.91	80.91	191.75	191.75
1.159	-30.58	-30.58	80.6	80.6	171.03	171.03
1.16	-55.27	-55.27	95.94	95.94	156.74	156.74
1.161	-55.88	-55.88	118.26	118.26	159.54	159.54
1.162	-84.39	-84.39	138.82	138.82	156.1	156.1
1.163	-63.02	-63.02	157.87	157.87	114.7	114.7
1.164	-17.56	-17.56	161.74	161.74	83.17	83.17
1.165	53.24	53.24	123.38	123.38	56.33	56.33
1.166	62.38	62.38	119.45	119.45	59.94	59.94
1.167	42.65	42.65	164.02	164.02	36.07	36.07
1.168	59.91	59.91	133.27	133.27	45.84	45.84
1.169	61.79	61.79	172.74	172.74	38.11	38.11
1.17	31.22	31.22	182.63	182.63	55.44	55.44
1.171	37.47	37.47	156.51	156.51	74.77	74.77
1.172	33.87	33.87	210.48	210.48	42.94	42.94
1.173	38.79	38.79	180.25	180.25	68.05	68.05
1.174	67.81	67.81	190.64	190.64	51.08	51.08
1.175	38.22	38.22	228.9	228.9	52.73	52.73
1.176	27.76	27.76	-114.07	-114.07	88.66	88.66
1.177	45.05	45.05	230.78	230.78	79.97	79.97
1.178	79.99	79.99	204.86	204.86	73.04	73.04
1.179	53.42	53.42	-109.98	-109.98	82.92	82.92
1.18	47.4	47.4	196.5	196.5	109.87	109.87
1.181	16.14	16.14	217.25	217.25	139.73	139.73
1.182	66.29	66.29	237.16	237.16	73.23	73.23
1.183	80.85	80.85	187.31	187.31	84.69	84.69
1.184	40.15	40.15	192.74	192.74	110.06	110.06
1.185	35.96	35.96	191.2	191.2	112.56	112.56
1.186	57.27	57.27	165.17	165.17	71.85	71.85
1.187	52.7	52.7	156.69	156.69	82.99	82.99
1.188	52.38	52.38	144.81	144.81	89.18	89.18
1.189	53.38	53.38	116.1	116.1	89.92	89.92
1.19	37.87	37.87	124.39	124.39	57.21	57.21
1.191	26.19	26.19	128.26	128.26	63.21	63.21
1.192	37.88	37.88	152.25	152.25	60.44	60.44
1.193	14.54	14.54	149.82	149.82	46.72	46.72
1.194	26.9	26.9	150	150	39.7	39.7
1.195	15.38	15.38	165.85	165.85	40.49	40.49
1.196	31.47	31.47	133.99	133.99	24.1	24.1
1.197	4.25	4.25	179.22	179.22	37.79	37.79
1.198	30.54	30.54	161.61	161.61	52.92	52.92
1.199	30	30	132	132	65.78	65.78
1.2	30.8	30.8	168.42	168.42	67.72	67.72
1.201	39.7	39.7	160.98	160.98	74.18	74.18
1.202	40.17	40.17	162.17	162.17	57.27	57.27
1.203	56.88	56.88	174.51	174.51	44.78	44.78
1.204	39.63	39.63	186.04	186.04	54.99	54.99
1.205	51.15	51.15	175.34	175.34	61.48	61.48
1.206	65.25	65.25	195.44	195.44	33.92	33.92
1.207	41.42	41.42	207.57	207.57	37.66	37.66
1.208	4.77	4.77	200.07	200.07	95.88	95.88
1.209	33.99	33.99	220.5	220.5	49.96	49.96
1.21	59.61	59.61	221.2	221.2	57.21	57.21
1.211	98.46	98.46	206.27	206.27	33.17	33.17
1.212	72.67	72.67	188.71	188.71	62.93	62.93
1.213	51.9	51.9	184.22	184.22	93.39	93.39
1.214	54.13	54.13	203.41	203.41	81.47	81.47
1.215	31.47	31.47	195.79	195.79	109.21	109.21
1.216	15.03	15.03	183.48	183.48	99.64	99.64
1.217	54.83	54.83	138.3	138.3	89.34	89.34
1.218	63.18	63.18	135.24	135.24	55.64	55.64
1.219	28.99	28.99	144.39	144.39	79.83	79.83
1.22	36.18	36.18	146.93	146.93	65.87	65.87
1.221	40.17	40.17	143.47	143.47	47.25	47.25
1.222	62.29	62.29	113.02	113.02	82.98	82.98
1.223	55.52	55.52	135.12	135.12	42.64	42.64
1.224	1.92	1.92	154.02	154.02	37.03	37.03
1.225	39.4	39.4	138.54	138.54	28.43	28.43
1.226	21.18	21.18	157.16	157.16	34.85	34.85
1.227	-5.8	-5.8	162.09	162.09	69.72	69.72
1.228	-3.41	-3.41	154.91	154.91	62.21	62.21
1.229	-24.15	-24.15	176.63	176.63	56.49	56.49
1.23	-30.58	-30.58	179.15	179.15	75.63	75.63
1.231	16.36	16.36	164.44	164.44	35.72	35.72
1.232	21	21	175.89	175.89	32.23	32.23
1.233	46.61	46.61	171.87	171.87	25.63	25.63
1.234	22.92	22.92	197.63	197.63	58.27	58.27
1.235	24.84	24.84	196.79	196.79	59.63	59.63
1.236	53.49	53.49	177.22	177.22	60.75	60.75
1.237	39.66	39.66	168.45	168.45	76.01	76.01
1.238	69.73	69.73	179.96	179.96	59.46	59.46
1.239	46.51	46.51	198.26	198.26	44.16	44.16
1.24	25.5	25.5	199.42	199.42	59.89	59.89
1.241	37.15	37.15	146.05	146.05	63.54	63.54
1.242	24.64	24.64	163.75	163.75	58.53	58.53
1.243	12.45	12.45	168.9	168.9	48.72	48.72
1.244	34.34	34.34	153.06	153.06	52.68	52.68
1.245	60.87	60.87	163.1	163.1	8.01	8.01
1.246	64.78	64.78	172.53	172.53	29.44	29.44
1.247	46.02	46.02	169.16	169.16	34.11	34.11
1.248	31.08	31.08	167.13	167.13	47.02	47.02
1.249	71.32	71.32	154.03	154.03	4.22	4.22
1.25	40.46	40.46	165.94	165.94	10.18	10.18
1.251	16.95	16.95	163.23	163.23	46.93	46.93
1.252	19.61	19.61	151.87	151.87	65.26	65.26
1.253	21.51	21.51	175.57	175.57	64.2	64.2
1.254	66.72	66.72	174.19	174.19	28.09	28.09
1.255	43.66	43.66	173.17	173.17	48.26	48.26
1.256	59.24	59.24	151.64	151.64	58.41	58.41
1.257	46.41	46.41	175.22	175.22	60.9	60.9
1.258	40.95	40.95	188.77	188.77	69.28	69.28
1.259	42.53	42.53	177.7	177.7	63.36	63.36
1.26	40.09	40.09	196.55	196.55	41.48	41.48
1.261	46.12	46.12	180.87	180.87	46.24	46.24
1.262	9.59	9.59	173.36	173.36	67.96	67.96
1.263	31.57	31.57	167.54	167.54	60.53	60.53
1.264	39	39	182.3	182.3	53.58	53.58
1.265	42.37	42.37	191.28	191.28	44.98	44.98
1.266	16.92	16.92	211.11	211.11	56.09	56.09
1.267	7.32	7.32	165.28	165.28	66.59	66.59
1.268	39.76	39.76	131.8	131.8	32.13	32.13
1.269	20.84	20.84	127.91	127.91	39.01	39.01
1.27	32.56	32.56	129.02	129.02	65.07	65.07
1.271	39.84	39.84	137.52	137.52	28.55	28.55
1.272	32.5	32.5	137.17	137.17	76.48	76.48
1.273	55.03	55.03	137.21	137.21	64.05	64.05
1.274	42.47	42.47	127.9	127.9	61.42	61.42
1.275	40.41	40.41	123.71	123.71	77.44	77.44
1.276	78.35	78.35	127.94	127.94	47.57	47.57
1.277	52.95	52.95	141.27	141.27	72.78	72.78
1.278	17.88	17.88	153.99	153.99	107.92	107.92
1.279	59.73	59.73	180.91	180.91	58.13	58.13
1.28	62.84	62.84	198.64	198.64	51.85	51.85
1.281	39.81	39.81	188.67	188.67	58.85	58.85
1.282	21.86	21.86	209.22	209.22	59.62	59.62
1.283	50.78	50.78	209.91	209.91	40.98	40.98
1.284	30.21	30.21	-107.53	-107.53	31.25	31.25
1.285	-2.68	-2.68	-107.48	-107.48	54.1	54.1
1.286	9.49	9.49	-107.83	-107.83	51.87	51.87
1.287	-13.14	-13.14	-83.6	-83.6	48.08	48.08
1.288	-9.1	-9.1	-81.85	-81.85	53.97	53.97
1.289	2.21	2.21	-110.52	-110.52	58.04	58.04
1.29	19.25	19.25	-106.11	-106.11	46.98	46.98
1.291	53.61	53.61	-114.1	-114.1	10.55	10.55
1.292	76.57	76.57	212	212	20.21	20.21
1.293	72.9	72.9	237.22	237.22	25.87	25.87
1.294	66.34	66.34	220.69	220.69	8.26	8.26
1.295	25.47	25.47	198.55	198.55	100.48	100.48
1.296	8.24	8.24	192.44	192.44	80.01	80.01
1.297	57.79	57.79	174.2	174.2	65.67	65.67
1.298	63.66	63.66	175.28	175.28	38.61	38.61
1.299	61.37	61.37	136.73	136.73	61.24	61.24
1.3	31.62	31.62	166.01	166.01	55.12	55.12
1.301	80.45	80.45	155.49	155.49	5.54	5.54
1.302	79.2	79.2	164.04	164.04	-35.09	-35.09
1.303	48.05	48.05	166.26	166.26	-33.91	-33.91
1.304	14.46	14.46	168.21	168.21	-57.51	-57.51
1.305	16.85	16.85	185.98	185.98	-77.71	-77.71
1.306	-10.65	-10.65	172.56	172.56	-54.44	-54.44
1.307	-48.23	-48.23	169.38	169.38	-40.02	-40.02
1.308	-14.59	-14.59	181.42	181.42	-77.54	-77.54
1.309	-18.21	-18.21	169.42	169.42	-74.81	-74.81
1.31	-30.95	-30.95	156.2	156.2	-61.09	-61.09
1.311	-50.18	-50.18	180.99	180.99	-73.86	-73.86
1.312	-40.47	-40.47	209.39	209.39	-67.19	-67.19
1.313	-43.26	-43.26	191.22	191.22	-38.04	-38.04
1.314	-16.37	-16.37	173.5	173.5	-72.53	-72.53
1.315	-70.24	-70.24	208.07	208.07	-22.62	-22.62
1.316	12.92	12.92	158.41	158.41	-95.45	-95.45
1.317	43.06	43.06	181.22	181.22	-117.1	-117.1
1.318	7.47	7.47	134.55	134.55	-34.35	-34.35
1.319	23.24	23.24	167.1	167.1	-41.94	-41.94
1.32	33.93	33.93	194.31	194.31	-36.44	-36.44
1.321	40.7	40.7	179.7	179.7	-34.35	-34.35
1.322	63.23	63.23	184.65	184.65	-42.22	-42.22
1.323	44.21	44.21	199.39	199.39	-43.79	-43.79
1.324	94.29	94.29	198.92	198.92	-90.98	-90.98
1.325	57.27	57.27	191.98	191.98	-33.62	-33.62
1.326	56.52	56.52	234.45	234.45	-15.93	-15.93
1.327	158.95	158.95	173.95	173.95	-88.1	-88.1
1.328	112.47	112.47	177.98	177.98	-41.69	-41.69
1.329	70.74	70.74	194.54	194.54	26.51	26.51
1.33	48.72	48.72	203.48	203.48	37.59	37.59
1.331	38.91	38.91	172.01	172.01	73.4	73.4
1.332	71.64	71.64	171.23	171.23	55.56	55.56
1.333	78.32	78.32	176.17	176.17	54.5	54.5
1.334	32.46	32.46	161.8	161.8	69.01	69.01
1.335	55.5	55.5	168.84	168.84	87.47	87.47
1.336	79.49	79.49	161.64	161.64	53.07	53.07
1.337	50.54	50.54	179.16	179.16	95.62	95.62
1.338	45.5	45.5	159.06	159.06	73.3	73.3
1.339	68.86	68.86	158.56	158.56	77.23	77.23
1.34	81.97	81.97	161.07	161.07	23.64	23.64
1.341	52.32	52.32	124.01	124.01	54.4	54.4
1.342	50.14	50.14	138.44	138.44	34.05	34.05
1.343	40.1	40.1	168.66	168.66	45.67	45.67
1.344	59.27	59.27	133.7	133.7	28.58	28.58
1.345	28.95	28.95	156.95	156.95	40.62	40.62
1.346	-0.65	-0.65	155.88	155.88	80.11	80.11
1.347	0.84	0.84	173.83	173.83	47.19	47.19
1.348	17.13	17.13	170.63	170.63	8.3	8.3
1.349	45.43	45.43	133.97	133.97	-10.92	-10.92
1.35	40.64	40.64	169.16	169.16	-31.54	-31.54
1.351	56.15	56.15	221.27	221.27	-64.72	-64.72
1.352	41.55	41.55	186.97	186.97	-44.18	-44.18
1.353	37.95	37.95	209.5	209.5	-53.42	-53.42
1.354	12.08	12.08	233.16	233.16	-45.2	-45.2
1.355	3.36	3.36	215.98	215.98	-38.97	-38.97
1.356	8	8	236.72	236.72	-58.63	-58.63
1.357	-49.33	-49.33	-89.05	-89.05	-54.96	-54.96
1.358	-35.81	-35.81	-94.17	-94.17	-49.22	-49.22
1.359	-36.74	-36.74	-96.16	-96.16	-68.31	-68.31
1.36	-29.39	-29.39	-91.21	-91.21	-32.4	-32.4
1.361	-0.75	-0.75	-104.83	-104.83	-44.24	-44.24
1.362	16.29	16.29	-105.33	-105.33	-41.09	-41.09
1.363	31.87	31.87	232.6	232.6	-33.59	-33.59
1.364	42.17	42.17	-119.52	-119.52	-25.03	-25.03
1.365	65.81	65.81	227.46	227.46	-65.6	-65.6
1.366	38.41	38.41	192.89	192.89	-11.1	-11.1
1.367	64.14	64.14	190.65	190.65	-46.15	-46.15
1.368	43.97	43.97	213.04	213.04	-61.03	-61.03
1.369	57.54	57.54	190.2	190.2	-63.63	-63.63
1.37	71.94	71.94	182.62	182.62	-58.25	-58.25
1.371	34.16	34.16	211.36	211.36	-57.59	-57.59
1.372	40.4	40.4	192.76	192.76	-16.71	-16.71
1.373	48.48	48.48	202.82	202.82	-31.2	-31.2
1.374	27.28	27.28	226.45	226.45	-20.78	-20.78
1.375	44.62	44.62	187.01	187.01	-22.6	-22.6
1.376	38.73	38.73	189.29	189.29	-40.82	-40.82
1.377	29.13	29.13	184.42	184.42	-39.23	-39.23
1.378	40.42	40.42	185.79	185.79	-50.67	-50.67
1.379	23.46	23.46	188.84	188.84	-58.96	-58.96
1.38	24.59	24.59	161.1	161.1	-49.61	-49.61
1.381	18.58	18.58	175.19	175.19	-68.3	-68.3
1.382	43.53	43.53	169.53	169.53	-70.87	-70.87
1.383	7.34	7.34	162.1	162.1	-54.22	-54.22
1.384	33.14	33.14	172.14	172.14	-57.89	-57.89
1.385	44.67	44.67	169.02	169.02	-65.95	-65.95
1.386	50.9	50.9	165.47	165.47	-38.44	-38.44
1.387	77.02	77.02	159.49	159.49	-58.96	-58.96
1.388	50.8	50.8	158.28	158.28	-44.54	-44.54
1.389	67.13	67.13	151.47	151.47	-42.53	-42.53
1.39	48.4	48.4	166.5	166.5	-30.98	-30.98
1.391	57.15	57.15	173.8	173.8	-46.47	-46.47
1.392	48.37	48.37	194.43	194.43	-52.28	-52.28
1.393	52.56	52.56	174.86	174.86	-61.45	-61.45
1.394	38.4	38.4	178.13	178.13	-39.97	-39.97
1.395	61.47	61.47	196.77	196.77	-52.95	-52.95
1.396	39.34	39.34	228.14	228.14	-70.26	-70.26
1.397	59.89	59.89	216.31	216.31	-80.48	-80.48
1.398	33.53	33.53	214.67	214.67	-43.87	-43.87
1.399	57.59	57.59	-119.39	-119.39	-64.38	-64.38
1.4	20.7	20.7	-93.32	-93.32	-58.85	-58.85
1.401	48.93	48.93	-98.98	-98.98	-41.71	-41.71
1.402	25.76	25.76	-95.76	-95.76	-53.99	-53.99
1.403	-4.18	-4.18	-79.96	-79.96	-48.59	-48.59
1.404	-7.68	-7.68	-56.38	-56.38	-63.29	-63.29
1.405	-16.01	-16.01	-70.64	-70.64	-38.49	-38.49
1.406	-5.37	-5.37	-62.97	-62.97	-69.85	-69.85
1.407	1.53	1.53	-91.66	-91.66	-16.38	-16.38
1.408	11.34	11.34	-94.33	-94.33	-44.31	-44.31
1.409	15.04	15.04	-107.69	-107.69	-50.46	-50.46
1.41	24.75	24.75	233.99	233.99	-62.08	-62.08
1.411	28.21	28.21	234.79	234.79	-44.86	-44.86
1.412	20.84	20.84	190.66	190.66	-59.72	-59.72
1.413	32.08	32.08	188.95	188.95	-54.76	-54.76
1.414	28.87	28.87	210.05	210.05	-81.07	-81.07
1.415	41.68	41.68	203.82	203.82	-87.8	-87.8
1.416	19.99	19.99	153.83	153.83	-48.38	-48.38
1.417	30.1	30.1	148.58	148.58	-61	-61
1.418	36.34	36.34	139.12	139.12	-55.85	-55.85
1.419	63.89	63.89	110.11	110.11	-27.63	-27.63
1.42	66.31	66.31	104.95	104.95	-43.47	-43.47
1.421	63.86	63.86	89.48	89.48	-34.13	-34.13
1.422	69.78	69.78	86.27	86.27	-52.8	-52.8
1.423	48.74	48.74	90.39	90.39	-38.12	-38.12
1.424	43.48	43.48	122.98	122.98	-45.15	-45.15
1.425	70.51	70.51	73.36	73.36	-20.91	-20.91
1.426	34.64	34.64	99.5	99.5	-37.38	-37.38
1.427	77.19	77.19	108.35	108.35	-43.02	-43.02
1.428	51.94	51.94	124.11	124.11	-55.97	-55.97
1.429	9.54	9.54	123.27	123.27	-32.96	-32.96
1.43	2.95	2.95	139.04	139.04	-45.08	-45.08
1.431	-38.9	-38.9	185.72	185.72	-24.17	-24.17
1.432	15.71	15.71	167.88	167.88	-60.2	-60.2
1.433	-28.93	-28.93	194.44	194.44	-67.72	-67.72
1.434	-35.2	-35.2	182.29	182.29	-49.24	-49.24
1.435	-45.79	-45.79	192.59	192.59	-59.67	-59.67
1.436	-55.15	-55.15	229.38	229.38	-86.88	-86.88
1.437	-19.88	-19.88	209.47	209.47	-74.4	-74.4
1.438	-66.48	-66.48	223.55	223.55	-63.13	-63.13
1.439	-26.29	-26.29	198.06	198.06	-87.76	-87.76
1.44	13.36	13.36	213.27	213.27	233.24	233.24
1.441	26.02	26.02	191.96	191.96	196.01	196.01
1.442	67.47	67.47	209.06	209.06	150.19	150.19
1.443	71.55	71.55	217.14	217.14	157.92	157.92
1.444	57.49	57.49	206.36	206.36	176.05	176.05
1.445	42.17	42.17	215.43	215.43	161.23	161.23
1.446	42.63	42.63	197.03	197.03	172.81	172.81
1.447	39.05	39.05	217.34	217.34	174.73	174.73
1.448	76.83	76.83	192.27	192.27	145.28	145.28
1.449	34.44	34.44	207.56	207.56	187.37	187.37
1.45	19.77	19.77	199.92	199.92	196.07	196.07
1.451	52.19	52.19	180.03	180.03	171.61	171.61
1.452	6.37	6.37	199.89	199.89	204.86	204.86
1.453	58.9	58.9	174.84	174.84	168.17	168.17
1.454	48.9	48.9	195.32	195.32	196.38	196.38
1.455	95.24	95.24	181.06	181.06	175.23	175.23
1.456	47.4	47.4	203.82	203.82	206.24	206.24
1.457	69.53	69.53	199.71	199.71	188.82	188.82
1.458	75.67	75.67	211.71	211.71	174.62	174.62
1.459	68.67	68.67	191.62	191.62	170.25	170.25
1.46	47.72	47.72	204.39	204.39	165.67	165.67
1.461	42.13	42.13	220.82	220.82	151.73	151.73
1.462	54.48	54.48	232.64	232.64	128.97	128.97
1.463	59.4	59.4	-118.95	-118.95	112.53	112.53
1.464	36.51	36.51	228.89	228.89	135.77	135.77
1.465	17.7	17.7	216.76	216.76	176.22	176.22
1.466	-23.38	-23.38	209.31	209.31	217.4	217.4
1.467	-5.43	-5.43	215.77	215.77	208.38	208.38
1.468	68.8	68.8	194.29	194.29	162.58	162.58
1.469	38.92	38.92	202.82	202.82	175.58	175.58
1.47	51.05	51.05	204.66	204.66	198.57	198.57
1.471	70.49	70.49	201.04	201.04	175.84	175.84
1.472	41.56	41.56	192.58	192.58	186.14	186.14
1.473	38.9	38.9	171.06	171.06	170.06	170.06
1.474	35.23	35.23	183.75	183.75	177.84	177.84
1.475	24.27	24.27	186.87	186.87	195.81	195.81
1.476	37.5	37.5	180.95	180.95	158.73	158.73
1.477	25.38	25.38	168.6	168.6	173.78	173.78
1.478	28.22	28.22	198.08	198.08	151.9	151.9
1.479	45.21	45.21	188.77	188.77	141.14	141.14
1.48	42.76	42.76	212.8	212.8	109.93	109.93
1.481	36.18	36.18	179.62	179.62	127.19	127.19
1.482	6.48	6.48	180.58	180.58	153.31	153.31
1.483	19.33	19.33	163.99	163.99	146.43	146.43
1.484	-29.62	-29.62	174.14	174.14	169.9	169.9
1.485	-50.69	-50.69	178.65	178.65	179.09	179.09
1.486	-60.45	-60.45	196.49	196.49	219.64	219.64
1.487	9.68	9.68	170.86	170.86	141.17	141.17
1.488	55.89	55.89	150.25	150.25	96.93	96.93
1.489	64.05	64.05	196.61	196.61	80.22	80.22
1.49	71.61	71.61	179.01	179.01	61.62	61.62
1.491	15.42	15.42	155.56	155.56	127.05	127.05
1.492	-71.39	-71.39	163.33	163.33	176.99	176.99
1.493	-80.85	-80.85	150.04	150.04	188.39	188.39
1.494	-94.38	-94.38	165.78	165.78	173.9	173.9
1.495	-35.52	-35.52	153.86	153.86	152.62	152.62
1.496	-88.19	-88.19	150.27	150.27	186.26	186.26
1.497	-65.84	-65.84	132.85	132.85	165.69	165.69
1.498	-56.81	-56.81	133.03	133.03	159.21	159.21
1.499	-11.79	-11.79	148.31	148.31	99.09	99.09
1.5	34.12	34.12	141.15	141.15	59.99	59.99
1.501	34.87	34.87	139.33	139.33	63.07	63.07
1.502	38.18	38.18	142.87	142.87	36.48	36.48
1.503	50.8	50.8	152.46	152.46	43.17	43.17
1.504	22.69	22.69	164.72	164.72	36.89	36.89
1.505	55.13	55.13	141.68	141.68	33.45	33.45
1.506	46.78	46.78	146.18	146.18	68.51	68.51
1.507	39.32	39.32	145.78	145.78	87.4	87.4
1.508	59.69	59.69	146.07	146.07	58.34	58.34
1.509	62.36	62.36	190.47	190.47	53.05	53.05
1.51	22.8	22.8	209.92	209.92	75.85	75.85
1.511	48.08	48.08	229.65	229.65	55.63	55.63
1.512	64.66	64.66	233.05	233.05	27.52	27.52
1.513	60.68	60.68	-114.18	-114.18	1.17	1.17
1.514	33.57	33.57	-86.24	-86.24	20.85	20.85
1.515	-4.59	-4.59	-35.18	-35.18	-17.14	-17.14
1.516	-24.96	-24.96	16.07	16.07	-57.54	-57.54
1.517	-39.26	-39.26	29.99	29.99	-60.92	-60.92
1.518	-49.02	-49.02	40.76	40.76	-58.21	-58.21
1.519	-63.44	-63.44	63.98	63.98	-59.41	-59.41
1.52	-48.77	-48.77	56.65	56.65	-54.29	-54.29
1.521	-60.18	-60.18	66.47	66.47	-43.58	-43.58
1.522	-62.45	-62.45	75.94	75.94	-29.64	-29.64
1.523	-77.36	-77.36	93.53	93.53	-49.07	-49.07
1.524	-59.96	-59.96	66.53	66.53	-63.99	-63.99
1.525	-39.02	-39.02	78.35	78.35	-32.34	-32.34
1.526	-55.16	-55.16	111.32	111.32	-71.93	-71.93
1.527	-42	-42	109.05	109.05	-57.11	-57.11
1.528	-44.47	-44.47	112.16	112.16	-84.72	-84.72
1.529	-31.14	-31.14	94.41	94.41	-44.18	-44.18
1.53	-38.5	-38.5	103.11	103.11	-46.64	-46.64
1.531	-58.76	-58.76	138.78	138.78	-32.76	-32.76
1.532	-5.75	-5.75	96.06	96.06	-47.51	-47.51
1.533	16.66	16.66	89.73	89.73	-67.48	-67.48
1.534	12.67	12.67	101.3	101.3	-25.57	-25.57
1.535	10.15	10.15	126.08	126.08	-36.29	-36.29
1.536	33.99	33.99	114.18	114.18	-25.4	-25.4
1.537	49.72	49.72	118.38	118.38	-49.56	-49.56
1.538	65.09	65.09	101.1	101.1	-32.84	-32.84
1.539	75.42	75.42	99.15	99.15	-44.62	-44.62
1.54	78.98	78.98	113.09	113.09	-72.13	-72.13
1.541	58.57	58.57	122.78	122.78	-68.89	-68.89
1.542	79.79	79.79	101.6	101.6	-75.43	-75.43
1.543	3.78	3.78	141.31	141.31	-38.14	-38.14
1.544	30.35	30.35	131.73	131.73	-53.78	-53.78
1.545	-50.73	-50.73	174.81	174.81	-37.37	-37.37
1.546	-20.96	-20.96	175.62	175.62	-39.16	-39.16
1.547	-25.75	-25.75	175.97	175.97	-64.43	-64.43
1.548	-10.91	-10.91	191.11	191.11	-77.63	-77.63
1.549	24.31	24.31	161.58	161.58	-80.15	-80.15
1.55	-67.33	-67.33	180.49	180.49	10.4	10.4
1.551	-91.86	-91.86	187.09	187.09	45.81	45.81
1.552	-65.15	-65.15	183.28	183.28	50.27	50.27
1.553	-29.36	-29.36	180.94	180.94	40.04	40.04
1.554	25.97	25.97	182.59	182.59	13.1	13.1
1.555	36.47	36.47	159.13	159.13	25.93	25.93
1.556	52.67	52.67	159.17	159.17	32.49	32.49
1.557	24.82	24.82	186.65	186.65	64.43	64.43
1.558	39.98	39.98	188.01	188.01	61.84	61.84
1.559	47.4	47.4	206.27	206.27	56.43	56.43
1.56	38.24	38.24	157.17	157.17	79.72	79.72
1.561	3.45	3.45	151.13	151.13	148.93	148.93
1.562	23.94	23.94	147.49	147.49	138.77	138.77
1.563	0.91	0.91	172.99	172.99	178.07	178.07
1.564	15.6	15.6	158.21	158.21	175.93	175.93
1.565	52.26	52.26	117.05	117.05	146.9	146.9
1.566	60.56	60.56	119.29	119.29	180.84	180.84
1.567	47.48	47.48	142.6	142.6	196.85	196.85
1.568	57.38	57.38	130.19	130.19	172.43	172.43
1.569	48.83	48.83	161.01	161.01	193.83	193.83
1.57	94.24	94.24	136.93	136.93	196.46	196.46
1.571	83.84	83.84	138.6	138.6	189.67	189.67
1.572	77.23	77.23	145.66	145.66	201.34	201.34
1.573	58.39	58.39	158.34	158.34	182.18	182.18
1.574	42.75	42.75	182.23	182.23	192.85	192.85
1.575	51.2	51.2	185.05	185.05	165.28	165.28
1.576	48.49	48.49	224.12	224.12	166.71	166.71
1.577	45.17	45.17	235.55	235.55	162.88	162.88
1.578	57.32	57.32	228.93	228.93	135.98	135.98
1.579	59.82	59.82	-114.63	-114.63	160.56	160.56
1.58	78.22	78.22	231.31	231.31	145.32	145.32
1.581	56.15	56.15	237.85	237.85	159.96	159.96
1.582	54.86	54.86	228.86	228.86	177.21	177.21
1.583	40.43	40.43	222.89	222.89	168.29	168.29
1.584	45.03	45.03	217.49	217.49	189.26	189.26
1.585	90.5	90.5	181.22	181.22	177.89	177.89
1.586	127.51	127.51	134.94	134.94	162.62	162.62
1.587	136.53	136.53	140.41	140.41	160.01	160.01
1.588	123.91	123.91	159.59	159.59	172.93	172.93
1.589	-39.9	-39.9	185.24	185.24	-53.9	-53.9
1.59	-43.1	-43.1	175.7	175.7	-58.96	-58.96
1.591	-37.08	-37.08	180.63	180.63	-76.94	-76.94
1.592	-85.26	-85.26	179.47	179.47	-40.49	-40.49
1.593	-35.22	-35.22	147.52	147.52	-43.12	-43.12
1.594	-49.26	-49.26	129.86	129.86	-46.24	-46.24
1.595	-54.94	-54.94	121.46	121.46	-25.45	-25.45
1.596	-10.49	-10.49	69.88	69.88	-39.06	-39.06
1.597	-18.25	-18.25	83.79	83.79	-37.52	-37.52
1.598	-48.37	-48.37	89.4	89.4	-68.7	-68.7
1.599	-18.75	-18.75	66.16	66.16	-69.15	-69.15
1.6	-18.66	-18.66	71.97	71.97	-71.49	-71.49
1.601	17.14	17.14	47.21	47.21	-56.4	-56.4
1.602	38.35	38.35	19.43	19.43	-29.37	-29.37
1.603	30.44	30.44	31.06	31.06	-59.6	-59.6
1.604	4.67	4.67	65.4	65.4	-68.26	-68.26
1.605	51.79	51.79	-10.06	-10.06	-32.86	-32.86
1.606	21.13	21.13	47.32	47.32	-52.52	-52.52
1.607	-19.26	-19.26	109.47	109.47	-77.3	-77.3
1.608	24.53	24.53	89.31	89.31	-61.53	-61.53
1.609	-25.14	-25.14	129.19	129.19	-37.36	-37.36
1.61	29.46	29.46	146.81	146.81	-82.52	-82.52
1.611	63.62	63.62	139.91	139.91	-79.41	-79.41
1.612	57.31	57.31	184.83	184.83	-60.99	-60.99
1.613	48.31	48.31	186.2	186.2	-67.68	-67.68
1.614	50.26	50.26	200.05	200.05	-14.87	-14.87
1.615	97.1	97.1	179.66	179.66	-44.2	-44.2
1.616	40.69	40.69	217.63	217.63	-3.16	-3.16
1.617	23.79	23.79	234.61	234.61	22.95	22.95
1.618	52.9	52.9	233.07	233.07	8.56	8.56
1.619	45.26	45.26	-108.57	-108.57	16.17	16.17
1.62	56.41	56.41	-98.41	-98.41	-8.81	-8.81
1.621	82.19	82.19	-88.57	-88.57	-35.84	-35.84
1.622	73.7	73.7	-75.42	-75.42	-42.73	-42.73
1.623	35.7	35.7	-63.42	-63.42	-15.14	-15.14
1.624	50.62	50.62	-66.75	-66.75	-48.09	-48.09
1.625	39.41	39.41	-85.33	-85.33	-22.85	-22.85
1.626	28.82	28.82	-64.14	-64.14	-43.31	-43.31
1.627	58.5	58.5	-44.1	-44.1	-37.68	-37.68
1.628	78.1	78.1	-33.96	-33.96	-43.34	-43.34
1.629	64.83	64.83	-58.48	-58.48	-36.89	-36.89
1.63	58.19	58.19	-81.03	-81.03	-30.54	-30.54
1.631	37.88	37.88	-71	-71	-47.29	-47.29
1.632	56.05	56.05	-90.08	-90.08	-42.89	-42.89
1.633	88.25	88.25	-111.82	-111.82	-44.66	-44.66
1.634	75.19	75.19	-74.69	-74.69	-61.93	-61.93
1.635	55.53	55.53	-67.63	-67.63	-45.98	-45.98
1.636	69.97	69.97	-94.92	-94.92	-19.58	-19.58
1.637	52.79	52.79	-92.55	-92.55	-25.18	-25.18
1.638	22.69	22.69	-83.52	-83.52	-7.14	-7.14
1.639	-1.66	-1.66	-75.42	-75.42	-41.08	-41.08
1.64	-52.04	-52.04	-22.09	-22.09	-68.25	-68.25
1.641	-28.54	-28.54	-47.19	-47.19	-61.59	-61.59
1.642	-1.19	-1.19	-82.05	-82.05	-51.36	-51.36
1.643	-0.21	-0.21	-86.87	-86.87	-37.94	-37.94
1.644	7.47	7.47	-113.46	-113.46	-63.2	-63.2
1.645	-22.28	-22.28	-119.98	-119.98	-38.75	-38.75
1.646	-2.66	-2.66	215.37	215.37	-56.47	-56.47
1.647	40.16	40.16	195.44	195.44	-73.31	-73.31
1.648	8.59	8.59	188.78	188.78	-66.53	-66.53
1.649	12.99	12.99	177.11	177.11	-43	-43
1.65	60.47	60.47	147.28	147.28	-57.17	-57.17
1.651	50.05	50.05	144.73	144.73	-44.6	-44.6
1.652	88.99	88.99	85.78	85.78	-34.46	-34.46
1.653	62.02	62.02	89.75	89.75	-39.13	-39.13
1.654	42.44	42.44	111.74	111.74	-45.28	-45.28
1.655	25.16	25.16	101.62	101.62	-37.87	-37.87
1.656	53.58	53.58	64.44	64.44	-48.21	-48.21
1.657	53.5	53.5	71.95	71.95	-18.05	-18.05
1.658	42.74	42.74	96.69	96.69	-68.58	-68.58
1.659	31.23	31.23	92.89	92.89	-57.99	-57.99
1.66	38.64	38.64	93.34	93.34	-85.03	-85.03
1.661	54.74	54.74	100.7	100.7	-110.17	-110.17
1.662	41.17	41.17	76.89	76.89	-83.17	-83.17
1.663	28.31	28.31	88.55	88.55	-66.42	-66.42
1.664	44.6	44.6	91.15	91.15	-48.89	-48.89
1.665	47.63	47.63	77.5	77.5	-25.94	-25.94
1.666	49.71	49.71	66.49	66.49	-44.88	-44.88
1.667	53.65	53.65	73.54	73.54	-45.37	-45.37
1.668	25.72	25.72	95.24	95.24	-44.24	-44.24
1.669	17.32	17.32	106.95	106.95	-68.78	-68.78
1.67	25.17	25.17	121.88	121.88	-66.85	-66.85
1.671	22.65	22.65	102.38	102.38	-43.15	-43.15
1.672	12.12	12.12	82.61	82.61	-6.7	-6.7
1.673	33.91	33.91	63.09	63.09	10.08	10.08
1.674	24.52	24.52	72.55	72.55	-10.14	-10.14
1.675	12.41	12.41	80.46	80.46	-5.73	-5.73
1.676	15.34	15.34	86.83	86.83	-16.63	-16.63
1.677	-5.87	-5.87	85.57	85.57	-48.88	-48.88
1.678	-6.44	-6.44	86.28	86.28	-22.1	-22.1
1.679	-9.55	-9.55	102.47	102.47	-86.24	-86.24
1.68	23.09	23.09	90.81	90.81	-99.3	-99.3
1.681	15.69	15.69	97.48	97.48	-100.82	-100.82
1.682	29.46	29.46	127.39	127.39	236.98	236.98
1.683	46.18	46.18	131.15	131.15	224.77	224.77
1.684	49.46	49.46	101.12	101.12	221.49	221.49
1.685	48.98	48.98	113.42	113.42	196.84	196.84
1.686	75.54	75.54	118.78	118.78	167.87	167.87
1.687	50.63	50.63	128.96	128.96	174.46	174.46
1.688	65.09	65.09	118.65	118.65	183.51	183.51
1.689	66.3	66.3	172.03	172.03	160.75	160.75
1.69	57.67	57.67	184.64	184.64	160.52	160.52
1.691	24.63	24.63	210.64	210.64	178.03	178.03
1.692	47.09	47.09	181.14	181.14	164.88	164.88
1.693	68.99	68.99	177.66	177.66	139.97	139.97
1.694	10.96	10.96	190.78	190.78	175.6	175.6
1.695	24.37	24.37	192.84	192.84	142.68	142.68
1.696	16.01	16.01	175.11	175.11	175.34	175.34
1.697	2.46	2.46	177.18	177.18	179.89	179.89
1.698	51.48	51.48	169.69	169.69	144.27	144.27
1.699	41.76	41.76	168.59	168.59	140.58	140.58
1.7	21.77	21.77	193.07	193.07	158.44	158.44
1.701	14.26	14.26	173.66	173.66	159.22	159.22
1.702	16.93	16.93	166.54	166.54	172.85	172.85
1.703	23.94	23.94	157.71	157.71	181.98	181.98
1.704	35.31	35.31	161.13	161.13	176.09	176.09
1.705	43.38	43.38	133.01	133.01	180.02	180.02
1.706	20.82	20.82	117.19	117.19	220.83	220.83
1.707	54.14	54.14	140.61	140.61	204.03	204.03
1.708	50.91	50.91	125.54	125.54	186.61	186.61
1.709	60.26	60.26	102.39	102.39	170.24	170.24
1.71	52.16	52.16	125.35	125.35	173.75	173.75
1.711	25.57	25.57	156.8	156.8	173.06	173.06
1.712	28.68	28.68	144.85	144.85	163.94	163.94
1.713	53.4	53.4	147.15	147.15	194.56	194.56
1.714	70.49	70.49	142.84	142.84	157.52	157.52
1.715	68.28	68.28	141.26	141.26	153.15	153.15
1.716	23.66	23.66	160.55	160.55	178.87	178.87
1.717	5.76	5.76	163.03	163.03	203.94	203.94
1.718	14.48	14.48	176.05	176.05	153.76	153.76
1.719	4.47	4.47	191.2	191.2	155.59	155.59
1.72	42.36	42.36	168.63	168.63	124.72	124.72
1.721	88.55	88.55	174.03	174.03	87.19	87.19
1.722	58.32	58.32	238.57	238.57	68.34	68.34
1.723	41.52	41.52	-89.58	-89.58	58.85	58.85
1.724	61.53	61.53	-110.95	-110.95	37.65	37.65
1.725	50.8	50.8	-114.03	-114.03	54.13	54.13
1.726	25.23	25.23	-97.18	-97.18	27.86	27.86
1.727	62.95	62.95	234.86	234.86	33.29	33.29
1.728	33.42	33.42	-72.95	-72.95	-19.99	-19.99
1.729	37.08	37.08	-80.54	-80.54	-13.25	-13.25
1.73	48.99	48.99	-84.96	-84.96	-66.9	-66.9
1.731	50.63	50.63	-70.54	-70.54	-37.15	-37.15
1.732	49.32	49.32	-78.48	-78.48	-43.34	-43.34
1.733	57.37	57.37	-74.9	-74.9	-49.69	-49.69
1.734	51.59	51.59	-53.13	-53.13	-52.48	-52.48
1.735	87.24	87.24	-81.36	-81.36	-48.4	-48.4
1.736	113.38	113.38	-110.79	-110.79	-63.82	-63.82
1.737	82.58	82.58	-99.53	-99.53	-34.46	-34.46
1.738	87.95	87.95	-116.51	-116.51	-28.87	-28.87
1.739	17.61	17.61	-76.57	-76.57	-34.84	-34.84
1.74	43.39	43.39	-80.06	-80.06	-27.32	-27.32
1.741	26.02	26.02	-75.09	-75.09	-39.38	-39.38
1.742	35.49	35.49	-70.48	-70.48	-25.89	-25.89
1.743	26.61	26.61	-60.24	-60.24	-25.27	-25.27
1.744	-15.85	-15.85	-24.82	-24.82	-60.39	-60.39
1.745	26.92	26.92	-66.18	-66.18	-32.76	-32.76
1.746	18.83	18.83	-103.44	-103.44	-8.09	-8.09
1.747	20.05	20.05	-83.65	-83.65	-44.02	-44.02
1.748	5.13	5.13	-87.34	-87.34	-36.04	-36.04
1.749	59.05	59.05	224.87	224.87	-28.07	-28.07
1.75	98.91	98.91	234.1	234.1	-47	-47
1.751	42.5	42.5	-102.75	-102.75	-27.68	-27.68
1.752	60.26	60.26	230.05	230.05	-25.76	-25.76
1.753	68.25	68.25	204.61	204.61	-47.88	-47.88
1.754	58.55	58.55	189.89	189.89	-44.58	-44.58
1.755	74.84	74.84	208.29	208.29	-78.91	-78.91
1.756	47.92	47.92	173.57	173.57	-35.8	-35.8
1.757	65.94	65.94	188.9	188.9	-61.14	-61.14
1.758	35.55	35.55	224.9	224.9	-53.82	-53.82
1.759	25.79	25.79	227.32	227.32	-66.91	-66.91
1.76	-10.56	-10.56	219.21	219.21	-47.22	-47.22
1.761	-18.69	-18.69	220.02	220.02	-44.91	-44.91
1.762	15.38	15.38	200.15	200.15	-50.72	-50.72
1.763	-6.39	-6.39	191.04	191.04	-48.64	-48.64
1.764	-4.18	-4.18	184.14	184.14	-67.97	-67.97
1.765	0.17	0.17	166.9	166.9	-79.88	-79.88
1.766	7.77	7.77	164.2	164.2	-68.22	-68.22
1.767	24.7	24.7	131.59	131.59	-58.64	-58.64
1.768	-27.29	-27.29	136.46	136.46	-47.45	-47.45
1.769	29.12	29.12	136.92	136.92	-64.79	-64.79
1.77	-0.29	-0.29	101.11	101.11	-36.7	-36.7
1.771	3.92	3.92	105.4	105.4	-35.89	-35.89
1.772	25.69	25.69	84.27	84.27	-35.85	-35.85
1.773	30.58	30.58	82.79	82.79	-46.12	-46.12
1.774	46.46	46.46	75.68	75.68	-32.85	-32.85
1.775	47.54	47.54	65.85	65.85	-37.51	-37.51
1.776	53.02	53.02	47.93	47.93	-38.14	-38.14
1.777	49.94	49.94	59.94	59.94	-40.04	-40.04
1.778	30.17	30.17	91.58	91.58	-64.94	-64.94
1.779	52.72	52.72	64.64	64.64	-64.4	-64.4
1.78	54.94	54.94	68.51	68.51	-72.81	-72.81
1.781	8.56	8.56	92.25	92.25	-43.85	-43.85
1.782	2.29	2.29	112.79	112.79	-81.72	-81.72
1.783	-7.42	-7.42	138.79	138.79	-67.31	-67.31
1.784	-29.5	-29.5	130.67	130.67	-45.74	-45.74
1.785	-22.73	-22.73	153.83	153.83	-36.26	-36.26
1.786	-19.66	-19.66	159.15	159.15	-50.13	-50.13
1.787	-26.36	-26.36	164.43	164.43	-28.58	-28.58
1.788	-11.06	-11.06	177.08	177.08	-60.21	-60.21
1.789	12.04	12.04	193.01	193.01	-66.66	-66.66
1.79	26.63	26.63	205.51	205.51	-72.57	-72.57
1.791	38.57	38.57	197.45	197.45	-55.47	-55.47
1.792	25.14	25.14	195.42	195.42	-23.6	-23.6
1.793	41.85	41.85	197.35	197.35	-44.42	-44.42
1.794	55.86	55.86	194.74	194.74	-44.93	-44.93
1.795	73.17	73.17	188.25	188.25	-39.33	-39.33
1.796	60.64	60.64	183.92	183.92	-48.12	-48.12
1.797	66.11	66.11	194.57	194.57	-36.92	-36.92
1.798	68.64	68.64	199.82	199.82	-39.41	-39.41
1.799	62.98	62.98	178.34	178.34	-41.56	-41.56
1.8	38.23	38.23	180.29	180.29	-49.14	-49.14
1.801	47.07	47.07	187.27	187.27	-48.57	-48.57
1.802	34.65	34.65	190.03	190.03	-59.59	-59.59
1.803	76.35	76.35	181.02	181.02	-77.55	-77.55
1.804	13.98	13.98	188.14	188.14	-30.36	-30.36
1.805	22.37	22.37	188.63	188.63	-48.71	-48.71
1.806	-14.95	-14.95	195.3	195.3	-33.58	-33.58
1.807	-16.32	-16.32	218.18	218.18	-69.06	-69.06
1.808	-39.29	-39.29	210.16	210.16	-48.91	-48.91
1.809	-62.2	-62.2	216.68	216.68	-55.67	-55.67
1.81	-28.35	-28.35	189.97	189.97	-77.86	-77.86
1.811	-51.38	-51.38	163.98	163.98	-51.67	-51.67
1.812	-59.14	-59.14	179.35	179.35	-45.47	-45.47
1.813	-61.66	-61.66	166.58	166.58	-49.5	-49.5
1.814	-50.28	-50.28	173.35	173.35	-61.09	-61.09
1.815	-44.62	-44.62	154.55	154.55	-72.87	-72.87
1.816	-55.92	-55.92	154.83	154.83	-46.29	-46.29
1.817	31.39	31.39	115.24	115.24	-87.88	-87.88
1.818	-23.07	-23.07	96.23	96.23	-58.11	-58.11
1.819	37.04	37.04	52.09	52.09	-18.13	-18.13
1.82	19.66	19.66	67.01	67.01	-9.56	-9.56
1.821	-3.89	-3.89	85.56	85.56	-7.69	-7.69
1.822	41.84	41.84	63.78	63.78	-4.65	-4.65
1.823	35.13	35.13	57.64	57.64	-12.56	-12.56
1.824	-10.65	-10.65	78.15	78.15	-20.6	-20.6
1.825	24.95	24.95	68.58	68.58	-50.67	-50.67
1.826	32.54	32.54	68.81	68.81	-54.13	-54.13
1.827	17.8	17.8	73.9	73.9	-70.49	-70.49
1.828	32.51	32.51	66.89	66.89	-51.45	-51.45
1.829	41.42	41.42	80.39	80.39	-69.31	-69.31
1.83	36.71	36.71	68.28	68.28	-64.63	-64.63
1.831	17.2	17.2	84.37	84.37	-62.33	-62.33
1.832	32.71	32.71	96.14	96.14	-60.46	-60.46
1.833	52.64	52.64	82.29	82.29	-77.23	-77.23
1.834	54.83	54.83	80.99	80.99	-65.84	-65.84
1.835	51.57	51.57	106.02	106.02	-72.7	-72.7
1.836	76.72	76.72	71.95	71.95	-66.22	-66.22
1.837	76.68	76.68	79.22	79.22	-70.79	-70.79
1.838	70.2	70.2	76.81	76.81	-56.55	-56.55
1.839	78.9	78.9	85.58	85.58	-49.83	-49.83
1.84	67.06	67.06	87.08	87.08	-72.15	-72.15
1.841	63.06	63.06	99.34	99.34	-54.93	-54.93
1.842	57.82	57.82	116.72	116.72	-68.26	-68.26
1.843	44.86	44.86	139.53	139.53	-88.33	-88.33
1.844	25.1	25.1	176.06	176.06	-60.57	-60.57
1.845	17.28	17.28	165.69	165.69	-62.36	-62.36
1.846	-32.7	-32.7	158.37	158.37	-25.83	-25.83
1.847	-2.75	-2.75	171.99	171.99	-38.03	-38.03
1.848	11.81	11.81	191.9	191.9	-60.8	-60.8
1.849	25.81	25.81	194.61	194.61	-67.46	-67.46
1.85	31.76	31.76	216.8	216.8	-73.4	-73.4
1.851	16.76	16.76	235.62	235.62	-42.53	-42.53
1.852	6.77	6.77	235.72	235.72	-35.42	-35.42
1.853	62.82	62.82	213.85	213.85	-63.94	-63.94
1.854	50.47	50.47	207.35	207.35	-31.46	-31.46
1.855	49.68	49.68	209.83	209.83	-14.5	-14.5
1.856	72.36	72.36	182.73	182.73	-29.83	-29.83
1.857	-7.17	-7.17	195.29	195.29	36.33	36.33
1.858	-28.43	-28.43	202	202	55.17	55.17
1.859	-1.06	-1.06	174.03	174.03	57.68	57.68
1.86	41.4	41.4	137.58	137.58	43.06	43.06
1.861	47.26	47.26	140.52	140.52	43.17	43.17
1.862	36.89	36.89	134.16	134.16	45.27	45.27
1.863	75.84	75.84	118.14	118.14	62.03	62.03
1.864	87.22	87.22	97.42	97.42	61.36	61.36
1.865	64.29	64.29	128.92	128.92	66.64	66.64
1.866	45.71	45.71	127.36	127.36	71.62	71.62
1.867	49.99	49.99	134.83	134.83	62.22	62.22
1.868	33.21	33.21	158.82	158.82	70.13	70.13
1.869	32.85	32.85	160.02	160.02	49.5	49.5
1.87	63.48	63.48	174.09	174.09	40.56	40.56
1.871	53.56	53.56	174.76	174.76	55.11	55.11
1.872	69.9	69.9	186.48	186.48	42.78	42.78
1.873	32.77	32.77	210.49	210.49	62.16	62.16
1.874	41.46	41.46	210.06	210.06	68.07	68.07
1.875	27.73	27.73	233.6	233.6	79.59	79.59
1.876	39.68	39.68	235.92	235.92	57.03	57.03
1.877	39.8	39.8	214.24	214.24	72.24	72.24
1.878	47.46	47.46	213.86	213.86	50.58	50.58
1.879	61.59	61.59	236.7	236.7	18.41	18.41
1.88	29.39	29.39	-88.48	-88.48	18.32	18.32
1.881	13.1	13.1	-88.61	-88.61	31.55	31.55
1.882	29.49	29.49	-117.11	-117.11	63.62	63.62
1.883	19.63	19.63	-114.76	-114.76	65.58	65.58
1.884	68.08	68.08	222.12	222.12	64.69	64.69
1.885	43.4	43.4	-79.63	-79.63	55.77	55.77
1.886	30.96	30.96	-59.75	-59.75	63.38	63.38
1.887	66.53	66.53	-105.56	-105.56	58.62	58.62
1.888	64.1	64.1	-77.83	-77.83	47.38	47.38
1.889	67.61	67.61	-71.34	-71.34	68.97	68.97
1.89	13.28	13.28	-65.24	-65.24	66.23	66.23
1.891	31.48	31.48	-59.07	-59.07	51.19	51.19
1.892	45.49	45.49	-111.89	-111.89	79.02	79.02
1.893	49.77	49.77	-87.66	-87.66	72.12	72.12
1.894	33.29	33.29	-82.2	-82.2	46.11	46.11
1.895	31.64	31.64	-96.1	-96.1	56.26	56.26
1.896	42	42	-114.26	-114.26	35.75	35.75
1.897	67.87	67.87	228.44	228.44	13.63	13.63
1.898	21.66	21.66	-113.14	-113.14	58.97	58.97
1.899	46.68	46.68	237.73	237.73	30.13	30.13
1.9	31.09	31.09	-118.05	-118.05	41.67	41.67
1.901	49.71	49.71	221.51	221.51	34.34	34.34
1.902	34.27	34.27	196.43	196.43	67.51	67.51
1.903	27.36	27.36	195.71	195.71	73	73
1.904	-10.64	-10.64	210.36	210.36	87.19	87.19
1.905	68.75	68.75	174.37	174.37	32.23	32.23
1.906	54.85	54.85	185.36	185.36	57.02	57.02
1.907	56.04	56.04	169.36	169.36	24.58	24.58
1.908	26.21	26.21	178.54	178.54	58.25	58.25
1.909	-1.18	-1.18	164.24	164.24	83.92	83.92
1.91	61.63	61.63	140.4	140.4	31.67	31.67
1.911	29.72	29.72	138.93	138.93	60.83	60.83
1.912	35.71	35.71	166.42	166.42	40.11	40.11
1.913	48.23	48.23	137.24	137.24	65.74	65.74
1.914	31.58	31.58	141.18	141.18	66.91	66.91
1.915	34.56	34.56	144.85	144.85	65.53	65.53
1.916	49.22	49.22	133.6	133.6	51.87	51.87
1.917	34.72	34.72	149.22	149.22	46.67	46.67
1.918	34.39	34.39	141.45	141.45	60.9	60.9
1.919	37.5	37.5	164.78	164.78	55.96	55.96
1.92	14.87	14.87	181.57	181.57	66.33	66.33
1.921	10.13	10.13	170.04	170.04	93.2	93.2
1.922	26.32	26.32	175.92	175.92	62.12	62.12
1.923	35.49	35.49	200.62	200.62	38.06	38.06
1.924	61.19	61.19	172.21	172.21	50.04	50.04
1.925	68.5	68.5	168.39	168.39	45.39	45.39
1.926	7.83	7.83	213.89	213.89	91.17	91.17
1.927	27.05	27.05	-113.9	-113.9	61.54	61.54
1.928	73.33	73.33	214.94	214.94	44.68	44.68
1.929	69.06	69.06	210.2	210.2	49.01	49.01
1.93	39.32	39.32	195.78	195.78	88.38	88.38
1.931	30.47	30.47	206.57	206.57	57.32	57.32
1.932	81.55	81.55	188.28	188.28	37	37
1.933	47.77	47.77	191.11	191.11	55.76	55.76
1.934	7.02	7.02	212.15	212.15	76.52	76.52
1.935	12.75	12.75	195.16	195.16	73.17	73.17
1.936	14.67	14.67	168.25	168.25	65.99	65.99
1.937	57.57	57.57	154.22	154.22	45.79	45.79
1.938	39.31	39.31	152.15	152.15	36.08	36.08
1.939	59.79	59.79	140.75	140.75	65.52	65.52
1.94	44.47	44.47	172.66	172.66	50.28	50.28
1.941	29.21	29.21	150.25	150.25	54.98	54.98
1.942	29.58	29.58	145.04	145.04	69.05	69.05
1.943	5.74	5.74	150.42	150.42	51.47	51.47
1.944	31.74	31.74	132.93	132.93	67.27	67.27
1.945	21.7	21.7	121.2	121.2	61.95	61.95
1.946	26.94	26.94	142.57	142.57	36.56	36.56
1.947	37.01	37.01	175.1	175.1	20.52	20.52
1.948	17.48	17.48	180.44	180.44	54.76	54.76
1.949	-8.19	-8.19	193.62	193.62	74.5	74.5
1.95	23.62	23.62	184.74	184.74	64.58	64.58
1.951	14.58	14.58	199.04	199.04	59.63	59.63
1.952	36.58	36.58	189.89	189.89	46.02	46.02
1.953	48.41	48.41	226.05	226.05	30.09	30.09
1.954	53.8	53.8	204.32	204.32	59.8	59.8
1.955	32.36	32.36	179.92	179.92	81.92	81.92
1.956	60.75	60.75	211.64	211.64	42.87	42.87
1.957	38.9	38.9	185.68	185.68	63.27	63.27
1.958	44.1	44.1	180.56	180.56	69.65	69.65
1.959	50.04	50.04	186.46	186.46	74.04	74.04
1.96	56.11	56.11	187.12	187.12	63.05	63.05
1.961	62.43	62.43	167.71	167.71	68.79	68.79
1.962	53.18	53.18	142.53	142.53	55.35	55.35
1.963	32.18	32.18	151.87	151.87	58.51	58.51
1.964	64.49	64.49	131.01	131.01	35.89	35.89
1.965	-49.54	-49.54	167.83	167.83	94.09	94.09
1.966	31.02	31.02	146.76	146.76	33.25	33.25
1.967	70.74	70.74	140.96	140.96	-19.22	-19.22
1.968	50.55	50.55	181.19	181.19	-21.28	-21.28
1.969	18.51	18.51	194.25	194.25	-40.42	-40.42
1.97	46.63	46.63	191.82	191.82	-61.94	-61.94
1.971	16.66	16.66	192.7	192.7	-36.41	-36.41
1.972	5.63	5.63	228.55	228.55	-67.78	-67.78
1.973	-13.89	-13.89	-114.13	-114.13	-60.59	-60.59
1.974	37.17	37.17	210.93	210.93	-97.76	-97.76
1.975	-6.52	-6.52	215.5	215.5	-56.95	-56.95
1.976	-32.24	-32.24	221.63	221.63	-25.46	-25.46
1.977	-38.59	-38.59	-103.14	-103.14	-65.63	-65.63
1.978	-42.76	-42.76	232.83	232.83	-37.38	-37.38
1.979	-0.36	-0.36	200.24	200.24	-70.31	-70.31
1.98	-16.76	-16.76	202.52	202.52	-71.46	-71.46
1.981	-23.62	-23.62	163.33	163.33	-32.11	-32.11
1.982	1.79	1.79	164.68	164.68	-39.81	-39.81
1.983	10.66	10.66	171.2	171.2	-51.51	-51.51
1.984	23.68	23.68	150.64	150.64	-62.86	-62.86
1.985	25.48	25.48	130.33	130.33	-65.95	-65.95
1.986	31.67	31.67	122.51	122.51	-63.37	-63.37
1.987	46.08	46.08	136.82	136.82	-74.24	-74.24
1.988	35.93	35.93	126.48	126.48	-21.23	-21.23
1.989	62.75	62.75	126.26	126.26	-26.75	-26.75
1.99	67.43	67.43	110.13	110.13	-28.9	-28.9
1.991	43.63	43.63	118.93	118.93	-37.9	-37.9
1.992	40.02	40.02	130.57	130.57	-52.9	-52.9
1.993	33.18	33.18	132.24	132.24	-20.72	-20.72
1.994	41.9	41.9	140.88	140.88	-55.42	-55.42
1.995	27.49	27.49	154.83	154.83	-50.67	-50.67
1.996	95.08	95.08	91.85	91.85	-56	-56
1.997	68.97	68.97	124.59	124.59	-60.42	-60.42
1.998	58.93	58.93	126.94	126.94	-57.32	-57.32
[truncated: 98,001 more rows]
[truncated: 78 more columns]

## Sheet: 3D scatter
																		tick mark	_tmx_y	_tmx_z
																			_tmy_x	_tmy_z
						data points	4968	<- array formula!		cage			screen					vect	_tmz_y	_tmz_x	vectxc	tmx x	tick label x	xsx	ysx	vectyc	tmy y	tick label y	xsy	ysy	vectzc	tmz z	tick label z	xsz	ysz
										x	y	z	xs_cage	ys_cage				0	0.5	-0.5	0	-0.5		0.640856	-0.283595	0	-0.5		-0.640856	-0.582431	0	-0.5		0.640856	-0.283595
	rotate x					rotation matrix				0.5	-0.5	-0.5	-0.640856	-0.582431				0	0.6	-0.5	0	-0.5	-120	0.734826	-0.300696	0	-0.5	-120	-0.675058	-0.629415	0	-0.5	-120	0.734826	-0.300696
	rotate y					sin a	0.866025	1.22515e-16	0.939693	-0.5	-0.5	-0.5	-0.298836	-0.112585				0	0.5	-0.5	0	-0.5		0.640856	-0.283595	0	-0.5		-0.640856	-0.582431	0	-0.5		0.640856	-0.283595
	rotate z					cos a	-0.5	-1	0.34202	-0.5	-0.5	0.5	-0.298836	0.753441				1	0.5	-0.5	1	-0.333333		0.583853	-0.361902	1	-0.333333		-0.484241	-0.610932	1	-0.333333		0.640856	-0.139257
	angles	120	180	70		rot 1	-0.34202	0.939693	1.22515e-16	0.5	-0.5	0.5	-0.640856	0.283595				1	0.6	-0.5	1	-0.333333	-60	0.677822	-0.379003	1	-0.333333	-60	-0.518443	-0.657917	1	-0.333333	-60	0.734826	-0.156358
	planes	0	0	0		rot 2	-0.469846	-0.17101	0.866025	0.5	-0.5	-0.5	-0.640856	-0.582431				1	0.5	-0.5	1	-0.333333		0.583853	-0.361902	1	-0.333333		-0.484241	-0.610932	1	-0.333333		0.640856	-0.139257
						data normalisation				0.5	0.5	-0.5	0.298836	-0.753441				2	0.5	-0.5	2	-0.166667		0.52685	-0.44021	2	-0.166667		-0.327626	-0.639434	2	-0.166667		0.640856	0.00508055
	cut plane YZ					min	-120	-120	-120	-0.5	0.5	-0.5	0.640856	-0.283595				2	0.6	-0.5	2	-0.166667	0	0.620819	-0.457311	2	-0.166667	0	-0.361828	-0.686419	2	-0.166667	0	0.734826	-0.0120205
	cut plane XZ					range	360	360	360	-0.5	0.5	0.5	0.640856	0.582431				2	0.5	-0.5	2	-0.166667		0.52685	-0.44021	2	-0.166667		-0.327626	-0.639434	2	-0.166667		0.640856	0.00508055
	cut plane XY					to-scale-ratios	1	1	1	-0.5	-0.5	0.5	-0.298836	0.753441				3	0.5	-0.5	3	0		0.469846	-0.518518	3	0		-0.17101	-0.667936	3	0		0.640856	0.149418
			FALSE			tick marks				-0.5	-0.5	-0.5	-0.298836	-0.112585				3	0.6	-0.5	3	0	60	0.563816	-0.535619	3	0	60	-0.205212	-0.71492	3	0	60	0.734826	0.132317
	zoom					fract	72	72	72	-0.5	0.5	-0.5	0.640856	-0.283595				3	0.5	-0.5	3	0		0.469846	-0.518518	3	0		-0.17101	-0.667936	3	0		0.640856	0.149418
	shift x					ts tick mark step width	60	60	60									4	0.5	-0.5	4	0.166667		0.412843	-0.596825	4	0.166667		-0.0143946	-0.696438	4	0.166667		0.640856	0.293756
	shift y					ft location first tick mark	-120	-120	-120	cut plane frame		cut plane x frame		cut plane y frame		cut plane z frame		4	0.6	-0.5	4	0.166667	120	0.506812	-0.613926	4	0.166667	120	-0.0485966	-0.743422	4	0.166667	120	0.734826	0.276655
			FALSE			tx number of tick marks	6	6	6	plane 1	plane 2							4	0.5	-0.5	4	0.166667		0.412843	-0.596825	4	0.166667		-0.0143946	-0.696438	4	0.166667		0.640856	0.293756
						ftn normalised location first tick mark	-0.5	-0.5	-0.5	-0.5	-0.5	-0.298836	-0.112585	-0.298836	-0.112585	-0.298836	-0.112585	5	0.5	-0.5	5	0.333333		0.35584	-0.675133	5	0.333333		0.142221	-0.724939	5	0.333333		0.640856	0.438093
		zoom	shift x	shift y		tsn normalised tick mark step width	0.166667	0.166667	0.166667	0.5	-0.5	0.640856	-0.283595	-0.640856	-0.582431	-0.640856	-0.582431	5	0.6	-0.5	5	0.333333	180	0.449809	-0.692234	5	0.333333	180	0.108019	-0.771924	5	0.333333	180	0.734826	0.420992
		0	50	50		cut planes				0.5	0.5	0.640856	0.582431	-0.640856	0.283595	0.298836	-0.753441	5	0.5	-0.5	5	0.333333		0.35584	-0.675133	5	0.333333		0.142221	-0.724939	5	0.333333		0.640856	0.438093
		1	0	0		cp normalised position	-0.5	-0.5	-0.5	-0.5	0.5	-0.298836	0.753441	-0.298836	0.753441	0.640856	-0.283595	6	0.5	-0.5	6	0.5		0.298836	-0.753441	6	0.5		0.298836	-0.753441	6	0.5		0.640856	0.582431
										-0.5	-0.5	-0.298836	-0.112585	-0.298836	-0.112585	-0.298836	-0.112585	6	0.6	-0.5	6	0.5	240	0.392806	-0.770542	6	0.5	240	0.264634	-0.800426	6	0.5	240	0.734826	0.56533
																		6	0.5	-0.5	6	0.5		0.298836	-0.753441	6	0.5		0.298836	-0.753441	6	0.5		0.640856	0.582431
		5K frames					norm			screen		cut plane x		cut plane y		cut plane z
	labels	phi	psi	omega	4th dimension	z drop lines	x norm	y norm	z norm	xs	ys	_xs_cpx	_ys_cpx	_xs_cpy	_ys_cpy	_xs_cpz	_ys_cpz
		38.94	195.6	-53.9		0	-0.0585	0.376667	-0.316389	0.373959	-0.310929	0.524961	-0.103491	-0.449838	-0.16101	0.373959	-0.46994
		31.31	169.44	-46.54		0	-0.0796944	0.304	-0.295944	0.312924	-0.270838	0.456677	-0.0733593	-0.442589	-0.133346	0.312924	-0.447556
		34.97	187.69	-76.71		0	-0.0695278	0.354694	-0.37975	0.357084	-0.356862	0.504314	-0.154606	-0.446066	-0.210701	0.357084	-0.461002
		44.07	183.61	-51.7		0	-0.04425	0.343361	-0.310278	0.337788	-0.306636	0.493664	-0.0925035	-0.454712	-0.162413	0.337788	-0.47094
		29.31	173.69	-48.41		0	-0.08525	0.315806	-0.301139	0.325917	-0.274745	0.46777	-0.0798767	-0.440689	-0.135234	0.325917	-0.446964
		36.81	163.28	-47.94		0	-0.0644167	0.286889	-0.299833	0.291619	-0.278458	0.440597	-0.073801	-0.447815	-0.143892	0.291619	-0.451808
		43.01	179.79	-33.72		0	-0.0471944	0.33275	-0.260333	0.328824	-0.260185	0.483693	-0.0474357	-0.453705	-0.117776	0.328824	-0.467742
		45.98	184.24	-43.85		0	-0.0389444	0.345111	-0.288472	0.337618	-0.290544	0.495308	-0.0739186	-0.456527	-0.146021	0.337618	-0.473732
		71.73	132.91	-19.65		0	0.0325833	0.202528	-0.22125	0.17917	-0.241552	0.361324	0.00868074	-0.48099	-0.121412	0.17917	-0.482956
		71.3	145.79	-34.49		0	0.0313889	0.238306	-0.262472	0.213198	-0.282808	0.394944	-0.0331371	-0.480582	-0.156551	0.213198	-0.488513
		57.55	177.18	-48.5		0	-0.00680556	0.3255	-0.301389	0.308198	-0.313477	0.47688	-0.0817511	-0.467519	-0.172308	0.308198	-0.485479
		43.19	180.73	-34.41		0	-0.0466944	0.335361	-0.26225	0.331107	-0.262526	0.486146	-0.0495421	-0.453876	-0.119671	0.331107	-0.468424
		53.26	179.6	-63.36		0	-0.0187222	0.332222	-0.342667	0.31859	-0.344775	0.483197	-0.118648	-0.463443	-0.202456	0.31859	-0.481029
		23.34	174.84	-42.7		0	-0.101833	0.319	-0.285278	0.334591	-0.253764	0.470772	-0.0666869	-0.435017	-0.113707	0.334591	-0.439719
		-4.24	167.24	-23.97		0	-0.178444	0.297889	-0.23325	0.340956	-0.169101	0.450934	-0.0180193	-0.408815	-0.0326539	0.340956	-0.400113
		-0.96	190.97	-67.51		0	-0.169333	0.363806	-0.354194	0.399781	-0.289395	0.512875	-0.134033	-0.411931	-0.141676	0.399781	-0.415666
		-19.66	187.32	-58.68		0	-0.221278	0.353667	-0.329667	0.408019	-0.242014	0.503348	-0.111057	-0.394165	-0.0960281	0.408019	-0.389527
		-48.55	200.34	-34.71		0	-0.301528	0.389833	-0.263083	0.469452	-0.152831	0.537334	-0.0595791	-0.366718	-0.0006601	0.469452	-0.358006
		-13.81	196.03	-75.39		0	-0.205028	0.377861	-0.376083	0.425197	-0.293984	0.526083	-0.155393	-0.399723	-0.143861	0.425197	-0.401299
		6.83	192.02	-96.91		0	-0.147694	0.366722	-0.435861	0.395121	-0.370786	0.515616	-0.205257	-0.419332	-0.222568	0.395121	-0.426332
		-7.41	197.82	-54.77		0	-0.18725	0.382833	-0.318806	0.423789	-0.253583	0.530756	-0.106639	-0.405803	-0.10261	0.423789	-0.410502
		-22.33	185.03	-33.41		0	-0.228694	0.347306	-0.259472	0.404579	-0.176651	0.497371	-0.0491791	-0.391628	-0.0317533	0.404579	-0.384954
		-2.05	179.15	-59.77		0	-0.172361	0.330972	-0.332694	0.369963	-0.263738	0.482022	-0.109798	-0.410895	-0.121634	0.369963	-0.408629
		13.32	153.51	-44.55		0	-0.129667	0.25975	-0.290417	0.288434	-0.235005	0.415095	-0.0610049	-0.425498	-0.10508	0.288434	-0.416509
		35.9	154.61	-79.56		0	-0.0669444	0.262806	-0.387667	0.269853	-0.349218	0.417967	-0.145748	-0.44695	-0.218771	0.269853	-0.446501
		26.83	135.95	-52.87		0	-0.0921389	0.210972	-0.313528	0.229762	-0.26431	0.369259	-0.0726782	-0.438333	-0.142727	0.229762	-0.4258
		43.77	151.23	-38.37		0	-0.0450833	0.253417	-0.27325	0.253553	-0.258796	0.409144	-0.0450551	-0.454427	-0.129954	0.253553	-0.455167
		23.01	163.77	-30.86		0	-0.10275	0.28825	-0.252389	0.306009	-0.219592	0.441876	-0.0329457	-0.434704	-0.0847934	0.306009	-0.43403
		63.89	138.27	-55.65		0	0.0108056	0.217417	-0.32125	0.200609	-0.320468	0.375315	-0.0804679	-0.473542	-0.197783	0.200609	-0.47527
		37.51	154.97	-29.24		0	-0.0624722	0.263806	-0.247889	0.269263	-0.230439	0.418906	-0.0248683	-0.44848	-0.0998207	0.269263	-0.448774
		11.25	169.99	9.64		0	-0.135417	0.305528	-0.139889	0.333417	-0.109771	0.458112	0.0615275	-0.423531	0.0279827	0.333417	-0.421636
		60.21	130.57	17.13		0	0.000583333	0.196028	-0.119083	0.184006	-0.136926	0.355216	0.0982712	-0.470046	-0.0178982	0.184006	-0.46681
		-49.76	184.96	79.28		0	-0.304889	0.347111	0.0535556	0.430456	0.130272	0.497188	0.221944	-0.365568	0.275136	0.430456	-0.349121
		-17.55	212.39	37.18		0	-0.215417	0.423306	-0.0633889	0.471454	-0.0260732	0.568787	0.107637	-0.396169	0.131821	0.471454	-0.404189
		-28.66	230.22	75.39		0	-0.246278	0.472833	0.04275	0.52855	0.071876	0.615328	0.191086	-0.385614	0.23824	0.52855	-0.398159
		26.13	201.4	74.31		0	-0.0940833	0.392778	0.03975	0.401269	0.0114603	0.5401	0.202179	-0.437668	0.164134	0.401269	-0.455977
		54.82	175.02	49.52		0	-0.0143889	0.3195	-0.0291111	0.305153	-0.0730881	0.471242	0.155074	-0.464925	0.0670546	0.305153	-0.48089
		27.65	182.4	65.65		0	-0.0898611	0.34	0.0156944	0.35023	-0.00233073	0.490506	0.190372	-0.439112	0.141318	0.35023	-0.448935
		71.29	194.54	45.64		0	0.0313611	0.373722	-0.0398889	0.340458	-0.11319	0.522194	0.136468	-0.480572	0.0362253	0.340458	-0.511658
		42.66	216.44	28.21		0	-0.0481667	0.434556	-0.0883056	0.424823	-0.128157	0.579359	0.0841349	-0.453372	0.0316611	0.424823	-0.484695
		-68.68	176.29	179.81		0	-0.357444	0.323028	0.332806	0.4258	0.400921	0.474557	0.4679	-0.347593	0.541667	0.4258	-0.32031
		-87.62	197.26	185.71		0	-0.410056	0.381278	0.349194	0.498531	0.429872	0.529294	0.472132	-0.329599	0.580579	0.498531	-0.305552
		-31.55	175.81	158.67		0	-0.254306	0.321694	0.274083	0.389272	0.301835	0.473304	0.417273	-0.382869	0.442353	0.389272	-0.368541
		19.93	135.37	147.68		0	-0.111306	0.209361	0.243556	0.234804	0.227419	0.367745	0.410046	-0.431778	0.348727	0.234804	-0.416519
		31.48	136.55	149.7		0	-0.0792222	0.212639	0.249167	0.226911	0.216644	0.370825	0.414344	-0.442751	0.338512	0.226911	-0.432154
		47.54	114.03	171.66		0	-0.0346111	0.150083	0.310167	0.15287	0.259208	0.312042	0.47787	-0.458009	0.370379	0.15287	-0.442417
		62.49	92.29	170.37		0	0.00691667	0.0896944	0.306583	0.0819196	0.246921	0.255295	0.485093	-0.472212	0.347764	0.0819196	-0.451601
		64.4	99.47	204.8		0	0.0122222	0.109639	0.402222	0.0988466	0.323843	0.274037	0.564508	-0.474027	0.428097	0.0988466	-0.457505
		47.04	108.71	204.66		0	-0.036	0.135306	0.401833	0.139458	0.341774	0.298156	0.559782	-0.457534	0.450417	0.139458	-0.439237
		25.66	142.55	181.87		0	-0.0953889	0.229306	0.338528	0.248102	0.298778	0.386487	0.488883	-0.437221	0.423497	0.248102	-0.427408
		60.02	141.63	160.05		0	5.55556e-05	0.22675	0.277917	0.213056	0.20188	0.384085	0.43683	-0.469865	0.326162	0.213056	-0.471815
		27.08	172.63	173.77		0	-0.0914444	0.312861	0.316028	0.325269	0.263151	0.465003	0.455109	-0.43857	0.402158	0.325269	-0.44355
		3.21	205.12	180.13		0	-0.15775	0.403111	0.333694	0.432754	0.29417	0.549811	0.454975	-0.415893	0.448611	0.432754	-0.427831
		11.76	212.26	152.83		0	-0.134	0.422944	0.257861	0.443268	0.213946	0.568448	0.38591	-0.424016	0.371779	0.443268	-0.442381
		3.82	-104.42	157.15		0	-0.156056	-0.456722	0.269861	-0.375804	0.385133	-0.258168	0.546734	-0.416472	0.392534	-0.375804	-0.281586
		10.16	-90.96	184.69		0	-0.138444	-0.419333	0.346361	-0.346694	0.436715	-0.223034	0.606591	-0.422496	0.45051	-0.346694	-0.296255
		33.02	234.57	160.65		0	-0.0749444	0.484917	0.279583	0.481305	0.194413	0.626683	0.394124	-0.444214	0.362844	0.481305	-0.480726
		50.32	231.3	190.8		0	-0.0268889	0.475833	0.363333	0.456334	0.245917	0.618147	0.468207	-0.46065	0.412795	0.456334	-0.501751
		54.71	199.85	202.31		0	-0.0146944	0.388472	0.395306	0.37007	0.282816	0.536055	0.510835	-0.464821	0.434754	0.37007	-0.492541
		84.57	200.06	199.98		0	0.06825	0.389056	0.388833	0.34225	0.23814	0.536603	0.50513	-0.493189	0.390178	0.34225	-0.531612
		89.61	202.28	183.37		0	0.08225	0.395222	0.342694	0.343256	0.19055	0.542397	0.464118	-0.497977	0.343642	0.343256	-0.539245
		77.98	188.3	199.85		0	0.0499444	0.356389	0.388472	0.317814	0.252015	0.505906	0.510404	-0.486928	0.398466	0.317814	-0.517425
		54.57	218.18	205.38		0	-0.0150833	0.439389	0.403833	0.418049	0.281677	0.583901	0.509513	-0.464688	0.442322	0.418049	-0.501066
		135.8	167.81	156.77		0	0.210556	0.299472	0.268806	0.209398	0.0826509	0.452422	0.416503	-0.541861	0.219369	0.209398	-0.583154
		96.35	188.16	180.65		0	0.100972	0.356	0.335139	0.299996	0.181918	0.505541	0.464282	-0.504381	0.328302	0.299996	-0.541334
		30.95	199.25	219.66		0	-0.0806944	0.386806	0.4435	0.391077	0.355849	0.534488	0.552858	-0.442247	0.507501	0.391077	-0.461246
		42.54	206.11	201.79		0	-0.0485	0.405861	0.393861	0.397973	0.294475	0.552395	0.506611	-0.453258	0.449386	0.397973	-0.479631
		77.12	197.44	170.48		0	0.0475556	0.381778	0.306889	0.342489	0.178142	0.529764	0.435409	-0.486111	0.328935	0.342489	-0.520644
		38.64	224.16	197.69		0	-0.0593333	0.456	0.382472	0.448793	0.281128	0.59951	0.488173	-0.449553	0.444613	0.448793	-0.483116
		23.97	225.93	190.41		0	-0.100083	0.460917	0.36225	0.467351	0.28192	0.60413	0.469819	-0.435616	0.446247	0.467351	-0.46481
		26.62	224.5	164.33		0	-0.0927222	0.456944	0.289806	0.4611	0.216402	0.600397	0.40776	-0.438133	0.380049	0.4611	-0.46759
		0.02	227.49	173.2		0	-0.166611	0.46525	0.314444	0.494176	0.271036	0.608202	0.427678	-0.412862	0.436104	0.494176	-0.434294
		-10.46	234.86	182.76		0	-0.195722	0.485722	0.341	0.523371	0.304211	0.62744	0.447174	-0.402905	0.472779	0.523371	-0.424117
		1.23	218.29	164.93		0	-0.16325	0.439694	0.291472	0.469012	0.253933	0.584188	0.412153	-0.414012	0.41463	0.469012	-0.431502
		-14.78	219.4	177.46		0	-0.207722	0.442778	0.326278	0.48712	0.304443	0.587085	0.441769	-0.398801	0.465667	0.48712	-0.411135
		-30.75	220.11	184.77		0	-0.252083	0.44475	0.346583	0.504146	0.342534	0.588938	0.459016	-0.383629	0.504095	0.504146	-0.390629
		25.46	180.49	137.8		0	-0.0959444	0.334694	0.216111	0.347325	0.175001	0.48552	0.364845	-0.437031	0.317742	0.347325	-0.44517
		14.49	180.97	141.6		0	-0.126417	0.336028	0.226667	0.359	0.198231	0.486773	0.373758	-0.426609	0.341201	0.359	-0.43108
		29.2	164.22	132.8		0	-0.0855556	0.2895	0.202222	0.301303	0.16582	0.443051	0.360545	-0.440585	0.300833	0.301303	-0.442322
		19.83	180.95	161.59		0	-0.111583	0.335972	0.282194	0.353874	0.23936	0.486721	0.421856	-0.431683	0.38232	0.353874	-0.43804
		2.99	167.23	164.6		0	-0.158361	0.297861	0.290556	0.334061	0.275097	0.450908	0.435614	-0.415684	0.411539	0.334061	-0.409545
		3.73	140.05	180.41		0	-0.156306	0.222361	0.334472	0.262411	0.325075	0.379961	0.486559	-0.416387	0.448606	0.262411	-0.397599
		14.17	133.6	194.9		0	-0.127306	0.204444	0.374722	0.235656	0.349371	0.363125	0.52448	-0.426305	0.469838	0.235656	-0.408161
		-8.27	135.24	208.71		0	-0.189639	0.209	0.413083	0.261256	0.411101	0.367406	0.556923	-0.404986	0.532347	0.261256	-0.379653
		49.76	138.99	171.39		0	-0.0284444	0.219417	0.309417	0.215913	0.243805	0.377194	0.465363	-0.460118	0.366832	0.215913	-0.457171
		40.73	153.47	180.13		0	-0.0535278	0.259639	0.333694	0.262288	0.269737	0.414991	0.47951	-0.451539	0.399643	0.262288	-0.452264
		51.9	132.99	149.76		0	-0.0225	0.20275	0.249333	0.198218	0.191828	0.361533	0.41618	-0.462151	0.312006	0.198218	-0.457113
		69.83	120.68	143.77		0	0.0273056	0.168556	0.232694	0.149051	0.159865	0.3294	0.407618	-0.479185	0.274195	0.149051	-0.474667
		45.24	131.84	192.77		0	-0.041	0.199556	0.368806	0.201544	0.304533	0.358531	0.520192	-0.455823	0.424164	0.201544	-0.447875
		69.53	107.08	187.72		0	0.0264722	0.130778	0.354778	0.113837	0.272444	0.293901	0.519805	-0.4789	0.380314	0.113837	-0.467815
		77.23	110.15	182.24		0	0.0478611	0.139306	0.339556	0.114535	0.247754	0.301914	0.505164	-0.486216	0.357081	0.114535	-0.479323
		68.37	104	175.32		0	0.02325	0.122222	0.320333	0.106899	0.245592	0.285861	0.491439	-0.477798	0.351998	0.106899	-0.464838
		67.42	120.56	181.52		0	0.0206111	0.168222	0.337556	0.151028	0.25388	0.329087	0.498487	-0.476896	0.368153	0.151028	-0.471464
		33.46	148.56	185.47		0	-0.0737222	0.246	0.348528	0.256379	0.294404	0.402174	0.494689	-0.444632	0.421977	0.256379	-0.440443
		45.12	124.63	184.57		0	-0.0413333	0.179528	0.346028	0.182838	0.288388	0.339711	0.503891	-0.455709	0.404594	0.182838	-0.444293
		59.26	115.15	164.29		0	-0.00205556	0.153194	0.289694	0.144659	0.225651	0.314966	0.459608	-0.469143	0.337354	0.144659	-0.458245
		57.88	133.42	161.47		0	-0.00588889	0.203944	0.281861	0.193659	0.211989	0.362655	0.444145	-0.467832	0.332371	0.193659	-0.465122
		48.76	142.38	148.29		0	-0.0312222	0.228833	0.24525	0.225712	0.18793	0.386043	0.408183	-0.459168	0.312567	0.225712	-0.457476
		-13.36	149.32	179.71		0	-0.203778	0.248111	0.332528	0.302844	0.341292	0.404158	0.480471	-0.40015	0.469227	0.302844	-0.379698
		-36.53	147.8	197.68		0	-0.268139	0.243889	0.382444	0.320889	0.415483	0.400191	0.524422	-0.378137	0.542696	0.320889	-0.348736
		-35.82	160.32	174.86		0	-0.266167	0.278667	0.319056	0.352895	0.353713	0.432871	0.463579	-0.378812	0.486873	0.352895	-0.35561
		-11.05	158.11	154.65		0	-0.197361	0.272528	0.262917	0.323594	0.273817	0.427102	0.416011	-0.402345	0.405927	0.323594	-0.386888
		-44.94	176.36	169.1		0	-0.2915	0.323222	0.303056	0.403428	0.34414	0.47474	0.442103	-0.370147	0.484919	0.403428	-0.351327
		-65.56	155.43	193.56		0	-0.348778	0.265083	0.371	0.368386	0.439835	0.420107	0.510887	-0.350557	0.570672	0.368386	-0.314473
		-47.96	187.54	170.27		0	-0.299889	0.354278	0.306306	0.43548	0.345585	0.503922	0.439606	-0.367278	0.491675	0.43548	-0.352696
		-63.52	220.9	176.44		0	-0.343111	0.446944	0.323444	0.537341	0.364889	0.591	0.438602	-0.352495	0.526826	0.537341	-0.348235
		-33.16	192.82	159.02		0	-0.258778	0.368944	0.275056	0.435202	0.296698	0.517704	0.410035	-0.381339	0.445296	0.435202	-0.37452
		-31.1	166.17	184.68		0	-0.253056	0.294917	0.346333	0.363681	0.368397	0.448141	0.484423	-0.383296	0.504336	0.363681	-0.364549
		-49.09	175.59	209.27		0	-0.303028	0.321083	0.414639	0.405361	0.446556	0.47273	0.539102	-0.366205	0.586969	0.405361	-0.345545
		36.07	158.67	154.38		0	-0.0664722	0.274083	0.262167	0.280289	0.211404	0.428564	0.415095	-0.447111	0.34378	0.280289	-0.448652
		39.79	153.51	157.92		0	-0.0561389	0.25975	0.272	0.263286	0.217516	0.415095	0.426062	-0.450646	0.347441	0.263286	-0.451056
		52.79	121.58	133.66		0	-0.0200278	0.171056	0.204611	0.16759	0.157356	0.33175	0.382869	-0.462996	0.272113	0.16759	-0.452855
		26.98	138.82	156.22		0	-0.0917222	0.218944	0.267278	0.237111	0.237123	0.376751	0.428951	-0.438475	0.36007	0.237111	-0.427359
		15.92	135.32	155.69		0	-0.122444	0.209222	0.265806	0.238483	0.251945	0.367615	0.429338	-0.427968	0.373229	0.238483	-0.411262
		7.78	141.72	187.65		0	-0.145056	0.227	0.354583	0.262922	0.336413	0.38432	0.503182	-0.420234	0.460737	0.262922	-0.403678
		26.13	130.73	183.23		0	-0.0940833	0.196472	0.342306	0.216802	0.307051	0.355634	0.49777	-0.437668	0.426155	0.216802	-0.422407
		59.37	133.57	163.39		0	-0.00175	0.204361	0.287194	0.192635	0.214592	0.363047	0.448693	-0.469248	0.335045	0.192635	-0.467138
		73.86	107.29	177.34		0	0.0385	0.131361	0.325944	0.110271	0.241723	0.294449	0.494735	-0.483014	0.349692	0.110271	-0.473566
		71.95	139.93	177.98		0	0.0331944	0.222028	0.327722	0.197285	0.23025	0.379648	0.48077	-0.481199	0.353725	0.197285	-0.486578
		58.32	142.51	186.31		0	-0.00466667	0.229194	0.350861	0.216968	0.266853	0.386382	0.499583	-0.46825	0.391552	0.216968	-0.470015
		42.05	137	191.03		0	-0.0498611	0.213889	0.363972	0.218043	0.302059	0.372	0.513555	-0.452793	0.424141	0.218043	-0.446163
		80.26	142.23	181.01		0	0.0562778	0.228417	0.336139	0.195393	0.225601	0.385652	0.486966	-0.489094	0.350168	0.195393	-0.498516
		36.89	182.73	185.11		0	-0.0641944	0.340917	0.347528	0.342313	0.272829	0.491367	0.477591	-0.447891	0.416634	0.342313	-0.461151
		28.5	183.21	179.46		0	-0.0875	0.34225	0.331833	0.351537	0.269959	0.49262	0.463771	-0.43992	0.413993	0.351537	-0.450429
		10.14	196.49	207.59		0	-0.1385	0.379139	0.409972	0.403644	0.355284	0.527284	0.525133	-0.422477	0.505625	0.403644	-0.432776
		57.16	198.29	154.72		0	-0.00788889	0.384139	0.263111	0.363671	0.165876	0.531983	0.397092	-0.467148	0.317073	0.363671	-0.494998
		-0.09	179.6	163.29		0	-0.166917	0.332222	0.286917	0.369276	0.270089	0.483197	0.426587	-0.412757	0.412407	0.369276	-0.411401
		-6.26	187.47	194.22		0	-0.184056	0.354083	0.372833	0.39568	0.348809	0.50374	0.497254	-0.406896	0.494866	0.39568	-0.407087
		-7.65	189.22	179.08		0	-0.187917	0.358944	0.330778	0.401569	0.313371	0.508308	0.460002	-0.405575	0.460259	0.401569	-0.406104
		-3.6	170.63	143.25		0	-0.176667	0.307306	0.23125	0.349196	0.230722	0.459783	0.382639	-0.409423	0.36878	0.349196	-0.402559
		10.21	161.13	154.17		0	-0.138306	0.280917	0.261583	0.311279	0.243481	0.434985	0.413421	-0.422543	0.377025	0.311279	-0.41607
		12.12	159.29	146.41		0	-0.133	0.275806	0.240028	0.304661	0.223194	0.430183	0.395628	-0.424358	0.355865	0.304661	-0.417689
		-32.31	181	182.52		0	-0.256417	0.336111	0.340333	0.403541	0.357735	0.486851	0.472182	-0.382147	0.500719	0.403541	-0.370015
		-42.41	158.26	189.11		0	-0.284472	0.272944	0.358639	0.353779	0.397572	0.427494	0.498837	-0.372551	0.529754	0.353779	-0.346031
		2.48	153.58	148.03		0	-0.159778	0.259944	0.244528	0.298915	0.242385	0.415278	0.402237	-0.415199	0.372343	0.298915	-0.402395
		29.36	135.17	158.25		0	-0.0851111	0.208806	0.272917	0.225323	0.240634	0.367223	0.435568	-0.440737	0.361847	0.225323	-0.428731
		58.23	130.94	169.38		0	-0.00491667	0.197056	0.303833	0.186853	0.231739	0.356182	0.464352	-0.468165	0.350942	0.186853	-0.464401
		45.65	142.2	183.94		0	-0.0398611	0.228333	0.344278	0.228196	0.277835	0.385573	0.494029	-0.456213	0.402387	0.228196	-0.453331
		63.33	121.36	157.01		0	0.00925	0.170444	0.269472	0.157002	0.199876	0.331175	0.439145	-0.47301	0.314529	0.157002	-0.466506
		40.78	108.23	183.82		0	-0.0533889	0.133972	0.343944	0.144153	0.300039	0.296903	0.509877	-0.451586	0.408454	0.144153	-0.430839
		46.7	117.02	186.81		0	-0.0369444	0.158389	0.35225	0.161473	0.29533	0.319847	0.512895	-0.457211	0.407921	0.161473	-0.442741
		62.6	98.59	175.04		0	0.00722222	0.107194	0.319556	0.0982597	0.255019	0.27174	0.493335	-0.472316	0.358855	0.0982597	-0.454737
		39.08	133.59	208.57		0	-0.0581111	0.204417	0.412694	0.211964	0.34975	0.363099	0.55737	-0.449971	0.470212	0.211964	-0.440667
		67.91	126.21	186.11		0	0.0219722	0.183917	0.350306	0.16531	0.261598	0.343835	0.506845	-0.477361	0.378555	0.16531	-0.474788
		34.02	150.33	176.53		0	-0.0721667	0.250917	0.323694	0.260467	0.271326	0.406795	0.472341	-0.445164	0.39974	0.260467	-0.442015
		40.48	170.56	184.14		0	-0.0542222	0.307111	0.344833	0.307135	0.271591	0.4596	0.481038	-0.451301	0.409616	0.307135	-0.460056
		21.91	166.32	168.55		0	-0.105806	0.295333	0.301528	0.31371	0.260338	0.448533	0.445549	-0.433659	0.396348	0.31371	-0.433805
		5.35	195.83	184.76		0	-0.151806	0.377306	0.346556	0.406472	0.306928	0.525561	0.470526	-0.417926	0.456956	0.406472	-0.42621
		9.18	204.37	166.03		0	-0.141167	0.401028	0.294528	0.425125	0.252815	0.547853	0.421412	-0.421564	0.4069	0.425125	-0.435266
		28.49	203.43	157.1		0	-0.0875278	0.398417	0.269722	0.404325	0.206578	0.545399	0.400376	-0.43991	0.360216	0.404325	-0.460021
		43.4	214.48	162.41		0	-0.0461111	0.429111	0.284472	0.419003	0.194643	0.574243	0.407901	-0.454075	0.35353	0.419003	-0.48473
		50.25	235.7	116.49		0	-0.0270833	0.488056	0.156917	0.467885	0.0651564	0.629632	0.287355	-0.460583	0.234124	0.467885	-0.50375
		69.48	-114.64	102.86		0	0.0263333	-0.485111	0.119056	-0.464862	0.173691	-0.284845	0.420987	-0.478853	0.176238	-0.464862	-0.362426
		67.31	-76.51	92.22		0	0.0203056	-0.379194	0.0895	-0.363271	0.132815	-0.185316	0.377278	-0.476791	0.153474	-0.363271	-0.377707
		32.06	-75.07	63.67		0	-0.0776111	-0.375194	0.0101944	-0.326023	0.109456	-0.181557	0.307914	-0.443302	0.130799	-0.326023	-0.332385
		31.6	-93.17	52.79		0	-0.0788889	-0.425472	-0.0200278	-0.372832	0.0924811	-0.228803	0.290339	-0.442865	0.105226	-0.372832	-0.323187
		19.42	-71.45	24.83		0	-0.112722	-0.365139	-0.0976944	-0.304565	0.0307987	-0.172108	0.21276	-0.431293	0.0538613	-0.304565	-0.317608
		15.46	-77.57	46.91		0	-0.123722	-0.382139	-0.0363611	-0.316778	0.0919904	-0.188083	0.268783	-0.427531	0.112146	-0.316778	-0.309533
		15.68	-89.25	43.33		0	-0.123111	-0.414583	-0.0463056	-0.347474	0.0886394	-0.218571	0.265719	-0.42774	0.103247	-0.347474	-0.304271
		26.04	-82.57	37.33		0	-0.0943333	-0.396028	-0.0629722	-0.33988	0.0575114	-0.201134	0.248112	-0.437582	0.0752917	-0.33988	-0.320966
		28.49	-91.64	23.04		0	-0.0875278	-0.421222	-0.102667	-0.365883	0.0242459	-0.224809	0.218044	-0.43991	0.0377177	-0.365883	-0.319855
		61.16	-104.71	-12.26		0	0.00322222	-0.457528	-0.200722	-0.431038	-0.0971026	-0.258925	0.139334	-0.470948	-0.0898395	-0.431038	-0.356285
		52.51	-101.95	17.89		0	-0.0208056	-0.449861	-0.116972	-0.415615	-0.0145947	-0.251721	0.210553	-0.46273	-0.00602047	-0.415615	-0.346307
		38.54	-118.09	52.92		0	-0.0596111	-0.494694	-0.0196667	-0.444473	0.095574	-0.293851	0.302489	-0.449458	0.0964813	-0.444473	-0.320407
		22.94	232.79	81.71		0	-0.102944	0.479972	0.0603056	0.486235	0.0185141	0.622036	0.205069	-0.434637	0.186099	0.486235	-0.466725
		44.61	209.18	56.72		0	-0.04275	0.414389	-0.00911111	0.40402	-0.0586692	0.560408	0.156168	-0.455225	0.0977005	0.40402	-0.483791
		51.38	203.52	67.12		0	-0.0239444	0.398667	0.0197778	0.382814	-0.0397977	0.545634	0.183875	-0.461657	0.113883	0.382814	-0.489939
		53.46	207.07	66.26		0	-0.0181667	0.408528	0.0173889	0.390104	-0.0462676	0.554901	0.18012	-0.463633	0.1091	0.390104	-0.49434
		85.14	176.17	59.27		0	0.0698333	0.322694	-0.00202778	0.279349	-0.089751	0.474244	0.177983	-0.493731	0.050938	0.279349	-0.521008
		6.39	188.71	116.9		0	-0.148917	0.357528	0.158056	0.386899	0.145707	0.506976	0.310662	-0.418914	0.292353	0.386899	-0.424186
		-21.08	189.18	171.07		0	-0.225222	0.358833	0.308528	0.414224	0.311649	0.508203	0.440752	-0.392816	0.458518	0.414224	-0.388557
		-68.95	208.25	191.73		0	-0.358194	0.411806	0.365917	0.50948	0.414767	0.557981	0.481393	-0.347337	0.570695	0.50948	-0.335139
		-30.48	164.09	171.53		0	-0.251333	0.289139	0.309806	0.357663	0.336942	0.442712	0.453777	-0.383885	0.471893	0.357663	-0.36437
		-13.35	174.23	177.52		0	-0.20375	0.317306	0.326444	0.367856	0.324178	0.46918	0.46337	-0.40016	0.463945	0.367856	-0.391544
		46.42	174.64	129.03		0	-0.0377222	0.318444	0.19175	0.312142	0.129327	0.47025	0.346526	-0.456945	0.269289	0.312142	-0.469746
		72	168.73	94		0	0.0333333	0.302028	0.0944444	0.272413	0.01448	0.454823	0.265065	-0.481247	0.151635	0.272413	-0.500324
		1.92	180.3	184.56		0	-0.161333	0.334167	0.346	0.369193	0.318301	0.485024	0.477422	-0.414667	0.460952	0.369193	-0.414357
		-14.64	176.39	165.19		0	-0.207333	0.323306	0.292194	0.37472	0.295174	0.474818	0.432682	-0.398934	0.435968	0.37472	-0.390886
		39.97	169.96	150.24		0	-0.0556389	0.305444	0.250667	0.306054	0.190991	0.458034	0.399773	-0.450817	0.32873	0.306054	-0.459105
		-2.01	193.41	181.05		0	-0.17225	0.370583	0.33625	0.407147	0.308759	0.519244	0.462751	-0.410933	0.457637	0.407147	-0.415455
		12.3	173.79	164.28		0	-0.1325	0.316083	0.289667	0.342339	0.25906	0.468031	0.431728	-0.424529	0.398618	0.342339	-0.424811
		33.28	176.86	167.39		0	-0.0742222	0.324611	0.298306	0.33042	0.237701	0.476045	0.437752	-0.444461	0.378718	0.33042	-0.453651
		57.63	173.01	170.84		0	-0.00658333	0.313917	0.307889	0.297237	0.21605	0.465995	0.44788	-0.467595	0.355238	0.297237	-0.483602
		43.74	182.36	161.02		0	-0.0451667	0.339889	0.280611	0.334839	0.206113	0.490401	0.419815	-0.454398	0.349743	0.334839	-0.469916
		61.44	154.62	194.69		0	0.004	0.262833	0.374139	0.245614	0.277187	0.417993	0.51399	-0.471214	0.407639	0.245614	-0.479839
		55.76	151.38	211.95		0	-0.0117778	0.253833	0.422083	0.242554	0.327661	0.409535	0.55705	-0.465818	0.456574	0.242554	-0.470887
		42.19	163.55	222.22		0	-0.0494722	0.287639	0.450611	0.287213	0.364296	0.441302	0.575975	-0.452926	0.49899	0.287213	-0.458958
		90.2	151.52	183.48		0	0.0838889	0.254222	0.343	0.210199	0.214157	0.409901	0.488495	-0.498538	0.343137	0.210199	-0.515902
		71.11	165.13	174.42		0	0.0308611	0.292028	0.317833	0.263861	0.210812	0.445426	0.460235	-0.480401	0.346257	0.263861	-0.497452
		48.61	180.78	198.68		0	-0.0316389	0.3355	0.385222	0.326088	0.291104	0.486277	0.511162	-0.459025	0.433983	0.326088	-0.475521
		29.93	190.12	214.87		0	-0.0835278	0.361444	0.430194	0.368215	0.349994	0.510657	0.545672	-0.441278	0.49731	0.368215	-0.455578
		68.9	181.87	157.47		0	0.0247222	0.338528	0.27075	0.309657	0.164969	0.489122	0.411508	-0.478302	0.308366	0.309657	-0.50252
		44.35	219.55	144.04		0	-0.0434722	0.443194	0.233444	0.431335	0.146803	0.587477	0.361301	-0.454978	0.308099	0.431335	-0.488378
		64.54	215.37	139.48		0	0.0126111	0.431583	0.220778	0.401242	0.111469	0.576566	0.352317	-0.47416	0.270779	0.401242	-0.512743
		19.39	198.33	145.31		0	-0.112806	0.38425	0.236972	0.399659	0.192515	0.532087	0.374436	-0.431265	0.34373	0.399659	-0.445722
		8.6	239.15	165.84		0	-0.142778	0.497639	0.294	0.51646	0.236594	0.638638	0.404433	-0.421013	0.4072	0.51646	-0.45103
		0.61	230.03	154.51		0	-0.164972	0.472306	0.262528	0.500246	0.224098	0.614832	0.38151	-0.413422	0.390372	0.500246	-0.43627
		39.41	186.9	161.38		0	-0.0571944	0.3525	0.281611	0.350803	0.210474	0.502252	0.418524	-0.450285	0.35626	0.350803	-0.466421
		10.24	215.21	170.87		0	-0.138222	0.431139	0.307972	0.452413	0.257926	0.576148	0.427906	-0.422572	0.41716	0.452413	-0.441799
		27.92	206.92	175.66		0	-0.0891111	0.408111	0.321278	0.413977	0.250312	0.554509	0.443367	-0.439369	0.405608	0.413977	-0.460935
		38.47	194.11	192.11		0	-0.0598056	0.372528	0.366972	0.370516	0.282201	0.521072	0.489024	-0.449392	0.431412	0.370516	-0.468619
		53.99	170.17	190.24		0	-0.0166944	0.306028	0.361778	0.293282	0.268819	0.458582	0.495898	-0.464136	0.406658	0.293282	-0.477503
		41.44	169.5	187.53		0	-0.0515556	0.304167	0.35425	0.303456	0.278997	0.456833	0.489697	-0.452213	0.416518	0.303456	-0.460805
		50.54	175.95	180.31		0	-0.0262778	0.322083	0.334194	0.311647	0.246688	0.473669	0.469265	-0.460859	0.387272	0.311647	-0.475746
		59.67	194.15	178.49		0	-0.000916667	0.372639	0.329139	0.35048	0.221748	0.521176	0.456241	-0.469533	0.370978	0.35048	-0.496307
		53.74	177.71	176.01		0	-0.0173889	0.326972	0.32225	0.313201	0.231331	0.478263	0.458084	-0.463899	0.372752	0.313201	-0.480758
		35.32	173.59	178.54		0	-0.0685556	0.315528	0.329278	0.319947	0.263415	0.467509	0.466128	-0.446399	0.402879	0.319947	-0.454761
		44.27	183.03	176.93		0	-0.0436944	0.34175	0.324806	0.336084	0.243377	0.49215	0.45777	-0.454902	0.387325	0.336084	-0.470926
		28.69	171.85	158.7		0	-0.0869722	0.310694	0.274167	0.321704	0.225167	0.462967	0.419227	-0.4401	0.363804	0.321704	-0.445281
		-11.94	205.06	214.88		0	-0.199833	0.402944	0.430222	0.446991	0.397567	0.549654	0.538599	-0.401499	0.551979	0.446991	-0.408029
		33.03	186.63	177.46		0	-0.0749167	0.35175	0.326278	0.35616	0.257611	0.501547	0.457335	-0.444223	0.403269	0.35616	-0.457966
		52.06	189.62	167.76		0	-0.0220556	0.360056	0.299333	0.345885	0.20802	0.509352	0.43258	-0.462303	0.355098	0.345885	-0.484223
		58.17	192.99	152.02		0	-0.00508333	0.369417	0.255611	0.348877	0.16058	0.518148	0.393115	-0.468108	0.309259	0.348877	-0.493798
		48.28	168.79	179.25		0	-0.0325556	0.302194	0.33125	0.295105	0.250489	0.45498	0.470116	-0.458712	0.387672	0.295105	-0.469395
		8.85	192.33	188.2		0	-0.142083	0.367583	0.356111	0.394011	0.312298	0.516425	0.480464	-0.421251	0.460664	0.394011	-0.429116
		22.45	198.27	189		0	-0.104306	0.384083	0.358333	0.396595	0.293651	0.53193	0.479567	-0.434172	0.444838	0.396595	-0.449687
		61.93	175.25	152.55		0	0.00536111	0.320139	0.257083	0.298999	0.165375	0.471842	0.402817	-0.47168	0.305627	0.298999	-0.490279
		32.42	184.62	193.9		0	-0.0766111	0.346167	0.371944	0.351493	0.298911	0.4963	0.497839	-0.443644	0.443614	0.351493	-0.456215
		56.18	189.93	191.76		0	-0.0106111	0.360917	0.366	0.34278	0.260231	0.510161	0.490168	-0.466217	0.407456	0.34278	-0.489747
		78.18	185.08	156.26		0	0.0505	0.347444	0.267389	0.309219	0.148422	0.497501	0.407072	-0.487118	0.293343	0.309219	-0.516156
		40.09	196.45	200.57		0	-0.0553056	0.379028	0.390472	0.375085	0.299326	0.52718	0.508264	-0.450931	0.449649	0.375085	-0.471845
		30.38	171.51	197.72		0	-0.0822778	0.30975	0.382556	0.31921	0.31699	0.46208	0.513256	-0.441706	0.455466	0.31921	-0.447325
		48.68	173.94	189.2		0	-0.0314444	0.3165	0.358889	0.308167	0.271456	0.468423	0.491605	-0.459092	0.411086	0.308167	-0.472363
		49.25	196.92	165.62		0	-0.0298611	0.380333	0.293389	0.36761	0.203072	0.528406	0.423965	-0.459633	0.353617	0.36761	-0.484023
		96	187.32	148.37		0	0.1	0.353667	0.245472	0.298136	0.10512	0.503348	0.387028	-0.504048	0.251106	0.298136	-0.540478
		24.58	183.3	177.12		0	-0.0983889	0.3425	0.325333	0.355496	0.269404	0.492855	0.458099	-0.436195	0.41348	0.355496	-0.445356
		23.13	157.13	215.25		0	-0.102417	0.269806	0.43125	0.288563	0.375454	0.424544	0.562257	-0.434818	0.507099	0.288563	-0.431032
		18.57	172.62	180.62		0	-0.115083	0.312833	0.335056	0.333328	0.29074	0.464977	0.471592	-0.430485	0.429743	0.333328	-0.432439
		32	186.38	165.13		0	-0.0777778	0.351056	0.292028	0.356486	0.229413	0.500894	0.427793	-0.443245	0.374952	0.356486	-0.456503
		59.74	184.78	137.25		0	-0.000722222	0.346611	0.214583	0.325955	0.1269	0.496718	0.361484	-0.469599	0.271679	0.325955	-0.491947
		12.03	195.58	167.83		0	-0.13325	0.376611	0.299528	0.399473	0.257601	0.524909	0.429918	-0.424272	0.407511	0.399473	-0.43481
		-31.67	192.35	186.14		0	-0.254639	0.367639	0.350389	0.432559	0.360217	0.516478	0.475499	-0.382755	0.508592	0.432559	-0.376242
		-35.86	196.17	200.87		0	-0.266278	0.37825	0.391306	0.446511	0.399306	0.526449	0.509119	-0.378774	0.549495	0.446511	-0.372588
		-33.81	200.85	173.35		0	-0.260583	0.39125	0.314861	0.456779	0.328204	0.538665	0.440693	-0.380722	0.480617	0.456779	-0.377486
		-28.06	186.5	186.28		0	-0.244611	0.351389	0.350778	0.413859	0.358621	0.501208	0.478615	-0.386184	0.504217	0.413859	-0.378174
		-28.21	174	167.66		0	-0.245028	0.316667	0.299056	0.381374	0.319962	0.468579	0.43976	-0.386042	0.45962	0.381374	-0.37204
		-8.66	165.83	144.14		0	-0.190722	0.293972	0.233722	0.341474	0.241747	0.447254	0.38706	-0.404615	0.377525	0.341474	-0.393675
		-76.62	171.02	197.49		0	-0.3795	0.308389	0.381917	0.419587	0.456319	0.460801	0.512935	-0.34005	0.594561	0.419587	-0.307444
		-37.03	187.99	173.53		0	-0.269528	0.355528	0.315361	0.426271	0.338949	0.505097	0.447235	-0.377662	0.485252	0.426271	-0.367175
		-15.54	178.4	166.07		0	-0.209833	0.328889	0.294639	0.380822	0.297511	0.480065	0.433845	-0.398079	0.439259	0.380822	-0.390667
		-41.9	199.59	169.1		0	-0.283056	0.38775	0.303056	0.461177	0.329137	0.535376	0.431068	-0.373036	0.480951	0.461177	-0.366329
		-8.66	156.06	163.65		0	-0.190722	0.266833	0.287917	0.315972	0.293322	0.421751	0.438635	-0.404615	0.424458	0.315972	-0.389034
		-43.93	148.14	192.36		0	-0.288694	0.244833	0.367667	0.328807	0.412182	0.401078	0.511463	-0.371107	0.539556	0.328807	-0.33924
		0.15	158.62	157.79		0	-0.16625	0.273944	0.271639	0.314284	0.266511	0.428434	0.423322	-0.412985	0.398863	0.314284	-0.401748
		-23.81	153.95	225.9		0	-0.232806	0.260972	0.460833	0.324858	0.463847	0.416244	0.589388	-0.390222	0.593981	0.324858	-0.368259
		-14.2	163.51	188.88		0	-0.206111	0.287528	0.358	0.340682	0.357707	0.441198	0.49579	-0.399352	0.492383	0.340682	-0.385342
		62.51	161.37	114.68		0	0.00697222	0.281583	0.151889	0.262217	0.0801102	0.435612	0.318309	-0.472231	0.213769	0.262217	-0.484442
		8.2	194	173.68		0	-0.143889	0.372222	0.315778	0.398987	0.277423	0.520785	0.444741	-0.420633	0.426582	0.398987	-0.429061
		-26.82	180.86	191.21		0	-0.241167	0.335722	0.364472	0.39796	0.371542	0.486486	0.493153	-0.387362	0.514459	0.39796	-0.377113
		-32.97	228.45	201.45		0	-0.25825	0.467917	0.392917	0.528025	0.381595	0.610708	0.495181	-0.38152	0.547119	0.528025	-0.391693
		29.76	182.76	151.19		0	-0.084	0.341	0.253306	0.349165	0.200522	0.491445	0.395978	-0.441117	0.344341	0.349165	-0.45186
		9.49	204.69	174.07		0	-0.140306	0.401917	0.316861	0.425665	0.2716	0.548688	0.440601	-0.421859	0.425837	0.425665	-0.435822
		23.89	178.9	177.9		0	-0.100306	0.330278	0.3275	0.344666	0.274271	0.48137	0.462066	-0.43554	0.416257	0.344666	-0.442365
		59.41	160.69	149.9		0	-0.00163889	0.279694	0.249722	0.263387	0.169205	0.433837	0.403358	-0.469286	0.302541	0.263387	-0.480073
		32.15	171.23	196.06		0	-0.0773611	0.308972	0.377944	0.316798	0.31082	0.461349	0.509395	-0.443387	0.449162	0.316798	-0.449502
		63.07	190.7	182.04		0	0.00852778	0.363056	0.339	0.338244	0.22749	0.512171	0.46642	-0.472763	0.375081	0.338244	-0.499106
		87.16	189.27	160.34		0	0.0754444	0.359083	0.278722	0.311624	0.144526	0.508438	0.414897	-0.49565	0.291438	0.311624	-0.529867
		59.9	221.71	167.04		0	-0.000277778	0.449194	0.297333	0.4222	0.180812	0.593115	0.415605	-0.469751	0.343134	0.4222	-0.509699
		65.49	185.16	179.93		0	0.01525	0.347667	0.333139	0.321484	0.221887	0.49771	0.463975	-0.475062	0.366847	0.321484	-0.499632
		30.88	190.18	181.77		0	-0.0808889	0.361611	0.33825	0.367469	0.269099	0.510813	0.466017	-0.442181	0.416443	0.367469	-0.456846
		40.91	204.95	182.13		0	-0.0530278	0.402639	0.33925	0.396493	0.249859	0.549367	0.459867	-0.45171	0.404219	0.396493	-0.476953
		26.46	218.31	190.52		0	-0.0931667	0.43975	0.362556	0.445095	0.282555	0.58424	0.473704	-0.437981	0.443261	0.445095	-0.46444
		67	220.45	161.53		0	0.0194444	0.445694	0.282028	0.412165	0.158889	0.589826	0.402948	-0.476497	0.320612	0.412165	-0.518367
		54.97	214.7	151.69		0	-0.0139722	0.429722	0.254694	0.408586	0.15365	0.574817	0.382008	-0.465068	0.312642	0.408586	-0.499935
		22.29	218.97	185.45		0	-0.10475	0.441583	0.348472	0.450779	0.275487	0.585963	0.461194	-0.43402	0.436507	0.450779	-0.459311
		53.14	194.26	165.32		0	-0.0190556	0.372944	0.292556	0.356971	0.198536	0.521463	0.424506	-0.463329	0.347819	0.356971	-0.487837
		13.74	194.67	200.05		0	-0.1285	0.374083	0.389028	0.395473	0.333311	0.522533	0.507859	-0.425897	0.482788	0.395473	-0.436609
		63.23	184.66	169.73		0	0.00897222	0.346278	0.304806	0.322326	0.200537	0.496405	0.439676	-0.472915	0.345259	0.322326	-0.496445
		25.13	192.47	194.15		0	-0.0968611	0.367972	0.372639	0.378909	0.305298	0.516791	0.494711	-0.436718	0.45373	0.378909	-0.45043
		63.51	167.56	181.77		0	0.00975	0.298778	0.33825	0.277425	0.237258	0.451769	0.476762	-0.473181	0.373857	0.277425	-0.488688
		69.15	171.96	170.1		0	0.0254167	0.311	0.305833	0.283551	0.199733	0.463254	0.446598	-0.478539	0.338423	0.283551	-0.498139
		54.46	150	185.02		0	-0.0153889	0.25	0.347278	0.240186	0.265229	0.405933	0.492922	-0.464583	0.393487	0.240186	-0.468535
		55.37	143.03	166.21		0	-0.0128611	0.230639	0.295028	0.221128	0.222103	0.38774	0.450983	-0.465448	0.347049	0.221128	-0.466412
		40.96	164.36	164		0	-0.0528889	0.289889	0.288889	0.290496	0.225461	0.443417	0.435534	-0.451757	0.36054	0.290496	-0.457737
		50.67	151.34	153.43		0	-0.0259167	0.253722	0.259528	0.247285	0.193545	0.409431	0.416292	-0.460982	0.32244	0.247285	-0.464225
		15.17	139.97	182.59		0	-0.124528	0.222139	0.340528	0.251333	0.315427	0.379752	0.491841	-0.427255	0.43892	0.251333	-0.412492
		-12.45	146.31	187.36		0	-0.20125	0.23975	0.353778	0.294123	0.359937	0.396301	0.500304	-0.401015	0.486442	0.294123	-0.379456
		36.04	159.63	139.17		0	-0.0665556	0.27675	0.219917	0.282823	0.174397	0.43107	0.37805	-0.447083	0.307229	0.282823	-0.449069
		25.46	205.57	96.57		0	-0.0959444	0.404361	0.101583	0.41279	0.0639031	0.550985	0.253747	-0.437031	0.218558	0.41279	-0.457083
		53.06	182.52	120.29		0	-0.0192778	0.340333	0.167472	0.326402	0.0958924	0.490819	0.321758	-0.463253	0.239598	0.326402	-0.482156
		35.37	175.69	114.91		0	-0.0684167	0.321361	0.152528	0.325381	0.109282	0.472991	0.31206	-0.446446	0.249743	0.325381	-0.455823
		22.13	208.5	94.85		0	-0.105194	0.4125	0.0968056	0.423602	0.0627196	0.558633	0.248218	-0.433868	0.218766	0.423602	-0.454129
		89.44	173.34	72.65		0	0.0817778	0.314833	0.0351389	0.267877	-0.0618315	0.466857	0.211515	-0.497816	0.0775132	0.267877	-0.525275
		52.32	212.95	93.37		0	-0.0213333	0.424861	0.0926944	0.406535	0.0176436	0.570249	0.242543	-0.46255	0.175804	0.406535	-0.495645
		72.8	199.3	60.53		0	0.0355556	0.386944	0.00147222	0.351448	-0.0816021	0.534619	0.170027	-0.482007	0.0700744	0.351448	-0.51589
		85.19	174.47	49.86		0	0.0699722	0.317972	-0.0281667	0.274864	-0.111646	0.469806	0.156154	-0.493778	0.0282358	0.274864	-0.520265
		2.64	214.04	76.95		0	-0.159333	0.427889	0.0470833	0.456579	0.0424642	0.573094	0.202525	-0.415351	0.201143	0.456579	-0.431324
		49.88	198.64	35.04		0	-0.0281111	0.385111	-0.0693333	0.371501	-0.112694	0.532896	0.109021	-0.460232	0.0386685	0.371501	-0.485663
		23.37	194.46	49.87		0	-0.10175	0.3735	-0.0281389	0.385776	-0.0404344	0.521985	0.146682	-0.435046	0.108943	0.385776	-0.449078
		39.86	196.79	41.41		0	-0.0559444	0.379972	-0.0516389	0.376191	-0.0834144	0.528067	0.125223	-0.450712	0.0670697	0.376191	-0.471706
		20.72	187.36	55.64		0	-0.109111	0.353778	-0.0121111	0.369761	-0.0197226	0.503452	0.163935	-0.432528	0.126282	0.369761	-0.442247
		37.65	173.92	52.89		0	-0.0620833	0.316444	-0.01975	0.318594	-0.0420496	0.468371	0.163704	-0.448613	0.0975707	0.318594	-0.457958
		44.32	174.27	56.27		0	-0.0435556	0.317417	-0.0103611	0.313171	-0.04279	0.469284	0.171669	-0.454949	0.0969965	0.313171	-0.46683
		35.95	167.51	42.91		0	-0.0668056	0.298639	-0.0474722	0.303478	-0.0607941	0.451639	0.142741	-0.446997	0.0757812	0.303478	-0.452695
		25.38	142.98	66.98		0	-0.0961667	0.2305	0.0193889	0.24949	0.022557	0.387609	0.212297	-0.436955	0.14748	0.24949	-0.427247
		67.05	151.29	42.33		0	0.0195833	0.253583	-0.0490833	0.231592	-0.0950739	0.4093	0.14905	-0.476544	0.0337965	0.231592	-0.485579
		61.7	137.84	69.58		0	0.00472222	0.216222	0.0266111	0.201567	-0.016149	0.374192	0.220993	-0.471461	0.106332	0.201567	-0.472208
		38.29	152.45	81.05		0	-0.0603056	0.256806	0.0584722	0.261944	0.0350564	0.412328	0.241645	-0.449221	0.164478	0.261944	-0.448595
		68.29	153.68	64.42		0	0.0230278	0.260222	0.0122778	0.236653	-0.0446873	0.415539	0.201055	-0.477722	0.0853184	0.236653	-0.488333
		32.91	161.07	49.86		0	-0.07525	0.28075	-0.0281667	0.289556	-0.0370482	0.434829	0.162519	-0.444109	0.0964679	0.289556	-0.445668
		33.07	156.27	54.54		0	-0.0748056	0.267417	-0.0151667	0.276874	-0.0237185	0.4223	0.176057	-0.444261	0.107517	0.276874	-0.443597
		13.61	140.03	72.32		0	-0.128861	0.222306	0.0342222	0.252972	0.0521657	0.379909	0.226544	-0.425773	0.175687	0.252972	-0.410484
		37.94	145.66	49.97		0	-0.0612778	0.237944	-0.0278611	0.244553	-0.0360282	0.394605	0.170104	-0.448888	0.0901677	0.244553	-0.444912
		33.59	150.13	43.33		0	-0.0733611	0.250361	-0.0463056	0.260353	-0.0484476	0.406273	0.152007	-0.444755	0.0798717	0.260353	-0.441359
		14.66	155.91	58.9		0	-0.125944	0.266417	-0.00305556	0.293425	0.0109684	0.42136	0.186717	-0.426771	0.142033	0.293425	-0.419398
		-4.89	178.42	61.6		0	-0.18025	0.328944	0.00444444	0.370756	0.032286	0.480117	0.182519	-0.408197	0.174044	0.370756	-0.404576
		-1.42	183.59	61.68		0	-0.170611	0.343306	0.00466667	0.380954	0.0254937	0.493612	0.180256	-0.411494	0.169707	0.380954	-0.41156
		69.78	134.31	17.54		0	0.0271667	0.206417	-0.117944	0.184677	-0.150206	0.364978	0.0974809	-0.479138	-0.029402	0.184677	-0.481076
		63.89	161.23	14.77		0	0.0108056	0.281194	-0.125639	0.260541	-0.161971	0.435246	0.0780296	-0.473542	-0.0283784	0.260541	-0.486177
		59.57	187.13	-5.57		0	-0.00119444	0.353139	-0.182139	0.332251	-0.217566	0.502852	0.0167959	-0.469438	-0.0716707	0.332251	-0.492842
		51.79	183.3	4.44		0	-0.0228056	0.3425	-0.154333	0.329645	-0.181512	0.492855	0.0426956	-0.462046	-0.0374364	0.329645	-0.480869
		-7.56	193.83	64.93		0	-0.187667	0.37175	0.0136944	0.413517	0.0364612	0.520341	0.18321	-0.405661	0.185539	0.413517	-0.408411
		10.1	184.51	35.81		0	-0.138611	0.345861	-0.0671944	0.372411	-0.0522119	0.496013	0.117585	-0.422439	0.0924389	0.372411	-0.427033
		9.14	191.59	43.28		0	-0.141278	0.365528	-0.0464444	0.391804	-0.0363522	0.514494	0.132192	-0.421526	0.111662	0.391804	-0.429143
		15.02	201.31	42.15		0	-0.124944	0.392528	-0.0495833	0.411589	-0.0513619	0.539866	0.124857	-0.427113	0.101269	0.411589	-0.441434
		36.27	189.84	53.24		0	-0.0659167	0.360667	-0.0187778	0.361461	-0.046969	0.509926	0.156983	-0.447301	0.100214	0.361461	-0.46372
		52.59	174.6	36.38		0	-0.0205833	0.318333	-0.0656111	0.306175	-0.101588	0.470146	0.123664	-0.462806	0.0383552	0.306175	-0.47778
		63.13	156.61	46.69		0	0.00869444	0.268361	-0.0369722	0.249203	-0.0819964	0.423187	0.157012	-0.47282	0.0494011	0.249203	-0.48299
		47.09	161.57	65.04		0	-0.0358611	0.282139	0.014	0.277389	-0.019275	0.436134	0.198799	-0.457581	0.114479	0.277389	-0.464412
		49.23	134.22	71.4		0	-0.0299167	0.206167	0.0316667	0.203965	0.0062238	0.364743	0.227091	-0.459614	0.126985	0.203965	-0.454213
		71.33	121.97	40.64		0	0.0314722	0.172139	-0.0537778	0.150994	-0.0907975	0.332768	0.158913	-0.48061	0.024145	0.150994	-0.477237
		26.84	168.3	70.12		0	-0.0921111	0.300833	0.0281111	0.314195	0.0161775	0.453701	0.207823	-0.438342	0.153128	0.314195	-0.44118
		83.06	111.87	45.34		0	0.0640556	0.144083	-0.0407222	0.113486	-0.0900024	0.306404	0.175017	-0.491755	0.0201423	0.113486	-0.487749
		69.03	121.26	40.55		0	0.0250833	0.170167	-0.0540278	0.151325	-0.087675	0.330914	0.159034	-0.478425	0.0269303	0.151325	-0.473898
		27.97	156.99	23.39		0	-0.0889722	0.269417	-0.101694	0.283599	-0.0923397	0.424179	0.10078	-0.439416	0.0392383	0.283599	-0.437282
		47.47	134.98	38.13		0	-0.0348056	0.208278	-0.06075	0.207621	-0.0718754	0.366727	0.146695	-0.457942	0.0492473	0.207621	-0.452277
		30.94	110.32	70.43		0	-0.0807222	0.139778	0.0289722	0.158957	0.0391143	0.302358	0.23611	-0.442238	0.148523	0.158957	-0.418989
		-17.52	146.12	113.54		0	-0.215333	0.239222	0.148722	0.298444	0.189061	0.395805	0.322811	-0.396198	0.315476	0.298444	-0.372749
		30.01	161.63	53.4		0	-0.0833056	0.282306	-0.0183333	0.293773	-0.0250134	0.436291	0.170769	-0.441354	0.108769	0.293773	-0.442149
		47.46	145.17	45.53		0	-0.0348333	0.236583	-0.0401944	0.234229	-0.0589012	0.393326	0.159656	-0.457933	0.0670619	0.234229	-0.457105
		36.01	184.98	66.74		0	-0.0666389	0.347167	0.0187222	0.349022	-0.011845	0.49724	0.191768	-0.447054	0.133029	0.349022	-0.461072
		30.54	176.78	64.25		0	-0.0818333	0.324389	0.0118056	0.332814	-0.00680077	0.475836	0.189673	-0.441858	0.134178	0.332814	-0.450037
		38.65	183.52	80.74		0	-0.0593056	0.343111	0.0576111	0.342703	0.0190817	0.493429	0.22614	-0.449563	0.163262	0.342703	-0.463824
		70.02	185.98	61.38		0	0.0278333	0.349944	0.00383333	0.319321	-0.0696016	0.49985	0.178399	-0.479366	0.0757474	0.319321	-0.505934
		36.42	184.5	81.23		0	-0.0655	0.345833	0.0589722	0.347379	0.0227054	0.495987	0.226854	-0.447444	0.167351	0.347379	-0.461379
		46.42	184.73	61.85		0	-0.0377222	0.346472	0.00513889	0.338479	-0.0370762	0.496587	0.180123	-0.456945	0.107679	0.338479	-0.474539
		12.64	206.39	60.17		0	-0.131556	0.406639	0.000472222	0.42711	-0.0073195	0.553126	0.165793	-0.424852	0.147725	0.42711	-0.440741
		50.48	190.88	36.77		0	-0.0264444	0.363556	-0.0645278	0.350675	-0.10563	0.512641	0.116869	-0.460802	0.0420472	0.350675	-0.48276
		13.44	192.59	57.19		0	-0.129333	0.368306	-0.00780556	0.390329	-0.00897698	0.517104	0.165179	-0.425612	0.139512	0.390329	-0.43523
		-5.61	194.77	108.89		0	-0.18225	0.374361	0.135806	0.414118	0.139221	0.522794	0.288515	-0.407513	0.288746	0.414118	-0.411403
		-53.44	170.39	128.94		0	-0.315111	0.306639	0.1915	0.395921	0.261459	0.459156	0.348329	-0.362072	0.399403	0.395921	-0.337397
		-70.43	169.66	132.42		0	-0.362306	0.304611	0.201167	0.410157	0.292352	0.457251	0.357047	-0.345931	0.429948	0.410157	-0.314876
		-57.25	206.66	121.21		0	-0.325694	0.407389	0.170028	0.494214	0.230607	0.55383	0.312504	-0.358452	0.38578	0.494214	-0.349654
		16.35	164.78	56.3		0	-0.12125	0.291056	-0.0102778	0.314973	-0.00170538	0.444513	0.176249	-0.428376	0.133573	0.314973	-0.425817
		74.08	143.39	7.71		0	0.0391111	0.231639	-0.14525	0.204293	-0.183779	0.388679	0.0695204	-0.483223	-0.0586614	0.204293	-0.491001
		30.63	140.78	61.58		0	-0.0815833	0.224389	0.00438889	0.23876	0.00375976	0.381867	0.200351	-0.441943	0.127638	0.23876	-0.433054
		47.07	130	67.38		0	-0.0359167	0.194444	0.0205	0.195002	0.00137688	0.353728	0.219425	-0.457562	0.120134	0.195002	-0.449389
		75.54	119.35	52.75		0	0.0431667	0.164861	-0.0201389	0.140155	-0.0659154	0.325929	0.189289	-0.48461	0.0477825	0.140155	-0.481487
		10.31	140.28	68.69		0	-0.138028	0.223	0.0241389	0.25676	0.0476215	0.380562	0.217693	-0.422638	0.171262	0.25676	-0.406296
		33.58	168.16	34.46		0	-0.0733889	0.300444	-0.0709444	0.307426	-0.0783372	0.453335	0.122104	-0.444746	0.0585468	0.307426	-0.44991
		71.53	176.69	5.14		0	0.0320278	0.324139	-0.152389	0.293637	-0.202452	0.475601	0.0475195	-0.4808	-0.0615157	0.293637	-0.503492
		-17.11	183.24	67.98		0	-0.214194	0.342333	0.0221667	0.394947	0.0612929	0.492698	0.195578	-0.396587	0.20534	0.394947	-0.390917
		55.88	151.51	49.83		0	-0.0114444	0.254194	-0.02825	0.242779	-0.0625579	0.409875	0.166988	-0.465932	0.0664169	0.242779	-0.471105
		44.76	160.23	51.37		0	-0.0423333	0.278417	-0.0239722	0.276105	-0.0484824	0.432636	0.166551	-0.455367	0.0846346	0.276105	-0.460735
		34.37	195.65	41.53		0	-0.0711944	0.376806	-0.0513056	0.378431	-0.075419	0.525091	0.126054	-0.445496	0.0745236	0.378431	-0.464
		46.41	188.33	38.91		0	-0.03775	0.356472	-0.0585833	0.347886	-0.0939583	0.505984	0.123228	-0.456935	0.0525071	0.347886	-0.476236
		18.86	165.78	80.4		0	-0.114278	0.293833	0.0566667	0.315198	0.0525193	0.447123	0.233749	-0.430761	0.188273	0.315198	-0.429568
		-18.64	224.9	84.99		0	-0.218444	0.458056	0.0694167	0.505144	0.0844198	0.601441	0.216708	-0.395134	0.248257	0.505144	-0.408709
		22.01	198.93	77.01		0	-0.105528	0.385917	0.04725	0.398736	0.0245059	0.533653	0.209847	-0.433754	0.176007	0.398736	-0.449427
		67.9	173.08	51.89		0	0.0219444	0.314111	-0.0225278	0.287662	-0.0835363	0.466178	0.161697	-0.477352	0.0556849	0.287662	-0.497039
		44.81	203.7	33.7		0	-0.0421944	0.399167	-0.0730556	0.389525	-0.111705	0.546104	0.103394	-0.455415	0.042062	0.389525	-0.481449
		40.37	194.84	59.66		0	-0.0545278	0.374556	-0.000944444	0.370617	-0.039251	0.522977	0.170052	-0.451197	0.110307	0.370617	-0.471446
		66.97	190.43	34.97		0	0.0193611	0.362306	-0.0695278	0.333834	-0.131267	0.511466	0.112752	-0.476468	0.0161955	0.333834	-0.504067
		39.06	175.55	66.95		0	-0.0581667	0.320972	0.0193056	0.321509	-0.010841	0.472625	0.196753	-0.449952	0.129554	0.321509	-0.460573
		44.89	175.41	47.76		0	-0.0419722	0.320583	-0.034	0.315605	-0.0645473	0.47226	0.150655	-0.455491	0.0757807	0.315605	-0.468115
		58.05	178.86	56.97		0	-0.00541667	0.330167	-0.00841667	0.312108	-0.0612059	0.481265	0.171172	-0.467994	0.080761	0.312108	-0.48693
		46.52	178	45.52		0	-0.0374444	0.327778	-0.0402222	0.320817	-0.0732936	0.47902	0.144036	-0.45704	0.0682647	0.320817	-0.471473
		28.05	167.27	70.25		0	-0.08875	0.297972	0.0284722	0.310357	0.0154003	0.451012	0.208625	-0.439492	0.151862	0.310357	-0.44227
		63.12	168.29	60.84		0	0.00866667	0.300806	0.00233333	0.279701	-0.0534921	0.453675	0.185503	-0.47281	0.0834538	0.279701	-0.488525
		67.47	141.84	67.94		0	0.02075	0.227333	0.0220556	0.206527	-0.0295249	0.384634	0.215148	-0.476943	0.0948564	0.206527	-0.481638
		17.97	160.3	102.1		0	-0.11675	0.278611	0.116944	0.30174	0.108486	0.432819	0.288555	-0.429915	0.241636	0.30174	-0.425803
		58.01	174.64	53.42		0	-0.00552778	0.318444	-0.0182778	0.301131	-0.067689	0.47025	0.164637	-0.467956	0.0722732	0.301131	-0.484873
		53.2	173.09	65.11		0	-0.0188889	0.314139	0.0141944	0.301654	-0.0325533	0.466204	0.193495	-0.463386	0.106673	0.301654	-0.477859
		25.81	189.93	65.01		0	-0.0949722	0.360917	0.0139167	0.371633	-0.00504585	0.510161	0.185255	-0.437364	0.14218	0.371633	-0.450111
		46.98	179.57	38.86		0	-0.0361667	0.332139	-0.0587222	0.324478	-0.0906613	0.483119	0.127269	-0.457477	0.0516429	0.324478	-0.472819
		12.7	196.24	44.18		0	-0.131389	0.378444	-0.0439444	0.400559	-0.0410422	0.526632	0.132148	-0.424909	0.109181	0.400559	-0.435998
		-0.66	190.56	56.56		0	-0.1685	0.362667	-0.00955556	0.398426	0.0088741	0.511805	0.164628	-0.412216	0.156399	0.398426	-0.415863
		-26.5	214.93	52.93		0	-0.240278	0.430361	-0.0196389	0.486587	0.0222898	0.575417	0.144319	-0.387666	0.181391	0.486587	-0.393715
		-36.88	210.64	59.6		0	-0.269111	0.418444	-0.00111111	0.485251	0.0539204	0.564219	0.162403	-0.377805	0.210984	0.485251	-0.37813
		-56.67	223.65	67.88		0	-0.324083	0.454583	0.0218889	0.538012	0.0934874	0.598179	0.176141	-0.359003	0.256731	0.538012	-0.358482
		-40.4	212.47	41.16		0	-0.278889	0.423528	-0.0523333	0.493372	0.0132854	0.568996	0.117174	-0.374461	0.171218	0.493372	-0.374405
		-15.79	196.45	47.11		0	-0.210528	0.379028	-0.0358056	0.428174	0.00308961	0.52718	0.139097	-0.397842	0.153412	0.428174	-0.398915
		-8.32	181.74	22.32		0	-0.189778	0.338167	-0.104667	0.382681	-0.0593075	0.488783	0.0864493	-0.404938	0.0840274	0.382681	-0.401676
		53.1	156.58	-39.21		0	-0.0191667	0.268278	-0.275583	0.258654	-0.275535	0.423109	-0.0496172	-0.463291	-0.144152	0.258654	-0.469886
		44.67	170.14	-38.1		0	-0.0425833	0.305944	-0.2725	0.302058	-0.268304	0.458504	-0.0533883	-0.455282	-0.130479	0.302058	-0.465325
		30.3	177.17	-32.02		0	-0.0825	0.325472	-0.255611	0.334061	-0.238262	0.476854	-0.0421016	-0.44163	-0.0970984	0.334061	-0.449909
		30.6	160.18	-46.61		0	-0.0816667	0.278278	-0.296139	0.289427	-0.265681	0.432506	-0.0691289	-0.441915	-0.132588	0.289427	-0.44223
		53.48	174.45	-50.07		0	-0.0181111	0.317917	-0.30575	0.304938	-0.310645	0.469754	-0.0842311	-0.463652	-0.170773	0.304938	-0.47887
		31.39	184.01	-42.53		0	-0.0794722	0.344472	-0.284806	0.350879	-0.268217	0.494708	-0.0706339	-0.442665	-0.123804	0.350879	-0.454581
		63.64	204.59	-72.14		0	0.0101111	0.401639	-0.367056	0.373959	-0.391314	0.548427	-0.151641	-0.473305	-0.237125	0.373959	-0.506448
		62.25	153.62	-64.55		0	0.00625	0.260056	-0.345972	0.242235	-0.347029	0.415382	-0.10917	-0.471984	-0.217052	0.242235	-0.480421
		33.7	194.31	-57.99		0	-0.0730556	0.373083	-0.32775	0.37557	-0.313316	0.521594	-0.112718	-0.44486	-0.16401	0.37557	-0.462489
		45.41	186.37	-62.32		0	-0.0405278	0.351028	-0.339778	0.34372	-0.335244	0.500868	-0.119362	-0.455985	-0.189709	0.34372	-0.474
		-21	201.3	-45.39		0	-0.225	0.3925	-0.29275	0.445784	-0.214935	0.539839	-0.0857272	-0.392892	-0.0623085	0.445784	-0.394419
		-19.02	179.16	-37.31		0	-0.2195	0.331	-0.270306	0.386112	-0.187565	0.482048	-0.0557727	-0.394773	-0.0454552	0.386112	-0.386486
		-0.69	194.78	-69.77		0	-0.168583	0.374389	-0.360472	0.409469	-0.296994	0.522821	-0.141279	-0.412187	-0.147465	0.409469	-0.417829
		-47.09	193.59	-50.83		0	-0.297472	0.371083	-0.307861	0.450446	-0.190308	0.519714	-0.0951514	-0.368105	-0.0413443	0.450446	-0.356705
		-30.25	174.51	-40.42		0	-0.250694	0.318083	-0.278944	0.384643	-0.178181	0.469911	-0.0610453	-0.384104	-0.0382801	0.384643	-0.36962
		-28.56	189.34	-51.37		0	-0.246	0.359278	-0.309361	0.421748	-0.213773	0.508621	-0.0944315	-0.385709	-0.0668274	0.421748	-0.378871
		24.25	152.04	-102.9		0	-0.0993056	0.255667	-0.4525	0.274213	-0.38894	0.411258	-0.200675	-0.435882	-0.259713	0.274213	-0.430076
		-6.49	167.14	-35.73		0	-0.184694	0.297611	-0.265917	0.342832	-0.194407	0.450673	-0.0462619	-0.406677	-0.0580075	0.342832	-0.397129
		19.6	127.19	-32.56		0	-0.112222	0.186639	-0.257111	0.213765	-0.201855	0.346393	-0.0196587	-0.431464	-0.0844325	0.213765	-0.412203
		47.15	157.96	-63.28		0	-0.0356944	0.272111	-0.342444	0.267909	-0.326328	0.426711	-0.108176	-0.457638	-0.19429	0.267909	-0.462776
		63.1	130.15	-56.62		0	0.00861111	0.194861	-0.323944	0.180164	-0.317913	0.35412	-0.0789442	-0.472791	-0.199085	0.180164	-0.470382
		59.78	129.02	-40.42		0	-0.000611111	0.191722	-0.278944	0.180369	-0.274072	0.35117	-0.0394363	-0.469637	-0.155781	0.180369	-0.465512
		54.11	138.71	-60.16		0	-0.0163611	0.218639	-0.333778	0.211049	-0.318762	0.376463	-0.0915263	-0.46425	-0.195868	0.211049	-0.462715
		42.41	137.58	-40.27		0	-0.0488611	0.2155	-0.278528	0.219215	-0.255108	0.373514	-0.0431416	-0.453135	-0.13275	0.219215	-0.446908
		69.78	104.46	-54.07		0	0.0271667	0.1235	-0.316861	0.10676	-0.308294	0.287062	-0.0606064	-0.479138	-0.201669	0.10676	-0.466897
		66.78	119.13	-65.88		0	0.0188333	0.16425	-0.349667	0.147903	-0.339757	0.325355	-0.0959855	-0.476288	-0.226164	0.147903	-0.46995
		48.87	122.1	-48.68		0	-0.0309167	0.1725	-0.301889	0.172671	-0.276417	0.333107	-0.0560195	-0.459272	-0.161412	0.172671	-0.447986
		35.02	140.36	-58.65		0	-0.0693889	0.223222	-0.329583	0.233493	-0.290999	0.38077	-0.0886776	-0.446114	-0.16732	0.233493	-0.438584
		45.84	108.56	-51.88		0	-0.0393333	0.134889	-0.310778	0.140207	-0.273728	0.297764	-0.0572857	-0.456394	-0.165156	0.140207	-0.437599
		49.21	105.68	-67.95		0	-0.0299722	0.126889	-0.355417	0.129488	-0.315417	0.290247	-0.094576	-0.459595	-0.208212	0.129488	-0.44063
		50.48	96.1	-71.54		0	-0.0264444	0.100278	-0.365389	0.103275	-0.32116	0.26524	-0.0986614	-0.460802	-0.218506	0.103275	-0.437736
		81.76	69.98	-46.46		0	0.0604444	0.0277222	-0.295722	0.00537715	-0.289243	0.19706	-0.0259206	-0.49052	-0.198998	0.00537715	-0.466153
		48.36	107.09	-47.69		0	-0.0323333	0.130806	-0.299139	0.133976	-0.266239	0.293927	-0.0465078	-0.458788	-0.158365	0.133976	-0.44019
		42.27	129.69	-57.6		0	-0.04925	0.193583	-0.326667	0.198753	-0.292866	0.352919	-0.0810832	-0.453002	-0.174257	0.198753	-0.442977
		53.19	105.11	-29.25		0	-0.0189167	0.125306	-0.247917	0.124219	-0.227243	0.288759	-0.00120749	-0.463376	-0.120309	0.124219	-0.445553
		66.34	87.66	-44.56		0	0.0176111	0.0768333	-0.290444	0.0661764	-0.272946	0.24321	-0.0297484	-0.47587	-0.174302	0.0661764	-0.454426
		49.61	114.43	-29.38		0	-0.0288611	0.151194	-0.248278	0.151947	-0.22731	0.313086	-0.00594748	-0.459975	-0.11595	0.151947	-0.445308
		70.79	93.73	-12.19		0	0.0299722	0.0936944	-0.200528	0.0777929	-0.203767	0.259054	0.0452383	-0.480097	-0.102239	0.0777929	-0.463118
		50.92	110.86	2.35		0	-0.0252222	0.141278	-0.160139	0.141384	-0.150994	0.303768	0.0720789	-0.46122	-0.0413287	0.141384	-0.445322
		47.11	126.89	-14.55		0	-0.0358056	0.185806	-0.207083	0.186846	-0.194291	0.34561	0.0238091	-0.4576	-0.0770113	0.186846	-0.447964
		49.72	123.13	-36.96		0	-0.0285556	0.175361	-0.269333	0.174552	-0.249821	0.335796	-0.0283149	-0.46008	-0.134328	0.174552	-0.449584
		47.16	133.78	-45.94		0	-0.0356667	0.204944	-0.294278	0.204784	-0.273142	0.363595	-0.0549764	-0.457648	-0.152589	0.204784	-0.451302
		51.19	143.92	-36.08		0	-0.0244722	0.233111	-0.266889	0.227423	-0.259499	0.390063	-0.0360738	-0.461476	-0.134129	0.227423	-0.461379
		37.24	151.07	-37.09		0	-0.0632222	0.252972	-0.269694	0.259339	-0.247118	0.408726	-0.0418999	-0.448223	-0.118352	0.259339	-0.446569
		54.53	156.61	-80.83		0	-0.0151944	0.268361	-0.391194	0.257374	-0.377538	0.423187	-0.149754	-0.46465	-0.24614	0.257374	-0.471766
		-15.29	190.53	-40.8		0	-0.209139	0.362583	-0.28	0.412247	-0.206229	0.511727	-0.0695694	-0.398317	-0.0587189	0.412247	-0.396755
		-1.44	176.76	-78.66		0	-0.170667	0.324333	-0.385167	0.363145	-0.308841	0.475784	-0.154105	-0.411475	-0.167872	0.363145	-0.40829
		-16.08	174.04	-32.27		0	-0.211333	0.316778	-0.256306	0.369954	-0.176845	0.468684	-0.0412162	-0.397566	-0.0371679	0.369954	-0.387891
		-37.04	199.36	-23.25		0	-0.269556	0.387111	-0.23125	0.455959	-0.139819	0.534776	-0.0315451	-0.377653	0.0118863	0.455959	-0.372563
		-30.99	201.12	-39.94		0	-0.25275	0.392	-0.277611	0.454805	-0.188701	0.53937	-0.0725311	-0.383401	-0.0361596	0.454805	-0.381295
		22.91	181.23	-65.83		0	-0.103028	0.33675	-0.349528	0.351679	-0.31188	0.487452	-0.125364	-0.434609	-0.168788	0.351679	-0.442193
		15.07	208.8	-58.57		0	-0.124806	0.413333	-0.329361	0.431092	-0.29728	0.559416	-0.120996	-0.42716	-0.141091	0.431092	-0.445057
		39.76	201.68	-55.96		0	-0.0562222	0.393556	-0.322111	0.38905	-0.319843	0.540831	-0.111335	-0.450617	-0.167036	0.38905	-0.473899
		7.96	207.01	-49.61		0	-0.144556	0.408361	-0.304472	0.433175	-0.265596	0.554744	-0.0985914	-0.420405	-0.110257	0.433175	-0.434928
		13.96	206.57	-46.24		0	-0.127889	0.407139	-0.295111	0.426326	-0.26511	0.553595	-0.0902754	-0.426106	-0.109981	0.426326	-0.442549
		48.52	199.51	-54.35		0	-0.0318889	0.387528	-0.317639	0.375064	-0.326372	0.535167	-0.106431	-0.45894	-0.174595	0.375064	-0.484301
		56.87	178.86	-55.46		0	-0.00869444	0.330167	-0.320722	0.313229	-0.33013	0.481265	-0.0992923	-0.466873	-0.188164	0.313229	-0.485389
		47.69	167.61	-30.27		0	-0.0341944	0.298917	-0.25075	0.292585	-0.252207	0.4519	-0.0333505	-0.458151	-0.115585	0.292585	-0.468064
		59.94	165	-27.55		0	-0.000166667	0.291667	-0.243194	0.274134	-0.260412	0.445087	-0.0255673	-0.469789	-0.125029	0.274134	-0.482812
		71.29	170.65	-9.83		0	0.0313611	0.307361	-0.193972	0.278099	-0.235282	0.459835	0.0143764	-0.480572	-0.0972147	0.278099	-0.500309
		72.2	157.93	-1.87		0	0.0338889	0.272028	-0.171861	0.244032	-0.211278	0.426633	0.0395676	-0.481437	-0.0792536	0.244032	-0.495455
		-25.45	193.12	62.69		0	-0.237361	0.369778	0.00747222	0.42866	0.0547587	0.518488	0.178159	-0.388664	0.203499	0.42866	-0.384725
		36.76	181.51	13.18		0	-0.0645556	0.337528	-0.130056	0.339252	-0.140021	0.488182	0.0645711	-0.447767	0.00320481	0.339252	-0.460402
		-15.87	198.47	67.58		0	-0.21075	0.384639	0.0210556	0.433523	0.0514776	0.532452	0.187381	-0.397766	0.20276	0.433523	-0.39977
		31.14	183.8	47.25		0	-0.0801667	0.343889	-0.0354167	0.350568	-0.0518142	0.49416	0.145443	-0.442428	0.0924993	0.350568	-0.454155
		56.91	192.99	27.59		0	-0.00858333	0.369417	-0.0900278	0.350074	-0.137107	0.518148	0.0937828	-0.466911	0.0115715	0.350074	-0.492154
		51.56	187	72.61		0	-0.0234444	0.352778	0.0350278	0.339521	-0.0189783	0.502513	0.20493	-0.461828	0.126855	0.339521	-0.482326
		44.42	175.56	67.14		0	-0.0432778	0.321	0.0198333	0.316443	-0.0173842	0.472651	0.197205	-0.455044	0.123015	0.316443	-0.467573
		71.71	181.52	52.55		0	0.0325278	0.337556	-0.0206944	0.306073	-0.0909304	0.488209	0.159276	-0.480971	0.0523001	0.306073	-0.506021
		38.83	197.64	74.32		0	-0.0588056	0.382333	0.0397778	0.379388	-0.00330471	0.530286	0.203989	-0.449734	0.147583	0.379388	-0.470766
		80.56	168.97	72.52		0	0.0571111	0.302694	0.0347778	0.264907	-0.0484788	0.45545	0.213278	-0.489379	0.08879	0.264907	-0.51161
		81.67	169.05	53.18		0	0.0601944	0.302917	-0.0189444	0.264061	-0.0964903	0.455659	0.166715	-0.490434	0.0408165	0.264061	-0.513097
		45.54	199.94	70.22		0	-0.0401667	0.388722	0.0283889	0.379017	-0.0230178	0.536289	0.193033	-0.456109	0.128963	0.379017	-0.480616
		44.64	182.99	47.01		0	-0.0426667	0.341639	-0.0360833	0.335628	-0.069626	0.492046	0.14525	-0.455253	0.0743027	0.335628	-0.47139
		56.66	180.5	72.3		0	-0.00927778	0.334722	0.0341667	0.317709	-0.0232925	0.485546	0.207271	-0.466673	0.119453	0.317709	-0.485894
		7.31	203.31	51.49		0	-0.146361	0.398083	-0.0236389	0.424134	-0.0197809	0.545086	0.146375	-0.419788	0.1338	0.424134	-0.432322
		17.62	193.67	52.66		0	-0.117722	0.371306	-0.0203889	0.389176	-0.0258429	0.519923	0.153769	-0.429583	0.123159	0.389176	-0.441198
		17.51	192.25	31.83		0	-0.118028	0.367361	-0.07825	0.385574	-0.075134	0.516217	0.104334	-0.429478	0.0731935	0.385574	-0.44038
		54.01	179.13	-14.88		0	-0.0166389	0.330917	-0.208	0.316651	-0.228906	0.48197	-0.00180021	-0.464155	-0.0868105	0.316651	-0.481785
		70.76	171.16	-44.31		0	0.0298889	0.308778	-0.28975	0.279934	-0.317778	0.461166	-0.0688118	-0.480069	-0.179469	0.279934	-0.49986
		49.48	166.73	-25.27		0	-0.0292222	0.296472	-0.236861	0.288587	-0.242098	0.449603	-0.0209043	-0.459852	-0.105893	0.288587	-0.469982
		69.1	168.73	-61.01		0	0.0252778	0.302028	-0.336139	0.275168	-0.354631	0.454823	-0.107831	-0.478492	-0.217476	0.275168	-0.496539
		22.47	182.45	-73.57		0	-0.10425	0.340139	-0.371028	0.355282	-0.330505	0.490636	-0.144564	-0.434191	-0.186833	0.355282	-0.442198
		-30.29	174.37	-26.92		0	-0.250806	0.317694	-0.241444	0.384316	-0.145586	0.469545	-0.0285028	-0.384066	-0.00575192	0.384316	-0.369502
		-31.44	171.51	-38.27		0	-0.254	0.30975	-0.272972	0.377943	-0.17003	0.46208	-0.0544481	-0.382973	-0.0315549	0.377943	-0.366642
		-48.85	181	-43.51		0	-0.302361	0.336111	-0.287528	0.419255	-0.164421	0.486851	-0.0715616	-0.366433	-0.0214381	0.419255	-0.348428
		-28.85	176.67	-71.74		0	-0.246806	0.324083	-0.365944	0.388951	-0.256378	0.475549	-0.137416	-0.385434	-0.115451	0.388951	-0.372474
		-69.19	198.29	-74.4		0	-0.358861	0.384139	-0.373333	0.48371	-0.220398	0.531983	-0.154085	-0.347109	-0.0692015	0.48371	-0.330095
		-75.14	197.76	-82.6		0	-0.375389	0.382667	-0.396111	0.48798	-0.232107	0.530599	-0.173559	-0.341456	-0.0811622	0.48798	-0.322077
		-86.23	194.49	-67.6		0	-0.406194	0.373583	-0.354444	0.48998	-0.179995	0.522064	-0.135921	-0.33092	-0.0306039	0.48998	-0.30605
		-80.69	212.52	-80.56		0	-0.390806	0.423667	-0.390444	0.53178	-0.226968	0.569127	-0.175663	-0.336183	-0.0690112	0.53178	-0.321845
		-57.05	180.92	-74.47		0	-0.325139	0.335889	-0.373528	0.426836	-0.22816	0.486642	-0.146002	-0.358642	-0.0852142	0.426836	-0.337688
		-102.44	223.03	-68.82		0	-0.451222	0.452861	-0.357833	0.579877	-0.175331	0.59656	-0.152413	-0.315519	-0.0123826	0.579877	-0.298451
		-80.46	196.83	-50.26		0	-0.390167	0.380083	-0.306278	0.490606	-0.146924	0.528172	-0.0953193	-0.336401	0.00357907	0.490606	-0.314692
		-56.17	208.15	-84.99		0	-0.322694	0.411528	-0.40275	0.497078	-0.26755	0.55772	-0.184244	-0.359478	-0.11167	0.497078	-0.351771
		-74.9	181.66	-57.69		0	-0.374722	0.337944	-0.326917	0.445726	-0.164848	0.488574	-0.105987	-0.341684	-0.0215512	0.445726	-0.314743
		-77.7	182.66	-52.86		0	-0.3825	0.340722	-0.3135	0.450997	-0.15005	0.491184	-0.0948427	-0.339024	-0.00627771	0.450997	-0.311563
		-37.48	176.51	-70.54		0	-0.270778	0.323639	-0.362611	0.396733	-0.242152	0.475131	-0.134453	-0.377235	-0.101301	0.396733	-0.361134
		-64.91	203.51	-56.67		0	-0.346972	0.398639	-0.324083	0.49327	-0.185812	0.545608	-0.113913	-0.351175	-0.0321357	0.49327	-0.33816
		-21.13	183.15	-67.37		0	-0.225361	0.342083	-0.353806	0.398531	-0.259019	0.492463	-0.129981	-0.392768	-0.115014	0.398531	-0.385627
		-53.92	171.72	-46.37		0	-0.316444	0.310333	-0.295472	0.399848	-0.160276	0.462628	-0.0740334	-0.361616	-0.0217012	0.399848	-0.337403
		-38.44	193.24	-40.67		0	-0.273444	0.370111	-0.279639	0.441314	-0.17699	0.518801	-0.070544	-0.376323	-0.0281925	0.441314	-0.367829
		-39.21	201.96	-32.75		0	-0.275583	0.394333	-0.257639	0.464807	-0.161075	0.541562	-0.0556336	-0.375591	-0.00813497	0.464807	-0.370966
		46.06	166.69	-69.76		0	-0.0387222	0.296361	-0.360444	0.291732	-0.344641	0.449498	-0.127912	-0.456603	-0.208456	0.291732	-0.4655
		20.12	206.38	-52.71		0	-0.110778	0.406611	-0.313083	0.419978	-0.288624	0.5531	-0.10575	-0.431958	-0.133585	0.419978	-0.450499
		42.61	205.39	-44.16		0	-0.0483056	0.403861	-0.289333	0.396027	-0.296938	0.550515	-0.0847112	-0.453325	-0.142369	0.396027	-0.479381
		65.75	166.12	-44.27		0	0.0159722	0.294778	-0.289639	0.271538	-0.308749	0.448011	-0.0663214	-0.475309	-0.172834	0.271538	-0.490927
		56.31	183.33	-4.05		0	-0.01025	0.342583	-0.177917	0.325429	-0.20785	0.492933	0.0222576	-0.466341	-0.0637594	0.325429	-0.486782
		19.03	202.68	25.77		0	-0.113806	0.396333	-0.0950833	0.411355	-0.0966505	0.543442	0.0848016	-0.430923	0.0566316	0.411355	-0.447319
		55.19	172.33	47.42		0	-0.0133611	0.312028	-0.0349444	0.29778	-0.077345	0.46422	0.1513	-0.465277	0.0615199	0.29778	-0.480095
		-2.72	179.81	95.82		0	-0.174222	0.332806	0.0995	0.372322	0.111114	0.483745	0.26418	-0.410259	0.253532	0.372322	-0.408068
		32.75	202.88	77.75		0	-0.0756944	0.396889	0.0493056	0.398843	0.0103926	0.543964	0.209751	-0.443957	0.16377	0.398843	-0.46532
		34.21	180.96	71.22		0	-0.0716389	0.336	0.0311667	0.340239	0.00319101	0.486747	0.204455	-0.445344	0.146155	0.340239	-0.456813
		63.64	164.72	66.14		0	0.0101111	0.290889	0.0170556	0.269888	-0.0397251	0.444356	0.199949	-0.473305	0.0955249	0.269888	-0.487508
		76.07	161.23	75.73		0	0.0446389	0.281194	0.0436944	0.248969	-0.03122	0.435246	0.224677	-0.485114	0.102372	0.248969	-0.502073
		61.02	162.12	106.19		0	0.00283333	0.283667	0.128306	0.26559	0.0612748	0.43757	0.297529	-0.470815	0.19529	0.26559	-0.482854
		47.55	156.31	79.48		0	-0.0345833	0.267528	0.0541111	0.263222	0.0173605	0.422404	0.236035	-0.458018	0.148615	0.263222	-0.462514
		42.51	170.52	112.18		0	-0.0485833	0.307	0.144944	0.305102	0.0958522	0.459496	0.307949	-0.45323	0.233857	0.305102	-0.462686
		25.66	145.89	143.12		0	-0.0953889	0.238583	0.230889	0.25682	0.203974	0.395205	0.394079	-0.437221	0.330279	0.25682	-0.428995
		27.48	138.77	154.27		0	-0.0903333	0.218806	0.261861	0.236506	0.231803	0.37662	0.424284	-0.43895	0.354726	0.236506	-0.427988
		40.55	149.07	169.72		0	-0.0540278	0.247417	0.304778	0.250974	0.247019	0.403506	0.456558	-0.451368	0.374835	0.250974	-0.449939
		19.41	168.3	194.62		0	-0.11275	0.300833	0.373944	0.321254	0.325375	0.453701	0.507323	-0.431284	0.462326	0.321254	-0.431483
		28.18	165.19	185.56		0	-0.0883889	0.292194	0.348778	0.304804	0.293611	0.445583	0.487005	-0.439616	0.429085	0.304804	-0.441452
		37.01	155.62	224.95		0	-0.0638611	0.265611	0.458194	0.271435	0.381391	0.420603	0.586309	-0.448005	0.512318	0.271435	-0.44843
		71.65	123	209.29		0	0.0323611	0.175	0.414694	0.153378	0.314004	0.335456	0.564132	-0.480914	0.429436	0.153378	-0.478144
		67.22	159.83	184.5		0	0.0200556	0.277306	0.345833	0.253723	0.242655	0.431592	0.487002	-0.476706	0.375582	0.253723	-0.489858
		66.6	179.96	173.79		0	0.0183333	0.333222	0.316083	0.306856	0.208138	0.484137	0.451675	-0.476117	0.350627	0.306856	-0.498611
		37.92	198.16	202.29		0	-0.0613333	0.383778	0.39525	0.38161	0.305484	0.531643	0.51159	-0.448869	0.456619	0.38161	-0.469825
		-0.58	209.29	222.13		0	-0.168278	0.414694	0.450361	0.44724	0.398172	0.560695	0.55403	-0.412292	0.554594	0.44724	-0.424865
		-30.57	-90.19	197.89		0	-0.251583	-0.417194	0.383028	-0.305988	0.521262	-0.221024	0.637979	-0.3838	0.535422	-0.305988	-0.243463
		-10.53	-105.38	173.06		0	-0.195917	-0.459389	0.314056	-0.364677	0.442591	-0.260674	0.585463	-0.402839	0.449536	-0.364677	-0.262402
		30.82	219.92	175.26		0	-0.0810556	0.444222	0.320167	0.445155	0.23939	0.588442	0.436229	-0.442124	0.400861	0.445155	-0.470896
		14.67	217.42	175.62		0	-0.125917	0.437278	0.321167	0.453973	0.262521	0.581917	0.438283	-0.42678	0.422805	0.453973	-0.44863
		52.94	211.57	177.33		0	-0.0196111	0.421028	0.325917	0.402344	0.219466	0.566647	0.445175	-0.463139	0.376971	0.402344	-0.495798
		61.13	189.85	186.21		0	0.00313889	0.360694	0.350583	0.337868	0.240457	0.509952	0.476855	-0.47092	0.387644	0.337868	-0.49617
		33.16	179.7	193.22		0	-0.0745556	0.3325	0.370056	0.337947	0.298646	0.483458	0.49854	-0.444347	0.441012	0.337947	-0.454844
		48.4	141.25	202.52		0	-0.0322222	0.225694	0.395889	0.223104	0.319393	0.383093	0.539177	-0.458826	0.443494	0.223104	-0.456469
		54.82	128.53	185.8		0	-0.0143889	0.190361	0.349444	0.183802	0.276835	0.349891	0.504997	-0.464925	0.394893	0.183802	-0.458806
		29.41	128.66	191.96		0	-0.0849722	0.190722	0.366556	0.208282	0.324755	0.35023	0.519754	-0.440784	0.442875	0.208282	-0.425704
		59.22	104.25	176.42		0	-0.00216667	0.122917	0.323389	0.116245	0.260061	0.286514	0.493966	-0.469105	0.366586	0.116245	-0.453015
		-3.05	116.96	192.77		0	-0.175139	0.158222	0.368806	0.208581	0.374626	0.31969	0.527261	-0.409945	0.487188	0.208581	-0.377782
		11.93	117.29	180.17		0	-0.133528	0.159139	0.333806	0.195211	0.324607	0.320552	0.496793	-0.424177	0.437327	0.195211	-0.39749
		-23.21	145.86	177.31		0	-0.231139	0.2385	0.325861	0.303171	0.350018	0.395127	0.476341	-0.390792	0.476309	0.303171	-0.365199
		48.06	121.34	107.23		0	-0.0331667	0.170389	0.131194	0.171457	0.100063	0.331123	0.319403	-0.458503	0.214706	0.171457	-0.446568
		70.54	126.22	80.49		0	0.0292778	0.183944	0.0569167	0.162838	0.00407887	0.343861	0.252758	-0.47986	0.12104	0.162838	-0.478225
		36.87	113.02	83.05		0	-0.06425	0.147278	0.0640278	0.160371	0.0604513	0.309406	0.265187	-0.447872	0.171142	0.160371	-0.428011
		40.86	144.94	56.79		0	-0.0531667	0.235944	-0.00891667	0.239899	-0.0230908	0.392725	0.186852	-0.451662	0.102763	0.239899	-0.448381
		57.22	151.48	50.69		0	-0.00772222	0.254111	-0.0258611	0.241427	-0.0622237	0.409796	0.169071	-0.467205	0.0667369	0.241427	-0.47284
		38.74	140.02	53.03		0	-0.0590556	0.222278	-0.0193611	0.229071	-0.0270319	0.379883	0.180144	-0.449648	0.0964849	0.229071	-0.443277
		16.83	164.03	61.59		0	-0.119917	0.288972	0.00441667	0.312559	0.0107502	0.442555	0.189331	-0.428832	0.145672	0.312559	-0.426087
		34.02	194.67	39.6		0	-0.0721667	0.374083	-0.0566667	0.376206	-0.0791395	0.522533	0.121876	-0.445164	0.0703375	0.376206	-0.463077
		38.7	191.21	30.46		0	-0.0591667	0.364472	-0.0820556	0.362728	-0.105591	0.513502	0.101533	-0.44961	0.0422421	0.362728	-0.467542
		-42.46	194.59	108.73		0	-0.284611	0.373861	0.135361	0.448657	0.187016	0.522325	0.288215	-0.372504	0.336455	0.448657	-0.363223
		7.03	222.46	43.83		0	-0.147139	0.451278	-0.0449167	0.474387	-0.0469394	0.595072	0.118851	-0.419522	0.115739	0.474387	-0.441053
		12.32	232.03	37.05		0	-0.132444	0.477861	-0.06375	0.494341	-0.0746996	0.620053	0.097995	-0.424548	0.0925244	0.494341	-0.452503
		27.32	-111.11	22.2		0	-0.0907778	-0.475306	-0.105	-0.415593	0.033001	-0.275631	0.225273	-0.438798	0.037224	-0.415593	-0.309079
		31.11	220.04	3.05		0	-0.08025	0.444556	-0.158194	0.445193	-0.175319	0.588756	0.0218993	-0.442399	-0.0137902	0.445193	-0.471331
		44.26	215.19	6.42		0	-0.0437222	0.431083	-0.148833	0.42004	-0.18207	0.576096	0.0323101	-0.454892	-0.0228457	0.42004	-0.48619
		35.01	227.17	-11.2		0	-0.0694167	0.464361	-0.197778	0.460099	-0.218076	0.607367	-0.0157679	-0.446104	-0.0531604	0.460099	-0.479808
		50.01	233.67	-32.34		0	-0.02775	0.482417	-0.2565	0.462814	-0.291595	0.624333	-0.0697105	-0.460355	-0.123592	0.462814	-0.502473
		54.52	-113.69	-47.71		0	-0.0152222	-0.482472	-0.299194	-0.448169	-0.16945	-0.282366	0.0583208	-0.46464	-0.166453	-0.448169	-0.343353
		78.21	232.84	-54.73		0	0.0505833	0.480111	-0.318694	0.433856	-0.381868	0.622167	-0.123178	-0.487147	-0.214259	0.433856	-0.538883
		46.82	-100.98	-76.21		0	-0.0366111	-0.447167	-0.378361	-0.407677	-0.233999	-0.249189	-0.0162772	-0.457325	-0.224964	-0.407677	-0.339341
		73.59	232.57	-66.61		0	0.03775	0.479361	-0.351694	0.437541	-0.404289	0.621462	-0.151629	-0.482758	-0.236808	0.437541	-0.532725
		32.73	-88.33	-40.65		0	-0.07575	-0.412028	-0.279583	-0.361271	-0.136075	-0.216169	0.0632578	-0.443938	-0.12103	-0.361271	-0.326961
		42.74	-95.59	-57.74		0	-0.0479444	-0.432194	-0.327056	-0.389732	-0.186802	-0.23512	0.0255943	-0.453448	-0.175207	-0.389732	-0.336577
		43.06	228.7	-43.55		0	-0.0470556	0.468611	-0.287639	0.456444	-0.307131	0.61136	-0.0943166	-0.453752	-0.141489	0.456444	-0.491041
		30.6	-94.51	-40.17		0	-0.0816667	-0.429194	-0.27825	-0.375379	-0.129204	-0.232301	0.0673482	-0.441915	-0.117096	-0.375379	-0.321245
		48.05	-84.28	-60.54		0	-0.0331944	-0.400778	-0.334833	-0.365255	-0.205841	-0.205598	0.013486	-0.458493	-0.188873	-0.365255	-0.348879
		2.12	-73.27	-51.3		0	-0.160778	-0.370194	-0.309167	-0.29288	-0.128898	-0.176859	0.0304839	-0.414857	-0.1067	-0.29288	-0.294165
		6.11	-96.41	-50.05		0	-0.149694	-0.434472	-0.305694	-0.357072	-0.120107	-0.23726	0.0444831	-0.418648	-0.108901	-0.357072	-0.28838
		52.79	230.02	-56.24		0	-0.0200278	0.472278	-0.322889	0.450646	-0.350984	0.614806	-0.125471	-0.462996	-0.184715	0.450646	-0.504367
		32.02	-107.04	-46.93		0	-0.0777222	-0.464	-0.297028	-0.409435	-0.141367	-0.265007	0.0570382	-0.443264	-0.135211	-0.409435	-0.317147
		35.73	-115.69	-57.45		0	-0.0674167	-0.488028	-0.32625	-0.435538	-0.167408	-0.287586	0.03584	-0.446788	-0.16536	-0.435538	-0.31788
		46.17	226.63	-39.2		0	-0.0384167	0.462861	-0.275556	0.448086	-0.299742	0.605957	-0.0828689	-0.456707	-0.135083	0.448086	-0.494117
		68.32	213.59	-57.32		0	0.0231111	0.426639	-0.325889	0.393005	-0.366046	0.571919	-0.120264	-0.477751	-0.207582	0.393005	-0.516831
		22.92	212.16	-45.58		0	-0.103	0.422667	-0.293278	0.432405	-0.277872	0.568187	-0.0913431	-0.434618	-0.120087	0.432405	-0.456899
		44.15	209.94	-55.06		0	-0.0440278	0.4165	-0.319611	0.40644	-0.327331	0.562392	-0.113094	-0.454788	-0.1706	0.40644	-0.483552
		42.11	186.09	-57.15		0	-0.0496944	0.35025	-0.325417	0.346124	-0.318367	0.500137	-0.106792	-0.45285	-0.172965	0.346124	-0.46956
		37.37	177.55	-52.41		0	-0.0628611	0.326528	-0.31225	0.328336	-0.296721	0.477846	-0.0913328	-0.448347	-0.155376	0.328336	-0.459317
		26.09	176.32	-61.19		0	-0.0941944	0.323111	-0.336639	0.335842	-0.302536	0.474635	-0.11187	-0.43763	-0.161776	0.335842	-0.444011
		11.91	171.59	-37.94		0	-0.133583	0.309972	-0.272056	0.336967	-0.225852	0.462289	-0.0536922	-0.424158	-0.0873384	0.336967	-0.423257
		48.2	132.19	-46.68		0	-0.0327778	0.200528	-0.296333	0.199645	-0.275524	0.359445	-0.0560013	-0.458636	-0.155727	0.199645	-0.451904
		30.89	133.45	-57.33		0	-0.0808611	0.204028	-0.325917	0.21938	-0.279151	0.362733	-0.0822198	-0.44219	-0.158755	0.21938	-0.429911
		52.41	112.68	-56.74		0	-0.0210833	0.146333	-0.324278	0.144719	-0.295951	0.308518	-0.0709341	-0.462635	-0.185422	0.144719	-0.448131
		74.44	72.67	-33.98		0	0.0401111	0.0351944	-0.261056	0.0193532	-0.250945	0.204082	0.00282381	-0.483565	-0.159422	0.0193532	-0.457877
		75.05	86.13	-50.72		0	0.0418056	0.0725833	-0.307556	0.0539077	-0.298406	0.239216	-0.0438403	-0.484145	-0.200488	0.0539077	-0.465067
		86.5	83.17	-55.63		0	0.0736111	0.0643611	-0.321194	0.0353032	-0.323755	0.23149	-0.0542458	-0.495023	-0.227243	0.0353032	-0.478605
		47	62.56	-56.16		0	-0.0361111	0.00711111	-0.322667	0.019033	-0.263687	0.177692	-0.0457304	-0.457496	-0.176966	0.019033	-0.417262
		49.2	89.97	-73.38		0	-0.03	0.08325	-0.3705	0.08849	-0.321004	0.249239	-0.100176	-0.459586	-0.221262	0.08849	-0.433154
		73.14	71.59	-80.85		0	0.0365	0.0321944	-0.39125	0.0177691	-0.361487	0.201263	-0.109415	-0.48233	-0.270477	0.0177691	-0.455668
		29.42	81.46	-64.87		0	-0.0849444	0.0596111	-0.346861	0.0850688	-0.270674	0.227026	-0.0756615	-0.440794	-0.174975	0.0850688	-0.403296
		35.99	103.69	-92.31		0	-0.0666944	0.121361	-0.423083	0.136853	-0.355819	0.285052	-0.152232	-0.447035	-0.24956	0.136853	-0.422431
		29.56	88.33	-77.41		0	-0.0845556	0.0786944	-0.381694	0.102868	-0.304287	0.244959	-0.109091	-0.440927	-0.205324	0.102868	-0.406742
		19.03	87.24	-79.39		0	-0.113806	0.0756667	-0.387194	0.110027	-0.294789	0.242113	-0.113337	-0.430923	-0.196344	0.110027	-0.392481
		6.8	91.82	-61.98		0	-0.147778	0.0883889	-0.338833	0.133601	-0.239121	0.254068	-0.0736305	-0.419303	-0.1385	0.133601	-0.378695
		35.71	94.63	-62.86		0	-0.0674722	0.0961944	-0.341278	0.11347	-0.280304	0.261403	-0.0770823	-0.446769	-0.178349	0.11347	-0.417761
		4.41	91.74	-49.78		0	-0.154417	0.0881667	-0.304944	0.135663	-0.206615	0.25386	-0.0442439	-0.417033	-0.106032	0.135663	-0.375538
		-1.88	76.19	-26.57		0	-0.171889	0.0449722	-0.240472	0.10105	-0.135184	0.21327	0.0189774	-0.411057	-0.0419887	0.10105	-0.359942
		25.06	90.05	-28.4		0	-0.0970556	0.0834722	-0.245556	0.111633	-0.181331	0.249448	0.00799122	-0.436651	-0.0815511	0.111633	-0.401686
		33.5	56.88	-10.22		0	-0.0736111	-0.00866667	-0.195056	0.0170325	-0.132855	0.162866	0.0674822	-0.44467	-0.0488321	0.0170325	-0.396945
		17.67	65.07	-18.73		0	-0.117583	0.0140833	-0.218694	0.0534499	-0.136557	0.184244	0.0431198	-0.42963	-0.0486438	0.0534499	-0.380175
		10.63	73.18	-18.73		0	-0.137139	0.0366111	-0.218694	0.0813075	-0.131222	0.205413	0.0392673	-0.422942	-0.0394557	0.0813075	-0.374839
		0.77	80.75	-18.73		0	-0.164528	0.0576389	-0.218694	0.110435	-0.121949	0.225173	0.0356714	-0.413574	-0.0265871	0.110435	-0.365567
		8	66.2	-25.08		0	-0.144444	0.0172222	-0.236333	0.0655865	-0.139749	0.187194	0.0273073	-0.420443	-0.0512989	0.0655865	-0.368091
		3.86	67.14	-59.26		0	-0.155944	0.0198333	-0.331278	0.0719734	-0.217017	0.189647	-0.0553635	-0.41651	-0.12812	0.0719734	-0.363134
		-9.01	71.88	-53.26		0	-0.191694	0.033	-0.314611	0.0965732	-0.188038	0.20202	-0.0431814	-0.404283	-0.0968893	0.0965732	-0.348589
		11.51	89.34	-77.43		0	-0.134694	0.0815	-0.38175	0.122653	-0.281257	0.247595	-0.109619	-0.423778	-0.181814	0.122653	-0.383664
		-10.93	97.8	-51.03		0	-0.197028	0.105	-0.308417	0.166055	-0.19248	0.269678	-0.0501296	-0.402459	-0.0890189	0.166055	-0.358396
		-14.86	85.95	-45.59		0	-0.207944	0.0720833	-0.293306	0.138857	-0.168635	0.238746	-0.0314139	-0.398725	-0.0708031	0.138857	-0.347638
		5.1	108.98	-80.59		0	-0.1525	0.136056	-0.390528	0.180008	-0.289822	0.29886	-0.126551	-0.417688	-0.18105	0.180008	-0.384628
		12.33	99.25	-85.14		0	-0.132417	0.109028	-0.403167	0.147742	-0.305582	0.273463	-0.132874	-0.424557	-0.201432	0.147742	-0.389442
		16.17	54.94	-68.72		0	-0.12175	-0.0140556	-0.357556	0.0284331	-0.250045	0.157802	-0.0723254	-0.428205	-0.166943	0.0284331	-0.373405
		-9.39	61.14	-43.33		0	-0.19275	0.00316667	-0.287028	0.0689001	-0.158552	0.173986	-0.0141917	-0.403922	-0.0725054	0.0689001	-0.342991
		-17.8	84.37	-45.96		0	-0.216111	0.0676944	-0.294333	0.137526	-0.164938	0.234622	-0.0315534	-0.395932	-0.0678561	0.137526	-0.34305
		2.17	77.47	-31.94		0	-0.160639	0.0485278	-0.255389	0.100543	-0.153996	0.216611	0.00545115	-0.414905	-0.0601926	0.100543	-0.365836
		11.25	67.64	-25.91		0	-0.135417	0.0212222	-0.238639	0.0662576	-0.146672	0.190952	0.0246266	-0.423531	-0.0575373	0.0662576	-0.373017
		24.98	49.94	-10.39		0	-0.0972778	-0.0279444	-0.195528	0.00701177	-0.118848	0.144751	0.0703699	-0.436575	-0.0381214	0.00701177	-0.382528
		3.81	81.61	-45.45		0	-0.156083	0.0600278	-0.292917	0.109791	-0.190603	0.227418	-0.0290155	-0.416463	-0.0948331	0.109791	-0.369943
		8.8	80.11	-47.39		0	-0.142222	0.0558611	-0.298306	0.101135	-0.20107	0.223502	-0.0329698	-0.421203	-0.106013	0.101135	-0.375743
		23.79	80.15	-62.78		0	-0.100583	0.0559722	-0.341056	0.0869982	-0.257676	0.223607	-0.0700114	-0.435445	-0.162599	0.0869982	-0.395326
		56.36	71.77	-68.93		0	-0.0101111	0.0326944	-0.358139	0.0341809	-0.310998	0.201733	-0.0808253	-0.466388	-0.219902	0.0341809	-0.433853
		60.05	56.12	-43.95		0	0.000138889	-0.0107778	-0.28875	-0.0101753	-0.248287	0.160882	-0.0132986	-0.469894	-0.164625	-0.0101753	-0.431235
		20.55	96	-77.59		0	-0.109583	0.1	-0.382194	0.131449	-0.296604	0.264979	-0.113168	-0.432367	-0.193998	0.131449	-0.398626
		42.56	101.39	-69.02		0	-0.0484444	0.114972	-0.358389	0.124608	-0.307274	0.279049	-0.0951121	-0.453277	-0.202107	0.124608	-0.429913
		43.57	133.47	-115.49		0	-0.0456389	0.204083	-0.487472	0.207385	-0.43562	0.362786	-0.22214	-0.454237	-0.315215	0.207385	-0.44647
		51.18	106.72	-87.33		0	-0.0245	0.129778	-0.40925	0.130331	-0.365103	0.292961	-0.141691	-0.461467	-0.257405	0.130331	-0.443695
		45.6	116.41	-80.42		0	-0.04	0.156694	-0.390056	0.160925	-0.3458	0.318255	-0.129671	-0.456166	-0.233499	0.160925	-0.441015
		63.81	103.54	-90.3		0	0.0105833	0.120944	-0.4175	0.110031	-0.387221	0.284661	-0.147325	-0.473466	-0.281033	0.110031	-0.458668
		54.06	144.1	-54.1		0	-0.0165	0.233611	-0.316944	0.225166	-0.306679	0.390533	-0.0795086	-0.464203	-0.181224	0.225166	-0.46521
		77.39	91.06	-51.57		0	0.0483056	0.0862778	-0.309917	0.0645531	-0.305846	0.252085	-0.0482269	-0.486368	-0.205587	0.0645531	-0.470463
		96.66	77.69	-23.12		0	0.101833	0.0491389	-0.230889	0.0113464	-0.256205	0.217186	0.0265643	-0.504675	-0.162297	0.0113464	-0.489262
		96.7	82.84	-8.42		0	0.101944	0.0634444	-0.190056	0.0247512	-0.223341	0.230628	0.0594806	-0.504713	-0.126986	0.0247512	-0.491761
		48.87	118.72	-4.05		0	-0.0309167	0.163111	-0.177917	0.163848	-0.167448	0.324284	0.0529492	-0.459272	-0.0540492	0.163848	-0.44638
		69.11	123.05	-42.23		0	0.0253056	0.175139	-0.283972	0.155922	-0.287767	0.335587	-0.0409545	-0.478501	-0.172312	0.155922	-0.474853
		60.73	99.48	-50.19		0	0.00202778	0.109667	-0.306083	0.102359	-0.284783	0.274063	-0.0489069	-0.47054	-0.180524	0.102359	-0.45272
		55.69	95.39	-34.63		0	-0.0119722	0.0983056	-0.262861	0.0964717	-0.238831	0.263387	-0.00953248	-0.465752	-0.136514	0.0964717	-0.444199
		27.11	126.48	-45.27		0	-0.0913611	0.184667	-0.292417	0.204777	-0.241894	0.34454	-0.049897	-0.438599	-0.12481	0.204777	-0.421667
		6.99	139.84	-38.66		0	-0.14725	0.221778	-0.274056	0.258765	-0.20608	0.379413	-0.0403422	-0.419484	-0.0826492	0.258765	-0.401754
		-66.28	158.98	0.62		0	-0.350778	0.274944	-0.164944	0.378336	-0.0250527	0.429373	0.0450588	-0.349873	0.107471	0.378336	-0.315219
		-33.09	151.73	-62.44		0	-0.258583	0.254806	-0.340111	0.32788	-0.216625	0.410449	-0.103196	-0.381406	-0.0875454	0.32788	-0.355093
		-25.89	157.71	-72.5		0	-0.238583	0.271417	-0.368056	0.336649	-0.253063	0.426058	-0.130237	-0.388246	-0.121143	0.336649	-0.36733
		-55.91	180.33	-42.19		0	-0.321972	0.33425	-0.283861	0.424213	-0.151714	0.485102	-0.0680679	-0.359725	-0.00904844	0.424213	-0.338895
		-30.17	197.5	-84.8		0	-0.250472	0.381944	-0.402222	0.444577	-0.295968	0.52992	-0.178728	-0.38418	-0.145146	0.444577	-0.380646
		-54.94	175.64	-47.37		0	-0.319278	0.321222	-0.29825	0.41105	-0.163213	0.47286	-0.0783012	-0.360647	-0.0227756	0.41105	-0.337933
		-23.45	194.11	-52.94		0	-0.231806	0.372528	-0.313722	0.429344	-0.226484	0.521072	-0.100474	-0.390564	-0.0772734	0.429344	-0.387806
		-27.76	201.52	-69.62		0	-0.243778	0.393111	-0.360056	0.452781	-0.264505	0.540414	-0.14412	-0.386469	-0.111774	0.452781	-0.385701
		-20.68	203.8	-64.98		0	-0.224111	0.399444	-0.347167	0.452006	-0.263666	0.546365	-0.134041	-0.393196	-0.109852	0.452006	-0.396024
		-31.01	211.09	-34.64		0	-0.252806	0.419694	-0.262889	0.480848	-0.180661	0.565394	-0.0645173	-0.383382	-0.0233837	0.480848	-0.386005
		-19.06	185.61	-34.67		0	-0.219611	0.348917	-0.262972	0.402986	-0.184225	0.498884	-0.0524857	-0.394735	-0.0390521	0.402986	-0.389497
		-10.35	177.17	-19.55		0	-0.195417	0.325472	-0.220972	0.37268	-0.155211	0.476854	-0.0121034	-0.40301	-0.0140467	0.37268	-0.396856
		13.68	196.69	-64.74		0	-0.128667	0.379694	-0.3465	0.400803	-0.304556	0.527806	-0.130086	-0.42584	-0.154119	0.400803	-0.437491
		118.69	169.11	204.53		0	0.163028	0.303083	0.401472	0.229046	0.219257	0.455815	0.530778	-0.525605	0.356592	0.229046	-0.561441
		133.16	173.43	149.34		0	0.203222	0.315083	0.248167	0.226575	0.065553	0.467092	0.395959	-0.539352	0.20494	0.226575	-0.582378
		139.25	193.44	148.44		0	0.220139	0.370667	0.245667	0.273021	0.0459344	0.519323	0.384289	-0.545138	0.194827	0.273021	-0.599832
		96.96	212.75	196.32		0	0.102667	0.424306	0.378667	0.363603	0.207137	0.569727	0.490298	-0.50496	0.365202	0.363603	-0.553811
		79.55	235.29	182.18		0	0.0543056	0.486917	0.339389	0.438978	0.185136	0.628562	0.445575	-0.48842	0.353909	0.438978	-0.541796
		66.37	239.01	186.6		0	0.0176944	0.49725	0.351667	0.46121	0.211204	0.638272	0.454441	-0.475898	0.381744	0.46121	-0.526361
		75.75	198.96	185.88		0	0.04375	0.386	0.349667	0.347758	0.216255	0.533731	0.471733	-0.48481	0.367769	0.347758	-0.519578
		43.73	-108.25	161.15		0	-0.0451944	-0.467361	0.280972	-0.423718	0.344487	-0.268166	0.558176	-0.454389	0.350069	-0.423718	-0.331855
		50.52	234.4	168.69		0	-0.0263333	0.484444	0.301917	0.464235	0.190995	0.626239	0.413546	-0.46084	0.359345	0.464235	-0.503485
		32.97	-109.57	169.06		0	-0.0750833	-0.471028	0.302944	-0.416941	0.378186	-0.271611	0.577831	-0.444166	0.38314	-0.416941	-0.317185
		41	223.41	186.25		0	-0.0527778	0.453917	0.350694	0.444593	0.250883	0.597552	0.461009	-0.451795	0.414013	0.444593	-0.48584
		59.49	209.6	185.19		0	-0.00141667	0.415556	0.34775	0.390979	0.230762	0.561505	0.465019	-0.469362	0.387331	0.390979	-0.503411
		10.39	-108.7	181.97		0	-0.137806	-0.468611	0.338806	-0.393218	0.438299	-0.26934	0.608475	-0.422714	0.443667	-0.393218	-0.288128
		25.68	215.69	191.83		0	-0.0953333	0.432472	0.366194	0.438997	0.287969	0.577401	0.4781	-0.43724	0.447431	0.438997	-0.462178
		75.05	171.15	167.24		0	0.0418056	0.30875	0.297889	0.275832	0.185538	0.46114	0.440103	-0.484145	0.323842	0.275832	-0.505454
		53.56	186.04	182.84		0	-0.0178889	0.350111	0.341222	0.335115	0.24404	0.500007	0.470558	-0.463728	0.389417	0.335115	-0.48448
		52.81	198.29	172.62		0	-0.0199722	0.384139	0.312833	0.367803	0.214614	0.531983	0.440153	-0.463015	0.365811	0.367803	-0.48932
		41.29	173.74	182.83		0	-0.0519722	0.315944	0.341194	0.314666	0.265872	0.467901	0.476377	-0.452071	0.405407	0.314666	-0.462623
		37.16	157.56	175.87		0	-0.0634444	0.271	0.321861	0.276356	0.262205	0.425667	0.467319	-0.448147	0.394054	0.276356	-0.449547
		-11.13	167.38	191.38		0	-0.197583	0.298278	0.364944	0.347867	0.357876	0.451299	0.499966	-0.402269	0.49439	0.347867	-0.391187
		50.83	144.94	160.11		0	-0.0254722	0.235944	0.278083	0.230427	0.212446	0.392725	0.435402	-0.461134	0.3383	0.230427	-0.461394
		27.6	150.75	158.04		0	-0.09	0.252083	0.272333	0.267663	0.235025	0.407891	0.427662	-0.439064	0.363639	0.267663	-0.433835
		17.41	136.13	173.92		0	-0.118306	0.211472	0.316444	0.239182	0.29347	0.369729	0.472808	-0.429383	0.415139	0.239182	-0.413591
		24.88	139.7	145.98		0	-0.0975556	0.221389	0.238833	0.241403	0.214812	0.379048	0.403899	-0.43648	0.338177	0.241403	-0.425036
		-3.93	145.39	159.6		0	-0.177583	0.237194	0.276667	0.283627	0.282475	0.3939	0.433961	-0.409109	0.408542	0.283627	-0.390138
		30.18	130.6	143.78		0	-0.0828333	0.196111	0.232722	0.212615	0.206925	0.355294	0.40293	-0.441516	0.325967	0.212615	-0.427631
		23.79	133.46	152		0	-0.100583	0.204056	0.255556	0.226151	0.233681	0.36276	0.421345	-0.435445	0.354081	0.226151	-0.42065
		25.59	135.48	162.97		0	-0.0955833	0.209667	0.286028	0.229714	0.256762	0.368032	0.446775	-0.437155	0.378122	0.229714	-0.423958
		31.39	118.47	164.85		0	-0.0794722	0.162417	0.29125	0.179803	0.261795	0.323632	0.459378	-0.442665	0.375075	0.179803	-0.423448
		47.26	115.17	156.96		0	-0.0353889	0.15325	0.269333	0.156112	0.22367	0.315018	0.441965	-0.457743	0.335382	0.156112	-0.442593
		67.57	103.47	155.2		0	0.0210278	0.12075	0.264444	0.106276	0.198486	0.284478	0.443289	-0.477038	0.304641	0.106276	-0.463542
		62.34	101.88	147.47		0	0.0065	0.116333	0.242972	0.107094	0.187472	0.280328	0.425449	-0.472069	0.292871	0.107094	-0.455961
		51.6	99.99	142.73		0	-0.0233333	0.111083	0.229806	0.112365	0.190984	0.275394	0.414944	-0.461866	0.295486	0.112365	-0.441046
		47.52	140.37	168.65		0	-0.0346667	0.22325	0.301806	0.221643	0.239481	0.380796	0.458116	-0.45799	0.363164	0.221643	-0.454903
		45.77	161.69	174.64		0	-0.0395278	0.282472	0.318444	0.278956	0.246047	0.436447	0.462399	-0.456327	0.379858	0.278956	-0.462746
		36.79	173.32	166.94		0	-0.0644722	0.314778	0.297056	0.317845	0.23372	0.466804	0.438351	-0.447796	0.373055	0.317845	-0.456551
		42.89	145.75	180.48		0	-0.0475278	0.238194	0.334667	0.240085	0.271427	0.39484	0.484019	-0.453591	0.397666	0.240085	-0.451416
		23.54	155.29	177.31		0	-0.101278	0.264694	0.325861	0.28337	0.284524	0.419741	0.471862	-0.435207	0.415294	0.28337	-0.430693
		35.77	177.74	178.42		0	-0.0673056	0.327056	0.328944	0.330352	0.260568	0.478342	0.463868	-0.446826	0.402003	0.330352	-0.457319
		47.22	181.84	178.86		0	-0.0355	0.338444	0.330167	0.330175	0.244735	0.489044	0.462978	-0.457705	0.388117	0.330175	-0.474211
		42.88	206.34	160.04		0	-0.0475556	0.4065	0.277889	0.39825	0.193487	0.552995	0.406066	-0.453581	0.348508	0.39825	-0.480184
		23.41	-113.66	168.39		0	-0.101639	-0.482389	0.301083	-0.418535	0.390994	-0.282287	0.578162	-0.435084	0.394006	-0.418535	-0.302765
		49.77	224.21	182.07		0	-0.0284167	0.456139	0.339083	0.438349	0.229002	0.59964	0.450574	-0.460127	0.392511	0.438349	-0.497666
		32.35	-107.85	182.09		0	-0.0768056	-0.46625	0.339139	-0.411863	0.409523	-0.267122	0.608359	-0.443577	0.415295	-0.411863	-0.317192
		-6.78	-115.66	196.22		0	-0.1855	-0.487944	0.378389	-0.395073	0.498294	-0.287508	0.646061	-0.406402	0.500356	-0.395073	-0.262413
		8.61	228.79	210.79		0	-0.14275	0.468861	0.418861	0.489409	0.349635	0.611595	0.517488	-0.421023	0.51532	0.489409	-0.446122
		45.07	-118.83	189.36		0	-0.0414722	-0.49675	0.359333	-0.452608	0.415627	-0.295782	0.631064	-0.455662	0.416182	-0.452608	-0.328578
		18.35	-87.86	195.74		0	-0.115694	-0.410722	0.377056	-0.346383	0.451136	-0.214943	0.6317	-0.430276	0.466403	-0.346383	-0.308416
		18.71	-105.77	194.7		0	-0.114694	-0.460472	0.374167	-0.393475	0.456672	-0.261692	0.637706	-0.430619	0.463432	-0.393475	-0.300379
		73.44	219.06	149.66		0	0.0373333	0.441833	0.249056	0.402419	0.12259	0.586198	0.375054	-0.482615	0.283653	0.402419	-0.526112
		78.19	227.69	174.14		0	0.0505278	0.465806	0.317056	0.420433	0.17118	0.608724	0.429844	-0.487128	0.336343	0.420433	-0.53641
		37.36	236.44	202.21		0	-0.0628889	0.490111	0.395028	0.482063	0.287838	0.631564	0.493213	-0.448337	0.457157	0.482063	-0.487279
		77.15	193.66	189.34		0	0.0476389	0.371278	0.359278	0.332594	0.225268	0.519897	0.482575	-0.48614	0.374266	0.332594	-0.518888
		81.83	208.92	181.47		0	0.0606389	0.413667	0.337417	0.36798	0.192979	0.55973	0.456393	-0.490586	0.349225	0.36798	-0.532245
		53.22	217.57	191.15		0	-0.0188333	0.437694	0.364306	0.41774	0.249496	0.582308	0.475571	-0.463405	0.409852	0.41774	-0.499014
		87.39	216.83	165.02		0	0.0760833	0.435639	0.291722	0.383345	0.142393	0.580377	0.413063	-0.495868	0.302396	0.383345	-0.543259
		80.96	206.45	164.69		0	0.0582222	0.406806	0.290806	0.362359	0.154922	0.553282	0.4172	-0.489759	0.309995	0.362359	-0.529936
		48.68	201.58	179.83		0	-0.0314444	0.393278	0.332861	0.380315	0.235786	0.54057	0.455935	-0.459092	0.388545	0.380315	-0.485493
		33	203.3	176.37		0	-0.075	0.398056	0.32325	0.399701	0.24711	0.54506	0.446794	-0.444195	0.400686	0.399701	-0.465846
		64.79	183.45	160.22		0	0.0133056	0.342917	0.278389	0.317685	0.176198	0.493246	0.417373	-0.474397	0.320345	0.317685	-0.497906
		-11.33	195	196.89		0	-0.198139	0.375	0.38025	0.420152	0.358272	0.523395	0.500101	-0.402079	0.507906	0.420152	-0.404047
		21.34	200.36	162.64		0	-0.107389	0.389889	0.285111	0.403105	0.230695	0.537386	0.415162	-0.433117	0.382875	0.403105	-0.449231
		21.66	196.43	163.5		0	-0.1065	0.378972	0.2875	0.392543	0.234213	0.527127	0.419097	-0.433421	0.384526	0.392543	-0.447782
		10.45	193.19	168.09		0	-0.137639	0.369972	0.30025	0.394735	0.261424	0.51867	0.431678	-0.422771	0.410198	0.394735	-0.431613
		16.01	210.24	156.74		0	-0.122194	0.417333	0.268722	0.433958	0.218765	0.563175	0.396275	-0.428053	0.375638	0.433958	-0.446968
		45.04	185.84	166.31		0	-0.0415556	0.349556	0.295306	0.342688	0.215489	0.499485	0.430888	-0.455633	0.360772	0.342688	-0.473265
		-9.19	192.52	203.34		0	-0.192194	0.368111	0.398167	0.411646	0.372174	0.516921	0.516795	-0.404112	0.520629	0.411646	-0.405662
		13.27	180.8	175.03		0	-0.129806	0.335556	0.319528	0.359715	0.280324	0.486329	0.454259	-0.42545	0.423213	0.359715	-0.429407
		45.74	160.84	162.16		0	-0.0396111	0.280111	0.283778	0.276766	0.216468	0.434228	0.43278	-0.456299	0.349875	0.276766	-0.462303
		31.3	184.26	150.73		0	-0.0797222	0.345167	0.252028	0.351617	0.196693	0.495361	0.394159	-0.44258	0.341225	0.351617	-0.454582
		46	170.19	166.8		0	-0.0388889	0.306083	0.296667	0.300925	0.222849	0.458634	0.439501	-0.456546	0.360698	0.300925	-0.467084
		21.19	159.56	179.89		0	-0.107806	0.276556	0.333028	0.296749	0.291769	0.430887	0.47604	-0.432975	0.424568	0.296749	-0.429654
		-18.17	147.3	194.64		0	-0.217139	0.2425	0.374	0.302141	0.384445	0.398886	0.517347	-0.39558	0.51142	0.302141	-0.372461
		22.98	150.32	172.54		0	-0.102833	0.250889	0.312611	0.27093	0.27614	0.406769	0.462748	-0.434675	0.40455	0.27093	-0.427601
		37.38	177.91	161.4		0	-0.0628333	0.327528	0.281667	0.329266	0.217442	0.478786	0.422843	-0.448356	0.358958	0.329266	-0.459501
		39.22	183.78	176.41		0	-0.0577222	0.343833	0.323361	0.34284	0.248361	0.494108	0.456163	-0.450104	0.392665	0.34284	-0.464691
		42.9	200.87	152.11		0	-0.0475	0.391306	0.255861	0.383953	0.176983	0.538717	0.389588	-0.4536	0.329405	0.383953	-0.477612
		51.65	181.31	165.45		0	-0.0231944	0.336972	0.292917	0.324583	0.206945	0.48766	0.430971	-0.461913	0.350076	0.324583	-0.479741
		13.38	176.98	174.65		0	-0.1295	0.324944	0.318472	0.34964	0.281081	0.476358	0.455159	-0.425555	0.422155	0.34964	-0.427736
		28.38	187.67	162.17		0	-0.0878333	0.354639	0.283806	0.363292	0.226404	0.504262	0.420059	-0.439806	0.372556	0.363292	-0.452391
		60.92	180.58	154.25		0	0.00255556	0.334944	0.261806	0.313871	0.168251	0.485755	0.404375	-0.47072	0.311035	0.313871	-0.491492
		41.82	174.65	192.27		0	-0.0505	0.318472	0.367417	0.316538	0.287457	0.470276	0.498653	-0.452574	0.427424	0.316538	-0.463747
		44.23	176.51	198.83		0	-0.0438056	0.323639	0.385639	0.319103	0.299209	0.475131	0.513551	-0.454864	0.44006	0.319103	-0.467776
		58.91	176.24	190.01		0	-0.00302778	0.322889	0.361139	0.304452	0.258961	0.474426	0.492461	-0.468811	0.399683	0.304452	-0.486807
		67.16	183.99	172.2		0	0.0198889	0.344417	0.311667	0.316843	0.201668	0.494656	0.445936	-0.476649	0.346072	0.316843	-0.501256
		48.4	209.71	170.74		0	-0.0322222	0.415861	0.307611	0.401802	0.210422	0.561792	0.430206	-0.458826	0.367044	0.401802	-0.48899
		72.07	183.28	176.72		0	0.0335278	0.342444	0.324222	0.310325	0.20647	0.492803	0.457146	-0.481313	0.350537	0.310325	-0.507327
		21.67	200.46	188.41		0	-0.106472	0.390167	0.356694	0.403052	0.29221	0.537647	0.477107	-0.433431	0.444437	0.403052	-0.44971
		19.67	210.08	179.42		0	-0.112028	0.416889	0.331722	0.430063	0.268624	0.562757	0.450911	-0.431531	0.425421	0.430063	-0.451669
		32.85	231.93	157.24		0	-0.0754167	0.477583	0.270111	0.474576	0.187686	0.619792	0.387175	-0.444052	0.354862	0.474576	-0.47925
		28.7	215.3	171.25		0	-0.0869444	0.431389	0.309028	0.43511	0.234705	0.576383	0.428777	-0.44011	0.393981	0.43511	-0.465934
		46.21	186.32	179.33		0	-0.0383056	0.350889	0.331472	0.342829	0.245056	0.500738	0.461981	-0.456745	0.390566	0.342829	-0.475021
		45.5	198.31	185.64		0	-0.0402778	0.384194	0.349	0.3748	0.255466	0.532035	0.471465	-0.45607	0.406672	0.3748	-0.479789
		59.97	195.76	175.93		0	-8.33333e-05	0.377111	0.322028	0.354397	0.214434	0.525379	0.449318	-0.469818	0.364428	0.354397	-0.497463
		84.06	193.82	198.67		0	0.0668333	0.371722	0.385194	0.326446	0.238619	0.520315	0.504943	-0.492705	0.387692	0.326446	-0.527982
		90.28	178.09	165.38		0	0.0841111	0.328028	0.292722	0.279478	0.15789	0.479255	0.432332	-0.498614	0.299491	0.279478	-0.528628
		91.75	157.68	184.13		0	0.0881944	0.271333	0.344806	0.224806	0.210772	0.42598	0.487133	-0.500011	0.342678	0.224806	-0.520851
		6.31	204.49	237.81		0	-0.149139	0.401361	0.493917	0.428165	0.42918	0.548166	0.594031	-0.418838	0.583322	0.428165	-0.431577
		5.16	194.23	235.14		0	-0.152333	0.372861	0.4865	0.402476	0.429132	0.521385	0.592482	-0.417745	0.5784	0.402476	-0.425202
		19.33	174.23	182.78		0	-0.112972	0.317306	0.341056	0.336808	0.29418	0.46918	0.476023	-0.431208	0.433947	0.336808	-0.434196
		36.72	153.77	165.35		0	-0.0646667	0.260472	0.292639	0.266881	0.239273	0.415774	0.443812	-0.447729	0.369321	0.266881	-0.447173
		37.04	157.46	174.27		0	-0.0637778	0.270722	0.317417	0.276209	0.25856	0.425406	0.463518	-0.448033	0.390362	0.276209	-0.449343
		20.53	171.85	190.92		0	-0.109639	0.310694	0.363667	0.329456	0.313326	0.462967	0.496736	-0.432348	0.451963	0.329456	-0.434631
		39.39	174.86	154.59		0	-0.05725	0.319056	0.26275	0.319395	0.199885	0.470824	0.40791	-0.450266	0.339952	0.319395	-0.460676
		24.07	185.53	172.01		0	-0.0998056	0.348694	0.311139	0.361801	0.256717	0.498676	0.444747	-0.435711	0.401852	0.361801	-0.44575
		40.97	173.77	158.37		0	-0.0528611	0.316028	0.27325	0.315049	0.207434	0.467979	0.417521	-0.451767	0.346983	0.315049	-0.46222
		50.43	147.81	151.48		0	-0.0265833	0.243917	0.254111	0.238299	0.190845	0.400217	0.413278	-0.460754	0.318062	0.238299	-0.462235
		46.68	163.43	172.56		0	-0.037	0.287306	0.312667	0.282634	0.239029	0.440989	0.456568	-0.457192	0.373667	0.282634	-0.464761
		44.79	146.49	158.92		0	-0.04225	0.24025	0.274778	0.240212	0.21673	0.396771	0.431803	-0.455396	0.343321	0.240212	-0.454247
		11.94	156.06	190.57		0	-0.1335	0.266833	0.362694	0.296401	0.331196	0.421751	0.503395	-0.424187	0.462332	0.296401	-0.415919
		8.77	149.88	196.69		0	-0.142306	0.249667	0.379694	0.283281	0.352991	0.40562	0.521053	-0.421175	0.481192	0.283281	-0.408846
		56.97	173.94	159.42		0	-0.00841667	0.3165	0.276167	0.300291	0.188997	0.468423	0.419966	-0.466968	0.328627	0.300291	-0.483183
		58.21	171.78	141.6		0	-0.00497222	0.3105	0.226667	0.293475	0.145537	0.462785	0.378124	-0.468146	0.28414	0.293475	-0.483775
		54.05	130.07	175.35		0	-0.0165278	0.194639	0.320417	0.188554	0.251969	0.353911	0.479127	-0.464193	0.37076	0.188554	-0.458532
		9.88	157.13	203.63		0	-0.139222	0.269806	0.398972	0.301151	0.364794	0.424544	0.534304	-0.42223	0.496438	0.301151	-0.413739
		17.91	162.73	189.3		0	-0.116917	0.285361	0.359167	0.30814	0.317181	0.439162	0.497171	-0.429858	0.451485	0.30814	-0.426879
		56.54	156.91	167.81		0	-0.00961111	0.269194	0.299472	0.256247	0.217831	0.42397	0.448239	-0.466559	0.349371	0.256247	-0.474532
		40.44	170.81	152.56		0	-0.0543333	0.307806	0.257111	0.307826	0.195555	0.460253	0.40495	-0.451263	0.333698	0.307826	-0.460122
		52.89	185.44	156.94		0	-0.01975	0.348444	0.269278	0.334186	0.182893	0.498441	0.408537	-0.463091	0.327986	0.334186	-0.483321
		30.33	184.39	149.31		0	-0.0824167	0.345528	0.248083	0.352878	0.194481	0.4957	0.390681	-0.441658	0.339075	0.352878	-0.453378
		43.21	155.47	160.44		0	-0.0466389	0.265194	0.279	0.265153	0.218183	0.420211	0.431193	-0.453895	0.349039	0.265153	-0.456451
		34.16	168.74	178.79		0	-0.0717778	0.302056	0.329972	0.308389	0.267834	0.454849	0.469033	-0.445297	0.404994	0.308389	-0.450943
		45.26	164.56	161.2		0	-0.0409444	0.290444	0.281111	0.286932	0.213018	0.443939	0.428704	-0.455842	0.348192	0.286932	-0.463444
		9.68	172.2	178.38		0	-0.139778	0.311667	0.328833	0.340678	0.297154	0.463881	0.466403	-0.422039	0.435957	0.340678	-0.420637
		45.8	122.05	199.68		0	-0.0394444	0.172361	0.388	0.175457	0.325075	0.332977	0.541466	-0.456356	0.440056	0.175457	-0.443955
		28.75	153.6	191.6		0	-0.0868056	0.26	0.365556	0.274009	0.312903	0.41533	0.507041	-0.440157	0.442871	0.274009	-0.43669
		66.79	155.92	164.58		0	0.0188611	0.266444	0.2905	0.243925	0.197154	0.421386	0.440939	-0.476297	0.328224	0.243925	-0.487439
		56.01	135.93	175.55		0	-0.0110833	0.210917	0.320972	0.201988	0.247109	0.369207	0.476824	-0.466056	0.368683	0.201988	-0.463874
		23.63	157.3	225.16		0	-0.101028	0.270278	0.458778	0.288532	0.398561	0.424988	0.586016	-0.435293	0.530286	0.288532	-0.431765
		18.46	171.78	186.84		0	-0.115389	0.3105	0.352333	0.33124	0.306246	0.462785	0.486954	-0.430381	0.44485	0.33124	-0.431896
		35.68	188.81	163.97		0	-0.0675556	0.357806	0.288806	0.359333	0.220665	0.507237	0.423848	-0.446741	0.367359	0.359333	-0.46246
		47.01	159.12	171.36		0	-0.0360833	0.275333	0.309333	0.27107	0.237759	0.429739	0.455729	-0.457505	0.370349	0.27107	-0.463144
		21.42	196.62	203.95		0	-0.107167	0.3795	0.399861	0.393267	0.331743	0.527623	0.516315	-0.433193	0.482147	0.393267	-0.447559
		19.09	208.89	186.88		0	-0.113639	0.413583	0.352444	0.427508	0.287892	0.559651	0.469422	-0.43098	0.444124	0.427508	-0.450347
		10.8	207.66	193.08		0	-0.136667	0.410167	0.369667	0.432173	0.31421	0.556441	0.484921	-0.423104	0.469858	0.432173	-0.438943
		-9.39	205.86	179.67		0	-0.19275	0.405167	0.332417	0.446657	0.309157	0.551742	0.453517	-0.403922	0.463949	0.446657	-0.411737
		34.69	189.49	170		0	-0.0703056	0.359694	0.305556	0.362048	0.23614	0.509012	0.438031	-0.4458	0.383157	0.362048	-0.461491
		-39.65	218.12	184.91		0	-0.276806	0.439222	0.346972	0.507407	0.355431	0.583744	0.460298	-0.375173	0.516048	0.507407	-0.378068
		64.75	200.07	124.03		0	0.0131944	0.389083	0.177861	0.361106	0.0812957	0.536629	0.322418	-0.474359	0.233338	0.361106	-0.505749
		75.94	189.18	82.12		0	0.0442778	0.358833	0.0614444	0.322049	-0.0289554	0.508203	0.226771	-0.48499	0.117914	0.322049	-0.515181
		183.9	181.95	-18.81		0	0.344167	0.33875	-0.218917	0.200609	-0.409222	0.489331	-0.0125939	-0.587558	-0.265788	0.200609	-0.652648
		-78.99	118.73	-90.54		0	-0.386083	0.163139	-0.418167	0.285349	-0.208642	0.32431	-0.155118	-0.337798	-0.0952381	0.285349	-0.279511
		-55.03	111.38	233.56		0	-0.319528	0.142722	0.482111	0.2434	0.543242	0.305125	0.628037	-0.360561	0.653154	0.2434	-0.307291
		-20.01	46.83	-71.58		0	-0.22225	-0.0365833	-0.3655	0.0416369	-0.205853	0.136633	-0.075353	-0.393832	-0.126604	0.0416369	-0.322333
		-33.93	45.14	-66.26		0	-0.260917	-0.0412778	-0.350722	0.0504503	-0.174085	0.132222	-0.0617523	-0.380608	-0.0956386	0.0504503	-0.303363
		-29.73	73.31	-74.56		0	-0.24925	0.0369722	-0.373778	0.119991	-0.212914	0.205753	-0.0951005	-0.384598	-0.121087	0.119991	-0.322226
		17.18	41.61	-40.3		0	-0.118944	-0.0510833	-0.278611	-0.00732124	-0.176663	0.123007	0.00237462	-0.429165	-0.0998937	-0.00732124	-0.368391
		27.82	45.03	-48.21		0	-0.0893889	-0.0415833	-0.300583	-0.00850275	-0.211203	0.131935	-0.0182785	-0.439274	-0.132809	-0.00850275	-0.383902
		4.16	62.98	-27.72		0	-0.155111	0.00827778	-0.243667	0.0608297	-0.139559	0.178789	0.022486	-0.416795	-0.0526381	0.0608297	-0.36155
		12.92	58.58	-13.56		0	-0.130778	-0.00394444	-0.204333	0.0410221	-0.114838	0.167304	0.0586398	-0.425118	-0.0300074	0.0410221	-0.370893
		34.05	81.74	-32.07		0	-0.0720833	0.0603889	-0.25575	0.0814009	-0.197945	0.227757	0.00311005	-0.445192	-0.102113	0.0814009	-0.409472
		36.45	107.36	-42.08		0	-0.0654167	0.131556	-0.283556	0.145996	-0.237328	0.294632	-0.0331405	-0.447472	-0.129325	0.145996	-0.424774
		48.52	108.98	-54.81		0	-0.0318889	0.136056	-0.318917	0.138757	-0.284474	0.29886	-0.0645337	-0.45894	-0.175702	0.138757	-0.441297
		33.37	135.25	-49.1		0	-0.0739722	0.209028	-0.303056	0.221722	-0.263444	0.367432	-0.0632765	-0.444546	-0.142193	0.221722	-0.434003
		7.08	194.43	-51.6		0	-0.147	0.373417	-0.31	0.401174	-0.263258	0.521907	-0.0974027	-0.419569	-0.113895	0.401174	-0.427803
		-27.49	222.68	-36.59		0	-0.243028	0.451889	-0.268306	0.507757	-0.195451	0.595647	-0.0747138	-0.386726	-0.0326687	0.507757	-0.396105
		-18.17	199.09	-37.17		0	-0.217139	0.386361	-0.269917	0.437327	-0.197804	0.534071	-0.0649032	-0.39558	-0.0462277	0.437327	-0.397062
		-25.68	207.29	-33.06		0	-0.238	0.409139	-0.2585	0.465866	-0.182011	0.555475	-0.0589113	-0.388446	-0.0265391	0.465866	-0.391156
		-19.19	211.42	-55.82		0	-0.219972	0.420611	-0.321722	0.47048	-0.247195	0.566255	-0.115625	-0.394611	-0.0897614	0.47048	-0.401588
		-25.22	-119.77	-80.41		0	-0.236722	-0.499361	-0.390028	-0.388282	-0.141155	-0.298236	-0.017455	-0.388883	-0.141046	-0.388282	-0.236394
		11.81	-92.83	235.22		0	-0.133861	-0.424528	0.486722	-0.353142	0.557006	-0.227916	0.729035	-0.424063	0.569913	-0.353142	-0.29752
		49.2	-101.34	187.26		0	-0.03	-0.448167	0.3535	-0.410878	0.396876	-0.250129	0.617704	-0.459586	0.40574	-0.410878	-0.342276
		45.15	-97.59	157.32		0	-0.04125	-0.43775	0.270333	-0.397242	0.328356	-0.24034	0.543898	-0.455738	0.339002	-0.397242	-0.338772
		39.43	-84.2	181.73		0	-0.0571389	-0.400556	0.338139	-0.356856	0.388182	-0.205389	0.596259	-0.450304	0.405188	-0.356856	-0.337667
		47.4	-81.2	145.03		0	-0.035	-0.392222	0.236194	-0.356598	0.288069	-0.197558	0.506547	-0.457876	0.3065	-0.356598	-0.349494
		39.44	-64.83	164.29		0	-0.0571111	-0.34675	0.289694	-0.306305	0.337014	-0.154828	0.545104	-0.450313	0.363221	-0.306305	-0.346882
		75.19	-106.25	153.14		0	0.0421944	-0.461806	0.258722	-0.448387	0.283209	-0.262945	0.537957	-0.484278	0.28974	-0.448387	-0.373864
		111.98	220.44	138.49		0	0.144389	0.445667	0.218028	0.369406	0.0447635	0.5898	0.347527	-0.51923	0.206482	0.369406	-0.577067
		98.71	207.36	185.02		0	0.107528	0.409333	0.347278	0.347871	0.18023	0.555658	0.465674	-0.506623	0.335735	0.347871	-0.553534
		88.15	179.24	208.67		0	0.0781944	0.331222	0.412972	0.284503	0.264263	0.482257	0.535925	-0.49659	0.40641	0.284503	-0.526394
		-55.63	197.23	-28.74		0	-0.321194	0.381194	-0.2465	0.468061	-0.127751	0.529216	-0.0437402	-0.359991	0.0229418	0.468061	-0.347289
		-57.82	209.48	-55.73		0	-0.327278	0.415222	-0.321472	0.502117	-0.19564	0.561191	-0.114487	-0.357911	-0.0391278	0.502117	-0.35025
		-33.15	218.37	-68.69		0	-0.25875	0.439917	-0.357472	0.501884	-0.263237	0.584397	-0.149887	-0.381349	-0.102502	0.501884	-0.38667
		-59.43	178.95	-37.94		0	-0.33175	0.330417	-0.272056	0.423955	-0.13624	0.4815	-0.0571884	-0.356381	0.00576953	0.423955	-0.333646
		-43.8	177.95	-54.85		0	-0.288333	0.327639	-0.319028	0.406496	-0.196843	0.47889	-0.0973926	-0.371231	-0.0553088	0.406496	-0.35357
		-38.18	196.85	-62.41		0	-0.272722	0.380139	-0.340028	0.45049	-0.231343	0.528224	-0.124557	-0.37657	-0.0808301	0.45049	-0.369883
		-5.39	171.34	-70.06		0	-0.181639	0.309278	-0.361278	0.35275	-0.280423	0.461636	-0.130842	-0.407722	-0.142028	0.35275	-0.40056
		-71.61	189.63	-4.77		0	-0.365583	0.360083	-0.179917	0.463405	-0.0456223	0.509378	0.0175329	-0.344809	0.101461	0.463405	-0.322823
		-13.92	165.99	-39.23		0	-0.205333	0.294417	-0.275639	0.346889	-0.192583	0.447671	-0.0541353	-0.399618	-0.0567301	0.346889	-0.386886
		18.12	148.07	-76.26		0	-0.116333	0.244639	-0.3785	0.269674	-0.314968	0.400895	-0.134703	-0.430058	-0.187627	0.269674	-0.42019
		49.83	139.92	-79.59		0	-0.02825	0.222	-0.38775	0.218274	-0.360492	0.379622	-0.138842	-0.460184	-0.237023	0.218274	-0.457704
		30.91	129.87	-53.49		0	-0.0808056	0.194083	-0.31525	0.210016	-0.268239	0.353389	-0.0712816	-0.442209	-0.149543	0.210016	-0.428237
		42.94	124.64	-40.79		0	-0.0473889	0.179556	-0.279972	0.184935	-0.250903	0.339737	-0.0382457	-0.453638	-0.134693	0.184935	-0.441453
		72.02	133.52	-49.92		0	0.0333889	0.204222	-0.305333	0.180486	-0.315038	0.362916	-0.0644273	-0.481266	-0.194609	0.180486	-0.483624
		50.9	157.37	-50.66		0	-0.0252778	0.270472	-0.307389	0.262806	-0.300583	0.425171	-0.0775369	-0.461201	-0.168825	0.262806	-0.46739
		69.58	135.49	-35.49		0	0.0266111	0.209694	-0.26525	0.187947	-0.278076	0.368058	-0.0306499	-0.478948	-0.156711	0.187947	-0.481376
		60.37	144.11	-39.54		0	0.00102778	0.233639	-0.2765	0.219197	-0.279894	0.390559	-0.0444875	-0.470198	-0.154434	0.219197	-0.47345
		57.22	132.37	-3.52		0	-0.00772222	0.201028	-0.176444	0.191545	-0.183555	0.359914	0.04774	-0.467205	-0.0636721	0.191545	-0.463762
		58.43	131.6	-31.06		0	-0.00436111	0.198889	-0.252944	0.188386	-0.251019	0.357904	-0.0181452	-0.468355	-0.131502	0.188386	-0.464976
		42.87	153.48	-3.51		0	-0.0475833	0.259667	-0.176417	0.260281	-0.17483	0.415017	0.0377362	-0.453572	-0.0449194	0.260281	-0.455061
		40.8	158.45	-31.91		0	-0.0533333	0.273472	-0.255306	0.275221	-0.242809	0.42799	-0.0329444	-0.451605	-0.110538	0.275221	-0.454721
		40.32	166.37	-44.3		0	-0.0546667	0.295472	-0.289722	0.29635	-0.275751	0.448663	-0.0665124	-0.451149	-0.139717	0.29635	-0.457856
		61.86	185.47	-71.56		0	0.00516667	0.348528	-0.365444	0.325742	-0.378513	0.498519	-0.141163	-0.471613	-0.233407	0.325742	-0.495042
		36.74	199.94	-56.57		0	-0.0646111	0.388722	-0.323806	0.387378	-0.316542	0.536289	-0.111976	-0.447748	-0.164562	0.387378	-0.469131
		17.73	189.87	-45.55		0	-0.117417	0.36075	-0.293194	0.379153	-0.260438	0.510004	-0.0806826	-0.429687	-0.113241	0.379153	-0.439537
		-12.96	217.86	-43.42		0	-0.202667	0.4385	-0.287278	0.481371	-0.228556	0.583065	-0.0888546	-0.40053	-0.0680626	0.481371	-0.412778
		0.67	223.98	-84.63		0	-0.164806	0.4555	-0.40175	0.484397	-0.348388	0.59904	-0.190898	-0.413479	-0.184987	0.484397	-0.433475
		-17.63	201.94	-58.63		0	-0.215639	0.394278	-0.329528	0.444253	-0.251488	0.54151	-0.117882	-0.396093	-0.0985573	0.444253	-0.399121
		14.78	176.23	-66.21		0	-0.125611	0.322861	-0.350583	0.346352	-0.299809	0.4744	-0.123903	-0.426885	-0.159091	0.346352	-0.429207
		52	193.32	-65.58		0	-0.0222222	0.370333	-0.348833	0.3556	-0.354988	0.51901	-0.130506	-0.462246	-0.206152	0.3556	-0.485902
		33.41	184.66	-38.87		0	-0.0738611	0.346278	-0.274639	0.350657	-0.262358	0.496405	-0.0621381	-0.444584	-0.117636	0.350657	-0.457526
		56.28	161.76	-38.94		0	-0.0103333	0.282667	-0.274833	0.269154	-0.281496	0.43663	-0.0514283	-0.466312	-0.147653	0.269154	-0.476496
		33.95	153.79	-10.01		0	-0.0723611	0.260528	-0.194472	0.269565	-0.178972	0.415826	0.0219524	-0.445097	-0.0489142	0.269565	-0.443567
		43.52	148.57	5.11		0	-0.0457778	0.246028	-0.152472	0.246847	-0.15261	0.402201	0.0608051	-0.454189	-0.0250313	0.246847	-0.453577
		43	134.23	-19.44		0	-0.0472222	0.206194	-0.220667	0.20991	-0.204177	0.364769	0.00855889	-0.453695	-0.0834107	0.20991	-0.446087
		58.72	132.45	-6.77		0	-0.00355556	0.20125	-0.185472	0.190329	-0.193369	0.360123	0.0398837	-0.46863	-0.0734481	0.190329	-0.465758
		46.98	150.44	5.83		0	-0.0361667	0.251222	-0.150472	0.248441	-0.156282	0.407082	0.0616489	-0.457477	-0.027815	0.248441	-0.458981
		41.81	115.8	13.7		0	-0.0505278	0.155	-0.128611	0.162934	-0.114147	0.316662	0.0970361	-0.452565	-0.00213516	0.162934	-0.435779
		39.59	122.47	4.14		0	-0.0566944	0.173528	-0.155167	0.182453	-0.137416	0.334073	0.0708699	-0.450456	-0.0222356	0.182453	-0.43605
		72.81	131.35	-36.58		0	0.0355833	0.198194	-0.268278	0.174072	-0.282947	0.357252	-0.0313055	-0.482017	-0.163549	0.174072	-0.483625
		46.15	145.07	-52.88		0	-0.0384722	0.236306	-0.313556	0.235213	-0.293882	0.393065	-0.0770346	-0.456688	-0.167966	0.235213	-0.455347
		55.15	119.36	-40.23		0	-0.0134722	0.164889	-0.278417	0.159553	-0.262984	0.325955	-0.0343904	-0.465239	-0.149281	0.159553	-0.45488
		26.3	140.83	-35.11		0	-0.0936111	0.224528	-0.264194	0.243004	-0.223213	0.381997	-0.0322725	-0.437829	-0.0993112	0.243004	-0.427426
		40.69	135.87	-55.58		0	-0.0536389	0.21075	-0.321056	0.216386	-0.288881	0.36905	-0.0791595	-0.451501	-0.167335	0.216386	-0.443851
		34.24	154.51	-49.83		0	-0.0715556	0.262528	-0.305083	0.271169	-0.275485	0.417705	-0.0741817	-0.445373	-0.145085	0.271169	-0.444287
		56.79	151.82	-72.53		0	-0.00891667	0.255056	-0.368139	0.242724	-0.358245	0.410684	-0.127512	-0.466797	-0.229123	0.242724	-0.47244
		3.46	177.25	-43.07		0	-0.157056	0.325694	-0.286306	0.359769	-0.229853	0.477063	-0.0687218	-0.41613	-0.0886509	0.359769	-0.414918
		69.24	190.77	-108.44		0	0.0256667	0.36325	-0.467889	0.332565	-0.479382	0.512353	-0.2324	-0.478625	-0.331758	0.332565	-0.507191
		0.15	186.55	-49.22		0	-0.16625	0.351528	-0.303389	0.387189	-0.244745	0.501338	-0.0879341	-0.412985	-0.0991255	0.387189	-0.415016
		-76	208.83	-10.07		0	-0.377778	0.413417	-0.194639	0.517692	-0.0617631	0.559495	-0.00433748	-0.340639	0.0944403	0.517692	-0.326214
		-27.54	213.04	-54		0	-0.243167	0.425111	-0.316667	0.482642	-0.232689	0.570484	-0.112017	-0.386678	-0.0744854	0.482642	-0.39146
		-28.53	230.19	-39.3		0	-0.245917	0.47275	-0.275833	0.528348	-0.204181	0.61525	-0.0848005	-0.385738	-0.0378306	0.528348	-0.398315
		-13.11	225.72	-51.77		0	-0.203083	0.460333	-0.310472	0.50203	-0.252181	0.603582	-0.112675	-0.400388	-0.0879538	0.50203	-0.416316
		-22.08	-117.75	-56.18		0	-0.228	-0.49375	-0.322722	-0.385993	-0.0879245	-0.292963	0.0398737	-0.391866	-0.0868556	-0.385993	-0.241452
		-30.19	217.42	-43.22		0	-0.250528	0.437278	-0.286722	0.496592	-0.205378	0.581917	-0.0881645	-0.384161	-0.0450941	0.496592	-0.390082
		-3.34	210.88	-28.41		0	-0.175944	0.419111	-0.245583	0.454012	-0.201687	0.564846	-0.0494305	-0.40967	-0.0445095	0.454012	-0.422018
		51.19	172.53	-61.81		0	-0.0244722	0.312583	-0.338361	0.302102	-0.334986	0.464742	-0.111561	-0.461476	-0.196026	0.302102	-0.474969
		39.75	181.96	-65.53		0	-0.05625	0.338778	-0.348694	0.337586	-0.333484	0.489357	-0.12499	-0.450608	-0.190044	0.337586	-0.464518
		42.1	149.72	-45.3		0	-0.0497222	0.249222	-0.2925	0.251198	-0.27257	0.405202	-0.0610088	-0.45284	-0.144446	0.251198	-0.45227
		17.47	163.78	-51.33		0	-0.118139	0.288278	-0.30925	0.311298	-0.26161	0.441903	-0.0821936	-0.42944	-0.126806	0.311298	-0.426804
		15.81	154.24	-47.48		0	-0.12275	0.261778	-0.298556	0.287974	-0.24565	0.417001	-0.0684002	-0.427863	-0.115378	0.287974	-0.420106
		-3.26	153.46	-23.78		0	-0.175722	0.259611	-0.232722	0.304055	-0.163377	0.414965	-0.0110163	-0.409746	-0.0334759	0.304055	-0.394846
		46.77	146.05	-68.07		0	-0.03675	0.239028	-0.35575	0.237182	-0.331698	0.395623	-0.114042	-0.457277	-0.205317	0.237182	-0.456622
		31.84	144.16	-41.46		0	-0.0782222	0.233778	-0.281833	0.246433	-0.247301	0.390689	-0.04913	-0.443093	-0.121817	0.246433	-0.436239
		51.67	143.98	-55.38		0	-0.0231389	0.233278	-0.3205	0.227123	-0.306582	0.390219	-0.0825308	-0.461932	-0.181184	0.227123	-0.462034
		38.84	150.08	-70.1		0	-0.0587778	0.250222	-0.361389	0.255235	-0.328146	0.406142	-0.120839	-0.449743	-0.19985	0.255235	-0.448187
		28.84	156.56	-50.43		0	-0.0865556	0.268222	-0.30675	0.28165	-0.270854	0.423057	-0.0765988	-0.440243	-0.13948	0.28165	-0.438214
		33.51	162.83	-57.36		0	-0.0735833	0.285639	-0.326	0.29358	-0.296599	0.439423	-0.0962483	-0.444679	-0.162246	0.29358	-0.447287
		38.23	182.94	-49.29		0	-0.0604722	0.3415	-0.303583	0.341588	-0.292898	0.491915	-0.0863877	-0.449164	-0.148993	0.341588	-0.463
		37.92	180.74	-59.45		0	-0.0613333	0.335389	-0.331806	0.33614	-0.31589	0.486173	-0.109784	-0.448869	-0.17303	0.33614	-0.46155
		51.48	167.57	-61.75		0	-0.0236667	0.298806	-0.338194	0.28888	-0.332864	0.451795	-0.109061	-0.461752	-0.19626	0.28888	-0.472992
		55.38	180.2	-76.91		0	-0.0128333	0.333889	-0.380306	0.318142	-0.380423	0.484763	-0.151529	-0.465457	-0.23782	0.318142	-0.484081
		30.48	195.13	-34.55		0	-0.082	0.375361	-0.262639	0.38077	-0.253115	0.523734	-0.0567193	-0.441801	-0.10342	0.38077	-0.458676
		38.46	189.05	-56.39		0	-0.0598333	0.358472	-0.323306	0.357318	-0.313181	0.507864	-0.10637	-0.449382	-0.166373	0.357318	-0.466203
		71.59	178.26	-66.67		0	0.0321944	0.3285	-0.351861	0.297678	-0.376024	0.479699	-0.125974	-0.480857	-0.234342	0.297678	-0.504316
		31.96	219.74	-63.48		0	-0.0778889	0.443722	-0.343	0.443602	-0.336332	0.587973	-0.138005	-0.443207	-0.174946	0.443602	-0.472298
		45.44	206.9	-45.21		0	-0.0404444	0.408056	-0.29225	0.39728	-0.303875	0.554457	-0.0879544	-0.456013	-0.148588	0.39728	-0.483792
		42.14	191.53	-40.17		0	-0.0496111	0.365361	-0.27825	0.360295	-0.280142	0.514337	-0.0685288	-0.452878	-0.132157	0.360295	-0.472184
		26.8	201.36	-34.26		0	-0.0922222	0.392667	-0.261833	0.400528	-0.250574	0.539996	-0.0589811	-0.438304	-0.097919	0.400528	-0.456832
		60.91	190.83	-64.7		0	0.00252778	0.363417	-0.346389	0.340635	-0.363317	0.51251	-0.127206	-0.470711	-0.215664	0.340635	-0.496348
		42.62	161.8	-29.15		0	-0.0482778	0.282778	-0.247639	0.282236	-0.240136	0.436734	-0.0278963	-0.453334	-0.106273	0.282236	-0.458687
		26.2	155.42	-18.51		0	-0.0938889	0.265056	-0.218083	0.281183	-0.19008	0.420081	0.000730279	-0.437734	-0.0592473	0.281183	-0.434227
		45.81	168	-52.92		0	-0.0394167	0.3	-0.313667	0.295389	-0.304427	0.452918	-0.0880232	-0.456365	-0.167618	0.295389	-0.465796
		15.31	191.49	-41.68		0	-0.124139	0.36525	-0.282444	0.385681	-0.248739	0.514233	-0.0721423	-0.427388	-0.100773	0.385681	-0.437148
		74.27	151.49	-58.94		0	0.0396389	0.254139	-0.330389	0.225255	-0.34821	0.409823	-0.0946623	-0.483404	-0.219244	0.225255	-0.495097
		46.63	166.29	-41		0	-0.0371389	0.29525	-0.280556	0.290146	-0.276009	0.448454	-0.0585358	-0.457144	-0.140014	0.290146	-0.466054
		53.39	135.41	-52.6		0	-0.0183611	0.209472	-0.312778	0.203119	-0.298068	0.36785	-0.0717722	-0.463566	-0.176742	0.203119	-0.460208
		57.69	119.74	-40.23		0	-0.00641667	0.165944	-0.278417	0.158131	-0.266479	0.326947	-0.0345709	-0.467652	-0.152596	0.158131	-0.458376
		57.39	126.64	-38.54		0	-0.00725	0.185111	-0.273722	0.176427	-0.2653	0.344958	-0.0337831	-0.467367	-0.148139	0.176427	-0.461262
		64.41	136.84	-62.34		0	0.01225	0.213444	-0.339833	0.196382	-0.336561	0.371582	-0.0958823	-0.474036	-0.214555	0.196382	-0.475269
		43.82	140.56	-53.07		0	-0.0449444	0.223778	-0.314083	0.225654	-0.289155	0.381292	-0.0753492	-0.454474	-0.165382	0.225654	-0.450164
		50.31	158.24	-72.32		0	-0.0269167	0.272889	-0.367556	0.265638	-0.352333	0.427442	-0.130056	-0.46064	-0.220161	0.265638	-0.467033
		18.85	181.52	-61.67		0	-0.114306	0.337556	-0.337972	0.356293	-0.296712	0.488209	-0.115495	-0.430752	-0.153481	0.356293	-0.437032
		66.64	127.69	-67.41		0	0.0184444	0.188028	-0.353917	0.17038	-0.347322	0.347698	-0.103732	-0.476155	-0.229662	0.17038	-0.473833
		36.81	157.31	-72.17		0	-0.0644167	0.270306	-0.367139	0.276036	-0.333911	0.425014	-0.129253	-0.447815	-0.202181	0.276036	-0.448972
		2.25	180.35	-49.97		0	-0.160417	0.334306	-0.305472	0.36901	-0.246345	0.485155	-0.0867932	-0.414981	-0.10367	0.36901	-0.414811
		45.64	153.25	-56.17		0	-0.0398889	0.259028	-0.322694	0.257049	-0.305016	0.414417	-0.0888348	-0.456204	-0.175215	0.257049	-0.458567
		38.03	166.83	-65.74		0	-0.0610278	0.29675	-0.349278	0.299727	-0.324557	0.449864	-0.118308	-0.448974	-0.188305	0.299727	-0.455086
		14.17	191.35	-43.15		0	-0.127306	0.364861	-0.286528	0.386398	-0.250721	0.513867	-0.0756121	-0.426305	-0.102821	0.386398	-0.435594
		-2.31	216.12	-56.45		0	-0.173083	0.433667	-0.323472	0.466711	-0.272974	0.578523	-0.119373	-0.410648	-0.113308	0.466711	-0.425852
		59.35	180.48	-46.73		0	-0.00180556	0.334667	-0.296472	0.315101	-0.313136	0.485494	-0.0790607	-0.469229	-0.170399	0.315101	-0.489396
		62.56	205.5	-79.98		0	0.00711111	0.404167	-0.388833	0.37736	-0.409197	0.550803	-0.170933	-0.472278	-0.254576	0.37736	-0.50547
		31.09	222.36	-38.41		0	-0.0803056	0.451	-0.273361	0.451267	-0.276132	0.594811	-0.0789401	-0.44238	-0.113501	0.451267	-0.472407
		89.7	189.24	-54.37		0	0.0825	0.359	-0.317694	0.309133	-0.375286	0.50836	-0.101601	-0.498063	-0.228389	0.309133	-0.533168
		42.58	199.78	9.06		0	-0.0483889	0.388278	-0.1415	0.381412	-0.166207	0.535872	0.0459811	-0.453296	-0.0143022	0.381412	-0.476677
		63.33	198.6	-12.56		0	0.00925	0.385	-0.201556	0.358618	-0.244737	0.532792	-0.00546795	-0.47301	-0.0933933	0.358618	-0.503198
		49.31	198.34	26.31		0	-0.0296944	0.384278	-0.0935833	0.371259	-0.132809	0.532113	0.0881622	-0.45969	0.0184113	0.371259	-0.484776
		56.41	195.1	21.48		0	-0.00997222	0.375278	-0.107	0.356056	-0.152156	0.523656	0.0780822	-0.466436	-0.00247427	0.356056	-0.492504
		58.5	187.1	21.58		0	-0.00416667	0.353056	-0.106722	0.333189	-0.150843	0.502774	0.0821229	-0.468421	-0.00496143	0.333189	-0.491431
		16.81	198.7	75.35		0	-0.119972	0.385278	0.0426389	0.403076	0.0274085	0.533053	0.205963	-0.428813	0.1788	0.403076	-0.442531
		-7.96	203.86	89.08		0	-0.188778	0.399611	0.0807778	0.440077	0.0903146	0.546522	0.236541	-0.405281	0.244157	0.440077	-0.412654
		10.74	183.54	75.2		0	-0.136833	0.343167	0.0422222	0.369271	0.0421712	0.493481	0.212804	-0.423047	0.186361	0.369271	-0.427407
		-2.62	195.82	76.13		0	-0.173944	0.377278	0.0448056	0.414018	0.0560116	0.525535	0.209208	-0.410354	0.206035	0.414018	-0.415804
		56.69	194.01	48.21		0	-0.00919444	0.37225	-0.03275	0.352945	-0.0877009	0.520811	0.142902	-0.466702	0.0614627	0.352945	-0.492351
		52.99	170.19	69.48		0	-0.0194722	0.306083	0.0263333	0.294284	-0.020389	0.458634	0.205385	-0.463186	0.117459	0.294284	-0.476207
		46.43	193.85	60.15		0	-0.0376944	0.371806	0.000416667	0.362275	-0.0455111	0.520393	0.171702	-0.456954	0.103576	0.362275	-0.478885
		11.96	203.66	88.57		0	-0.133444	0.399056	0.0793611	0.42063	0.0631846	0.546	0.235409	-0.424206	0.216932	0.42063	-0.438557
		17.9	194.95	90.36		0	-0.116944	0.374861	0.0843333	0.392252	0.0638757	0.523264	0.243853	-0.429849	0.213486	0.392252	-0.442172
		67.38	193.08	68.84		0	0.0205	0.369667	0.0245556	0.340362	-0.0515828	0.518383	0.192972	-0.476858	0.0971389	0.340362	-0.505861
		68.4	176.08	55.99		0	0.0233333	0.322444	-0.0111389	0.295018	-0.0757509	0.474009	0.170135	-0.477827	0.0648954	0.295018	-0.499117
		33.23	182.67	113.14		0	-0.0743611	0.34075	0.147611	0.345633	0.104502	0.49121	0.304486	-0.444413	0.248278	0.345633	-0.456346
		56.01	177.82	71.14		0	-0.0110833	0.327278	0.0309444	0.311331	-0.0239617	0.478551	0.205754	-0.466056	0.117511	0.311331	-0.483773
		59.92	205.43	60.66		0	-0.000222222	0.403972	0.00183333	0.379686	-0.0673912	0.55062	0.167428	-0.46977	0.0871972	0.379686	-0.501992
		31.65	177.61	63.66		0	-0.07875	0.326694	0.0101667	0.333926	-0.0100631	0.478002	0.18786	-0.442912	0.13131	0.333926	-0.45188
		34.83	195.71	80.25		0	-0.0699167	0.376972	0.05625	0.378151	0.017098	0.525248	0.219171	-0.445933	0.167069	0.378151	-0.464629
		50.85	178.34	58.24		0	-0.0254167	0.328722	-0.00488889	0.317591	-0.0485068	0.479908	0.174474	-0.461153	0.0932131	0.317591	-0.477286
		5.38	169.94	89.71		0	-0.151722	0.305389	0.0825278	0.338864	0.0905327	0.457982	0.25417	-0.417954	0.228262	0.338864	-0.413951
		55.86	177.15	41.75		0	-0.0115	0.325417	-0.0506944	0.309725	-0.094149	0.476802	0.135371	-0.465913	0.0470056	0.309725	-0.483259
		37.67	144.51	65.56		0	-0.0620278	0.23475	0.0154444	0.241808	0.00237419	0.391603	0.208154	-0.448632	0.128024	0.241808	-0.444014
		15.27	182.23	60.75		0	-0.12425	0.339528	0.00208333	0.361548	0.00211995	0.490062	0.178665	-0.42735	0.145688	0.361548	-0.432697
		34.25	182.19	30.89		0	-0.0715278	0.339417	-0.0808611	0.343411	-0.0944644	0.489957	0.106852	-0.445382	0.0490843	0.343411	-0.457449
		50.44	157.2	29.45		0	-0.0265556	0.27	-0.0848611	0.2628	-0.107188	0.424727	0.115259	-0.460764	0.0244902	0.2628	-0.466708
		24.93	156.87	27.45		0	-0.0974167	0.269083	-0.0904167	0.286174	-0.0785482	0.423866	0.110604	-0.436528	0.0529728	0.286174	-0.433258
		15.71	157.71	51.46		0	-0.123028	0.271417	-0.0237222	0.297126	-0.00915488	0.426058	0.167964	-0.427768	0.122765	0.297126	-0.421624
		34.19	157.12	33.39		0	-0.0716944	0.269778	-0.0739167	0.278029	-0.0764631	0.424518	0.124775	-0.445325	0.0551767	0.278029	-0.445462
		38.59	142.41	73.85		0	-0.0594722	0.228917	0.0384722	0.235452	0.0221137	0.386121	0.229094	-0.449506	0.146766	0.235452	-0.444217
		53.57	134.41	83.67		0	-0.0178611	0.206694	0.06575	0.200338	0.0299863	0.365239	0.256517	-0.463737	0.150838	0.200338	-0.459968
		47.88	114.75	101.92		0	-0.0336667	0.152083	0.116444	0.154426	0.0906542	0.313922	0.309759	-0.458332	0.202167	0.154426	-0.443202
		45.15	138.16	83.63		0	-0.04125	0.217111	0.0656389	0.218126	0.0390979	0.375028	0.25464	-0.455738	0.161731	0.218126	-0.45076
		29.93	126.77	81.53		0	-0.0835278	0.185472	0.0598056	0.202855	0.0593207	0.345297	0.254999	-0.441278	0.176543	0.202855	-0.425485
		30.98	136.69	75.06		0	-0.0806111	0.213028	0.0418333	0.227751	0.0376737	0.371191	0.234722	-0.442276	0.159609	0.227751	-0.431568
		55.97	140.17	61.92		0	-0.0111944	0.222694	0.00533333	0.213093	-0.0282045	0.380274	0.201459	-0.466018	0.0953835	0.213093	-0.465836
		21.55	145.96	68.08		0	-0.106806	0.238778	0.0224444	0.260907	0.0287863	0.395388	0.213527	-0.433317	0.155125	0.260907	-0.423664
		40.01	147.87	38.65		0	-0.0555278	0.244083	-0.0593056	0.248355	-0.0670113	0.400373	0.141822	-0.450855	0.0602344	0.248355	-0.448664
		17.03	164.2	29.32		0	-0.119361	0.289444	-0.0852222	0.312813	-0.0672211	0.442999	0.111621	-0.429022	0.0677818	0.312813	-0.426429
		35.36	152.22	27.63		0	-0.0684444	0.256167	-0.0899167	0.264127	-0.0895188	0.411728	0.113246	-0.446437	0.0397933	0.264127	-0.444661
		31.98	144.17	38.4		0	-0.0778333	0.233806	-0.06	0.246326	-0.0553749	0.390715	0.142979	-0.443226	0.0701132	0.246326	-0.436426
		51.96	144.3	33.52		0	-0.0223333	0.234167	-0.0735556	0.227683	-0.0932526	0.391055	0.131177	-0.462208	0.0322973	0.227683	-0.462564
		48.14	137.48	41.3		0	-0.0329444	0.215222	-0.0519444	0.21351	-0.0663116	0.373253	0.153133	-0.458579	0.0559987	0.21351	-0.454339
		7.16	158.68	50.01		0	-0.146778	0.274111	-0.02775	0.307781	-0.00194497	0.42859	0.164015	-0.419645	0.130436	0.307781	-0.410925
		14.95	172.79	64.57		0	-0.125139	0.313306	0.0126944	0.337211	0.0162114	0.465421	0.192338	-0.427046	0.155295	0.337211	-0.427795
		57.55	157.01	30.49		0	-0.00680556	0.269472	-0.0819722	0.255549	-0.113875	0.424231	0.117851	-0.467519	0.0177126	0.255549	-0.475898
		47.81	160.08	63.22		0	-0.0338611	0.278	0.00894444	0.272816	-0.0238852	0.432245	0.195128	-0.458265	0.109161	0.272816	-0.464644
		50.22	167.03	32.51		0	-0.0271667	0.297306	-0.0763611	0.288667	-0.104209	0.450386	0.11795	-0.460555	0.0321385	0.288667	-0.471091
		38.54	165.81	51.7		0	-0.0596111	0.293917	-0.0230556	0.29658	-0.0422213	0.447201	0.164694	-0.449458	0.0935464	0.29658	-0.455267
		35.64	141.25	29.36		0	-0.0676667	0.225694	-0.0851111	0.235227	-0.0805115	0.383093	0.122619	-0.446703	0.0435896	0.235227	-0.439816
		-12	135.97	86.03		0	-0.2	0.211028	0.0723056	0.266705	0.1205	0.369311	0.261454	-0.401442	0.242093	0.266705	-0.375131
		15.19	153.45	54.9		0	-0.124472	0.259583	-0.0141667	0.286501	0.00182276	0.414939	0.178263	-0.427274	0.131719	0.286501	-0.418921
		9.61	189.16	55.2		0	-0.139972	0.358778	-0.0133333	0.385014	-0.00713619	0.508151	0.162022	-0.421973	0.139723	0.385014	-0.428602
		36.19	135.36	45.82		0	-0.0661389	0.209333	-0.0393889	0.21933	-0.0388348	0.367719	0.165013	-0.447225	0.0824684	0.21933	-0.437736
		68.86	139.81	30.34		0	0.0246111	0.221694	-0.0823889	0.199907	-0.120826	0.379335	0.12566	-0.478264	0.00259073	0.199907	-0.482488
		61.14	121.95	51.96		0	0.00316667	0.172083	-0.0223333	0.160622	-0.0502571	0.332716	0.186154	-0.470929	0.064676	0.160622	-0.463929
		41.59	149.77	61.26		0	-0.0511389	0.249361	0.0035	0.251813	-0.0155848	0.405333	0.195311	-0.452356	0.112564	0.251813	-0.451629
		42.52	159.17	44.57		0	-0.0485556	0.275472	-0.0428611	0.275466	-0.0614137	0.429869	0.150696	-0.453239	0.0711999	0.275466	-0.457308
		73.14	149.24	34.9		0	0.0365	0.247889	-0.0697222	0.220456	-0.119922	0.403949	0.13215	-0.48233	0.00797443	0.220456	-0.492554
		22.78	174.13	63.21		0	-0.103389	0.317028	0.00891667	0.33327	0.002084	0.468919	0.18843	-0.434485	0.141804	0.33327	-0.438651
		25.73	166.39	33.85		0	-0.0951944	0.295528	-0.0726389	0.310264	-0.0687186	0.448715	0.121478	-0.437288	0.0673247	0.310264	-0.438824
		-22.94	180.71	77.2		0	-0.230389	0.335306	0.0477778	0.393882	0.0922835	0.486094	0.218959	-0.391049	0.235129	0.393882	-0.382106
		-19.33	191.84	65.32		0	-0.220361	0.366222	0.0147778	0.419504	0.0537061	0.515146	0.185093	-0.394478	0.201839	0.419504	-0.392105
		-3.48	174.05	55.27		0	-0.176333	0.316806	-0.0131389	0.358009	0.017294	0.46871	0.169368	-0.409537	0.156976	0.358009	-0.40434
		-18.46	160.42	56.65		0	-0.217944	0.278944	-0.00930556	0.336663	0.0466392	0.433132	0.179162	-0.395305	0.179847	0.336663	-0.378315
		-20.73	150.24	44.97		0	-0.22425	0.250667	-0.04175	0.312248	0.0263399	0.40656	0.1559	-0.393148	0.154712	0.312248	-0.370516
		-25.41	156.36	80.49		0	-0.23725	0.267667	0.0569167	0.332669	0.114989	0.422534	0.238441	-0.388702	0.246267	0.332669	-0.367315
		-54.04	176.27	61.98		0	-0.316778	0.322972	0.0055	0.411839	0.0983685	0.474505	0.184455	-0.361502	0.239105	0.411839	-0.339407
		-51.05	159.43	80.27		0	-0.308472	0.276194	0.0563056	0.365042	0.146465	0.430548	0.236453	-0.364343	0.279202	0.365042	-0.33531
		-48.5	175.58	54.05		0	-0.301389	0.321056	-0.0165278	0.404775	0.0723892	0.472704	0.165706	-0.366765	0.212798	0.404775	-0.34631
		-28.46	167.09	55.88		0	-0.245722	0.297472	-0.0114444	0.363574	0.0546698	0.450543	0.174141	-0.385804	0.191046	0.363574	-0.368432
		44.98	159.79	-1.51		0	-0.0417222	0.277194	-0.170861	0.274747	-0.17577	0.431488	0.0395501	-0.455576	-0.042862	0.274747	-0.460813
		65.71	162.91	-48.67		0	0.0158611	0.285861	-0.301861	0.263197	-0.317757	0.439632	-0.0753814	-0.475271	-0.183367	0.263197	-0.48935
		39.36	157.06	-39.29		0	-0.0573333	0.269611	-0.275806	0.272961	-0.258023	0.424362	-0.0500377	-0.450237	-0.126412	0.272961	-0.452181
		49.26	149.06	-19.8		0	-0.0298333	0.247389	-0.221667	0.242673	-0.220258	0.40348	0.000648199	-0.459643	-0.0924468	0.242673	-0.461302
		44.85	180.69	-40.58		0	-0.0420833	0.33525	-0.279389	0.329425	-0.279516	0.486042	-0.0643658	-0.455453	-0.13668	0.329425	-0.470571
		36.83	182.17	-57.44		0	-0.0643611	0.339361	-0.326222	0.340908	-0.310311	0.489905	-0.105628	-0.447834	-0.166772	0.340908	-0.460807
		17.8	187.79	-71.09		0	-0.117222	0.354972	-0.364139	0.373657	-0.320981	0.504575	-0.141134	-0.429754	-0.174772	0.373657	-0.43864
		-13.18	183.29	-44.86		0	-0.203278	0.342472	-0.291278	0.391344	-0.215311	0.492829	-0.075897	-0.400321	-0.0712396	0.391344	-0.39607
		42.93	202.86	-91.91		0	-0.0474167	0.396833	-0.421972	0.389119	-0.411023	0.543911	-0.198378	-0.453629	-0.257655	0.389119	-0.478597
		40.2	186.08	-66.87		0	-0.055	0.350222	-0.352417	0.347912	-0.339252	0.500111	-0.13017	-0.451035	-0.193855	0.347912	-0.467063
		-15.82	210.03	-47.06		0	-0.210611	0.41675	-0.297389	0.46365	-0.22986	0.562627	-0.0938916	-0.397813	-0.0730864	0.46365	-0.405326
		29.71	183.84	-46.99		0	-0.0841389	0.344	-0.297194	0.352031	-0.276673	0.494264	-0.0812822	-0.441069	-0.132341	0.352031	-0.452308
		31.44	184.77	-47.99		0	-0.0793333	0.346583	-0.299972	0.352815	-0.281778	0.496692	-0.0841297	-0.442713	-0.137004	0.352815	-0.455007
		73.86	140.72	-70.69		0	0.0385	0.224222	-0.363028	0.197532	-0.370825	0.38171	-0.117812	-0.483014	-0.246975	0.197532	-0.489446
		75	152.09	-65.21		0	0.0416667	0.255806	-0.347806	0.226128	-0.364531	0.411389	-0.110031	-0.484097	-0.23528	0.226128	-0.496335
		46.88	159.49	-33.96		0	-0.0364444	0.276361	-0.261	0.272159	-0.25617	0.430705	-0.03837	-0.457382	-0.123404	0.272159	-0.46315
		42.84	157.96	-52.54		0	-0.0476667	0.272111	-0.312611	0.272004	-0.294867	0.426711	-0.0823397	-0.453543	-0.162828	0.272004	-0.45715
		53.6	146.75	-45.92		0	-0.0177778	0.240972	-0.294222	0.23252	-0.28766	0.39745	-0.0610894	-0.463766	-0.160946	0.23252	-0.465869
		58.6	134.42	-58.82		0	-0.00388889	0.206722	-0.330056	0.195585	-0.319361	0.365265	-0.0862649	-0.468516	-0.198504	0.195585	-0.466537
		52.51	138.48	-55.26		0	-0.0208056	0.218	-0.320167	0.211969	-0.304777	0.375863	-0.0796295	-0.46273	-0.181992	0.211969	-0.460517
		3.5	156.48	-32.52		0	-0.156944	0.268	-0.257	0.305516	-0.194659	0.422848	-0.0334761	-0.416168	-0.0633237	0.305516	-0.405104
		25.24	151.68	-59.94		0	-0.0965556	0.254667	-0.333167	0.272332	-0.286715	0.410318	-0.0971582	-0.436822	-0.157659	0.272332	-0.431197
		20.92	160.77	-56.22		0	-0.108556	0.279917	-0.322833	0.300164	-0.276446	0.434046	-0.0925273	-0.432718	-0.143072	0.300164	-0.429877
		25.12	157.51	-47.83		0	-0.0968889	0.270861	-0.299528	0.287664	-0.260196	0.425536	-0.0707955	-0.436708	-0.128371	0.287664	-0.43381
		25.06	161.9	-43.59		0	-0.0970556	0.283056	-0.28775	0.29918	-0.252003	0.436995	-0.062681	-0.436651	-0.118093	0.29918	-0.435817
		47.57	179.05	-88.67		0	-0.0345278	0.330694	-0.412972	0.32256	-0.397974	0.481761	-0.179273	-0.458037	-0.255917	0.32256	-0.473342
		46.16	170.66	-39.74		0	-0.0384444	0.307389	-0.277056	0.302	-0.274441	0.459861	-0.0575806	-0.456698	-0.136369	0.302	-0.467516
		66.97	128.57	-48.81		0	0.0193611	0.190472	-0.30225	0.172363	-0.303426	0.349995	-0.0594057	-0.476468	-0.185348	0.172363	-0.474682
		34.68	182.17	-24.97		0	-0.0703333	0.339361	-0.236028	0.342951	-0.229394	0.489905	-0.0275171	-0.445791	-0.0858552	0.342951	-0.458001
		82.82	157.01	-61.86		0	0.0633889	0.269472	-0.3385	0.231541	-0.369015	0.424231	-0.104309	-0.491527	-0.237428	0.231541	-0.508878
		43.03	177.86	-26.8		0	-0.0471389	0.327389	-0.241111	0.323767	-0.242647	0.478655	-0.029872	-0.453724	-0.101155	0.323767	-0.466851
		53.48	185.76	-66.96		0	-0.0181111	0.349333	-0.352667	0.33446	-0.356648	0.499276	-0.130235	-0.463652	-0.211404	0.33446	-0.484243
		27.24	206.03	-42.77		0	-0.091	0.405639	-0.285472	0.4123	-0.273839	0.552186	-0.0816714	-0.438722	-0.118965	0.4123	-0.459625
		16.71	182.62	-59.63		0	-0.12025	0.340611	-0.332306	0.361198	-0.289534	0.49108	-0.11111	-0.428718	-0.145781	0.361198	-0.434762
		56.98	158.37	-64.61		0	-0.00838889	0.27325	-0.346139	0.25964	-0.342552	0.427781	-0.11157	-0.466977	-0.210319	0.25964	-0.4758
		34.54	189.02	-72.48		0	-0.0707222	0.358389	-0.368	0.360964	-0.346757	0.507785	-0.145062	-0.445658	-0.199964	0.360964	-0.461072
		67.69	222.28	-114.49		0	0.0213611	0.450778	-0.484694	0.416287	-0.506882	0.594603	-0.261922	-0.477152	-0.344289	0.416287	-0.520137
		124.48	202.01	192.75		0	0.179111	0.394472	0.36875	0.309423	0.167733	0.541693	0.486811	-0.531106	0.320697	0.309423	-0.584626
		157.37	175.35	168.16		0	0.270472	0.320417	0.300444	0.208586	0.0783177	0.472103	0.440321	-0.562353	0.218617	0.208586	-0.614888
		171.07	194.97	147.89		0	0.308528	0.374917	0.244139	0.246784	0.00235532	0.523316	0.382239	-0.575369	0.151975	0.246784	-0.642088
		155.69	210.88	175.08		0	0.265806	0.419111	0.319667	0.302925	0.0802795	0.564846	0.44009	-0.560757	0.237457	0.302925	-0.629573
		174.67	166.07	180.96		0	0.318528	0.294639	0.336	0.167927	0.0909392	0.44788	0.475521	-0.578789	0.22683	0.167927	-0.633058
		179.35	194.74	193.08		0	0.331528	0.374278	0.369667	0.238317	0.100368	0.522716	0.491059	-0.583235	0.249879	0.238317	-0.652785
		211.75	188.29	164.69		0	0.421528	0.356361	0.290806	0.190699	-0.00714961	0.50588	0.425827	-0.614017	0.139297	0.190699	-0.692007
		211.66	180.29	160.51		0	0.421278	0.334139	0.279194	0.169902	-0.0132874	0.484998	0.419572	-0.613932	0.129359	0.169902	-0.68809
		196.97	212.61	157.93		0	0.380472	0.423917	0.272028	0.268222	-0.0156745	0.569361	0.398012	-0.599975	0.142325	0.268222	-0.68427
		192.61	198.96	170.29		0	0.368361	0.386	0.306361	0.236734	0.0262335	0.533731	0.43423	-0.595833	0.177748	0.236734	-0.672096
		205.7	176.9	184.43		0	0.404722	0.324722	0.345639	0.166716	0.053644	0.476149	0.478724	-0.608269	0.19468	0.166716	-0.678701
		192.1	212.3	161.25		0	0.366944	0.423056	0.28125	0.27204	-0.00118461	0.568552	0.406146	-0.595349	0.156667	0.27204	-0.677767
		182.25	218.39	152.63		0	0.339583	0.439972	0.257306	0.297294	-0.0119585	0.584449	0.382517	-0.585991	0.148786	0.297294	-0.667804
		186.12	229.88	146.48		0	0.350333	0.471889	0.240222	0.323609	-0.037262	0.614441	0.362264	-0.589667	0.128941	0.323609	-0.678313
		163.43	211.82	151.25		0	0.287306	0.421722	0.253472	0.298025	0.0124052	0.567299	0.382318	-0.568111	0.170029	0.298025	-0.640121
		163.39	210.75	169.28		0	0.287194	0.41875	0.303556	0.29527	0.0563391	0.564506	0.4262	-0.568073	0.213455	0.29527	-0.63956
		150.49	217.21	179.24		0	0.251361	0.436694	0.331222	0.324388	0.0940666	0.581369	0.447091	-0.555817	0.254251	0.324388	-0.625793
		174.35	218.52	139.62		0	0.317639	0.440333	0.221167	0.305139	-0.0330069	0.584788	0.351158	-0.578485	0.1278	0.305139	-0.657556
		179.11	232.16	178.46		0	0.330861	0.478222	0.329056	0.336221	0.0477358	0.620392	0.438113	-0.583007	0.215022	0.336221	-0.670247
		191.26	213.86	180.68		0	0.364611	0.427389	0.335222	0.27691	0.045912	0.572624	0.452146	-0.594551	0.204505	0.27691	-0.677412
		196.55	176.03	206.61		0	0.379306	0.322306	0.40725	0.173138	0.119356	0.473878	0.532495	-0.599576	0.259979	0.173138	-0.666346
		202.85	192.89	193.72		0	0.396806	0.369139	0.371444	0.211162	0.0721162	0.517887	0.493477	-0.605562	0.220748	0.211162	-0.682577
		-77.51	155.77	135.13		0	-0.381972	0.266028	0.208694	0.380627	0.31471	0.420994	0.370164	-0.339204	0.445708	0.380627	-0.299038
		-60.16	139.81	107.47		0	-0.333778	0.221694	0.131861	0.322483	0.233107	0.379335	0.311206	-0.355688	0.356524	0.322483	-0.3141
		-28.09	137.38	104.14		0	-0.244694	0.214944	0.122611	0.285672	0.184395	0.372992	0.30435	-0.386156	0.306658	0.285672	-0.354802
		-6.61	165.01	53.67		0	-0.185028	0.291694	-0.0175833	0.337386	0.0218243	0.445113	0.169813	-0.406563	0.157212	0.337386	-0.395961
		-6.09	154.32	85.27		0	-0.183583	0.262	0.0701944	0.308989	0.102241	0.41721	0.250909	-0.407057	0.232551	0.308989	-0.391561
		-11.37	150.96	77.32		0	-0.19825	0.252667	0.0481111	0.305234	0.0916039	0.408439	0.23338	-0.402041	0.220318	0.305234	-0.383074
		43.31	158.73	45.67		0	-0.0463611	0.27425	-0.0398056	0.273567	-0.0595895	0.428721	0.153551	-0.45399	0.072815	0.273567	-0.45813
		37.25	165.34	17.33		0	-0.0631944	0.292611	-0.118528	0.296578	-0.122996	0.445975	0.0822356	-0.448233	0.0125486	0.296578	-0.45336
		64.66	131.14	-4.9		0	0.0129444	0.197611	-0.180278	0.181266	-0.196001	0.356704	0.0450045	-0.474274	-0.076702	0.181266	-0.472888
		70.39	116.49	-11.1		0	0.0288611	0.156917	-0.1975	0.137582	-0.211435	0.318464	0.0370488	-0.479717	-0.0990953	0.137582	-0.473407
		92.68	130.02	-40.92		0	0.0907778	0.1945	-0.280333	0.151722	-0.318689	0.35378	-0.0411141	-0.500894	-0.199922	0.151722	-0.508926
		79.23	139.15	-15.79		0	0.0534167	0.219861	-0.210528	0.188332	-0.245018	0.377612	0.0150023	-0.488116	-0.121915	0.188332	-0.495709
		96.89	108.11	-31.85		0	0.102472	0.133639	-0.255139	0.0905319	-0.291957	0.29659	-0.0088872	-0.504894	-0.183598	0.0905319	-0.504012
		66.34	129.45	-33.52		0	0.0176111	0.192917	-0.259778	0.175259	-0.266239	0.352292	-0.0230417	-0.47587	-0.147744	0.175259	-0.474278
		78.77	105.14	-71.49		0	0.0521389	0.125389	-0.36525	0.0999945	-0.362256	0.288837	-0.102835	-0.487679	-0.255308	0.0999945	-0.478953
		67.84	98.47	-61.93		0	0.0217778	0.106861	-0.338694	0.0929682	-0.321825	0.271427	-0.0766692	-0.477295	-0.218045	0.0929682	-0.461519
		45.5	110.07	-71.38		0	-0.0402778	0.139083	-0.364944	0.144471	-0.320911	0.301706	-0.104913	-0.45607	-0.211622	0.144471	-0.437873
		41.03	147.88	-96.24		0	-0.0526944	0.244111	-0.434	0.247412	-0.392842	0.400399	-0.182677	-0.451824	-0.265592	0.247412	-0.45
		22.7	134.71	-68.08		0	-0.103611	0.207528	-0.355778	0.230449	-0.294921	0.366022	-0.108679	-0.434409	-0.173926	0.230449	-0.419821
		5	142.03	-52.4		0	-0.152778	0.227861	-0.312222	0.266372	-0.237577	0.385129	-0.0744358	-0.417593	-0.113105	0.266372	-0.400197
		-37.71	142.09	-46.97		0	-0.271417	0.228028	-0.297139	0.307106	-0.168801	0.385286	-0.0614017	-0.377016	-0.0443007	0.307106	-0.344484
		-6.25	80.29	-45.96		0	-0.184028	0.0563611	-0.294333	0.115903	-0.178074	0.223972	-0.0296153	-0.406905	-0.0829303	0.115903	-0.356186
		14.54	72.51	-45.44		0	-0.126278	0.03475	-0.292889	0.0758439	-0.200261	0.203664	-0.0246687	-0.426657	-0.108813	0.0758439	-0.379624
		-1.4	88.41	-53.99		0	-0.170556	0.0789167	-0.316639	0.132491	-0.207578	0.245167	-0.0527897	-0.411513	-0.108577	0.132491	-0.366373
		-4.91	78.85	-56.26		0	-0.180306	0.0523611	-0.322944	0.110871	-0.203916	0.220213	-0.0537092	-0.408178	-0.109457	0.110871	-0.357251
		9.69	73.8	-23.79		0	-0.13975	0.0383333	-0.23275	0.0838189	-0.142462	0.207032	0.0268004	-0.422049	-0.0504014	0.0838189	-0.373907
		23.23	68.26	-54.04		0	-0.102139	0.0229444	-0.316778	0.0564943	-0.230272	0.192571	-0.0433382	-0.434913	-0.140843	0.0564943	-0.388947
		16.63	71.25	-66.49		0	-0.120472	0.03125	-0.351361	0.0705693	-0.253028	0.200375	-0.0747086	-0.428642	-0.162179	0.0705693	-0.381753
		-14.81	82.99	-60.3		0	-0.207806	0.0638611	-0.334167	0.131084	-0.202681	0.23102	-0.0653946	-0.398773	-0.106255	0.131084	-0.346297
		34.08	15.83	-47.01		0	-0.072	-0.122694	-0.29725	-0.0906696	-0.202615	0.055715	-0.00152091	-0.445221	-0.138092	-0.0906696	-0.378202
		28.54	39.6	-26.72		0	-0.0873889	-0.0566667	-0.240889	-0.0233605	-0.157866	0.117761	0.0359978	-0.439958	-0.0820515	-0.0233605	-0.382263
		20.4	57.94	-51.31		0	-0.11	-0.00572222	-0.309194	0.0322451	-0.215109	0.165633	-0.0318685	-0.432224	-0.130582	0.0322451	-0.380351
		27.61	34.29	-42.89		0	-0.0899722	-0.0714167	-0.285806	-0.0363374	-0.193029	0.1039	-0.000378747	-0.439074	-0.119737	-0.0363374	-0.378527
		1.38	43.13	-47.58		0	-0.162833	-0.0468611	-0.298833	0.0116572	-0.174277	0.126975	-0.0158604	-0.414154	-0.0967856	0.0116572	-0.348492
		23.76	48.79	-70.45		0	-0.100667	-0.0311389	-0.362361	0.00516904	-0.261191	0.141749	-0.0735657	-0.435416	-0.181011	0.00516904	-0.38039
		18.61	54.86	-52.99		0	-0.114972	-0.0142778	-0.313861	0.0259061	-0.215351	0.157593	-0.0344469	-0.430523	-0.132287	0.0259061	-0.376552
		16.32	88.94	-86.04		0	-0.121333	0.0803889	-0.405667	0.117039	-0.308057	0.246551	-0.130142	-0.428348	-0.208805	0.117039	-0.389752
		27.03	75.02	-60.02		0	-0.0915833	0.0417222	-0.333389	0.0705294	-0.252828	0.210216	-0.060935	-0.438523	-0.160188	0.0705294	-0.397118
		53.66	65.13	-34.1		0	-0.0176111	0.01425	-0.261389	0.019414	-0.220532	0.184401	0.00611684	-0.463823	-0.13259	0.019414	-0.427175
		44.68	71.08	-29.73		0	-0.0425556	0.0307778	-0.24925	0.0434765	-0.201126	0.199932	0.013803	-0.455291	-0.110357	0.0434765	-0.418281
		50.46	83.11	-14.67		0	-0.0265	0.0641944	-0.207417	0.0693866	-0.178155	0.231333	0.0443172	-0.460783	-0.0816721	0.0693866	-0.43154
		28.24	95.31	-10.02		0	-0.0882222	0.0980833	-0.1945	0.122342	-0.143764	0.263178	0.049708	-0.439673	-0.041486	0.122342	-0.408335
		84.13	83.48	-45.48		0	0.0670278	0.0652222	-0.293	0.038364	-0.296392	0.232299	-0.0299759	-0.492771	-0.199733	0.038364	-0.475659
		53.22	114.88	-36		0	-0.0188333	0.152444	-0.266667	0.149692	-0.248161	0.314261	-0.0220865	-0.463405	-0.136586	0.149692	-0.450233
		46.77	140.15	-67.82		0	-0.03675	0.222639	-0.355056	0.221781	-0.328294	0.380222	-0.110637	-0.457277	-0.204715	0.221781	-0.453819
		45.21	148.47	-67.64		0	-0.0410833	0.24575	-0.354556	0.244981	-0.329777	0.40194	-0.114157	-0.455795	-0.202246	0.244981	-0.455736
		5.7	184.81	-41.72		0	-0.150833	0.346694	-0.282556	0.377374	-0.23312	0.496796	-0.0690654	-0.418258	-0.0883268	0.377374	-0.421432
		20.34	185.08	-63.5		0	-0.110167	0.347444	-0.343056	0.36417	-0.30475	0.497501	-0.121588	-0.432167	-0.159828	0.36417	-0.440668
		-45.22	223.14	-43.51		0	-0.292278	0.453167	-0.287528	0.525802	-0.189177	0.596847	-0.0915793	-0.369881	-0.0261757	0.525802	-0.373183
		-13.47	216.11	-53.23		0	-0.204083	0.433639	-0.314528	0.477288	-0.250658	0.578497	-0.111623	-0.400046	-0.0909962	0.477288	-0.411282
		-0.64	214.7	-70.15		0	-0.168444	0.429722	-0.361528	0.461418	-0.307436	0.574817	-0.151656	-0.412235	-0.148444	0.461418	-0.427357
		-0.62	222.16	-60.14		0	-0.168389	0.450444	-0.333722	0.480872	-0.286926	0.594289	-0.131119	-0.412254	-0.12439	0.480872	-0.430926
		-3.1	-113.89	-53.7		0	-0.175278	-0.483028	-0.315833	-0.393949	-0.108563	-0.282888	0.0440061	-0.409898	-0.105661	-0.393949	-0.268056
		-8.88	-110.89	-29.17		0	-0.191333	-0.474694	-0.247694	-0.380627	-0.0434349	-0.275057	0.101591	-0.404406	-0.0391074	-0.380627	-0.261938
		34.7	229.32	-49.63		0	-0.0702778	0.470333	-0.304528	0.466005	-0.311141	0.612979	-0.109237	-0.44581	-0.145204	0.466005	-0.480425
		59.64	215.39	-46.61		0	-0.001	0.431639	-0.296139	0.40595	-0.329809	0.576618	-0.0953552	-0.469504	-0.170489	0.40595	-0.506357
		30.21	225.94	-30.49		0	-0.08275	0.460944	-0.251361	0.461448	-0.257631	0.604156	-0.0615881	-0.441544	-0.0933003	0.461448	-0.472959
		49.37	219.06	-42.25		0	-0.0295278	0.441833	-0.284028	0.425287	-0.30766	0.586198	-0.0866101	-0.459747	-0.146597	0.425287	-0.494697
		62.71	212.25	-31.95		0	0.00752778	0.422917	-0.255417	0.394837	-0.297057	0.568422	-0.0585972	-0.472421	-0.139229	0.394837	-0.508873
		73.62	225.61	-55.33		0	0.0378333	0.460028	-0.320361	0.419345	-0.373886	0.603295	-0.121187	-0.482786	-0.209712	0.419345	-0.529458
		53.46	225.01	-15.33		0	-0.0181667	0.458361	-0.20925	0.436932	-0.251065	0.601729	-0.024677	-0.463633	-0.0871752	0.436932	-0.502862
		73.04	207.27	-45.83		0	0.0362222	0.409083	-0.293972	0.372024	-0.341564	0.555423	-0.0896216	-0.482235	-0.186101	0.372024	-0.519989
		74.72	221.79	-40.25		0	0.0408889	0.449417	-0.278472	0.408329	-0.33723	0.593324	-0.0830956	-0.483831	-0.17487	0.408329	-0.529079
		69.92	221.04	-47.38		0	0.0275556	0.447333	-0.298278	0.410931	-0.347762	0.591366	-0.0998915	-0.479271	-0.185758	0.410931	-0.522458
		45.08	231.93	-62.74		0	-0.0414444	0.477583	-0.340944	0.462956	-0.357466	0.619792	-0.142015	-0.455671	-0.190289	0.462956	-0.495212
		1.51	-99.03	-54.89		0	-0.162472	-0.44175	-0.319139	-0.35954	-0.124502	-0.244099	0.0340845	-0.414278	-0.11454	-0.35954	-0.281132
		-28.1	-104.91	-32.6		0	-0.244722	-0.458083	-0.257222	-0.346758	-0.0294423	-0.259447	0.090499	-0.386146	-0.0222741	-0.346758	-0.239694
		-3.32	-107.47	-55.61		0	-0.175889	-0.465194	-0.321139	-0.376982	-0.115921	-0.26613	0.0363617	-0.409689	-0.109969	-0.376982	-0.270819
		31.46	236.01	-50.09		0	-0.0792778	0.488917	-0.305806	0.486546	-0.311197	0.630441	-0.113522	-0.442732	-0.142082	0.486546	-0.479374
		-17.55	-119.6	-73.79		0	-0.215417	-0.498889	-0.371639	-0.395125	-0.135321	-0.297792	-0.00161054	-0.396169	-0.135131	-0.395125	-0.246485
		-19.81	227.3	-64.54		0	-0.221694	0.464722	-0.345944	0.51252	-0.274907	0.607706	-0.144146	-0.394022	-0.109929	0.51252	-0.408323
		19.81	219.72	-77.75		0	-0.111639	0.443667	-0.382639	0.455093	-0.354793	0.58792	-0.172323	-0.431664	-0.193417	0.455093	-0.456431
		32.02	173.1	-72.44		0	-0.0777222	0.314167	-0.367889	0.321803	-0.335809	0.46623	-0.137404	-0.443264	-0.196579	0.321803	-0.450221
		23.1	173.14	-41.82		0	-0.1025	0.314278	-0.282833	0.330382	-0.250526	0.466335	-0.0637624	-0.434789	-0.111277	0.330382	-0.438598
		36.69	178.51	-57.36		0	-0.06475	0.329194	-0.326	0.331487	-0.308197	0.480352	-0.103697	-0.447701	-0.166397	0.331487	-0.458886
		56.52	132.92	-51		0	-0.00966667	0.202556	-0.308333	0.193646	-0.297122	0.36135	-0.0667404	-0.46654	-0.176978	0.193646	-0.46311
		51.77	116.72	-42.03		0	-0.0228611	0.157556	-0.283417	0.155873	-0.261648	0.319064	-0.0374665	-0.462027	-0.1492	0.155873	-0.449215
		62.6	95.29	-36.95		0	0.00722222	0.0980278	-0.269306	0.0896458	-0.253383	0.263126	-0.015066	-0.472316	-0.151114	0.0896458	-0.45317
		54.92	106.27	-37.82		0	-0.0141111	0.128528	-0.271722	0.125603	-0.250668	0.291787	-0.0223747	-0.46502	-0.143183	0.125603	-0.448362
		68	85.56	-19.27		0	0.0222222	0.071	-0.220194	0.0591177	-0.213277	0.237728	0.0320875	-0.477447	-0.11563	0.0591177	-0.455595
		55.68	78.03	-32.72		0	-0.012	0.0500833	-0.257556	0.0511672	-0.225976	0.218073	0.00330875	-0.465742	-0.131906	0.0511672	-0.435939
		44	79.58	-38.52		0	-0.0444444	0.0543889	-0.273667	0.0663097	-0.225421	0.222119	-0.0113802	-0.454645	-0.130615	0.0663097	-0.421432
		71.96	71.46	-63.97		0	0.0332222	0.0318333	-0.344361	0.0185509	-0.319279	0.200924	-0.0687461	-0.481209	-0.22833	0.0185509	-0.454066
		31.05	94.95	-81.3		0	-0.0804167	0.0970833	-0.3925	0.118733	-0.318734	0.262239	-0.121594	-0.442342	-0.216626	0.118733	-0.411831
		45.93	90.63	-75.01		0	-0.0390833	0.0850833	-0.375028	0.0933195	-0.320971	0.250962	-0.104411	-0.456479	-0.220915	0.0933195	-0.4292
		24.31	139.83	-81.51		0	-0.0991389	0.22175	-0.393083	0.242284	-0.331762	0.379387	-0.143418	-0.435939	-0.208335	0.242284	-0.424354
		-22.48	158.1	-54.77		0	-0.229111	0.2725	-0.318806	0.334427	-0.215047	0.427076	-0.0877708	-0.391486	-0.0829417	0.334427	-0.371966
		-30.29	152.14	-57.63		0	-0.250806	0.255944	-0.32675	0.32629	-0.208903	0.411519	-0.0918197	-0.384066	-0.0796287	0.32629	-0.358942
		-55.35	148.39	-32.97		0	-0.320417	0.245528	-0.25825	0.34031	-0.115092	0.401731	-0.0307156	-0.360257	0.0124006	0.34031	-0.324454
		-41.39	190.97	-64.08		0	-0.281639	0.363806	-0.344667	0.438192	-0.228378	0.512875	-0.125781	-0.37352	-0.0806581	0.438192	-0.3629
		-29.78	168.05	-61.87		0	-0.249389	0.300139	-0.338528	0.367334	-0.227326	0.453048	-0.109577	-0.38455	-0.0904942	0.367334	-0.367165
		-31.17	165.77	-43.02		0	-0.25325	0.293806	-0.286167	0.362704	-0.179083	0.447097	-0.0631482	-0.38323	-0.043334	0.362704	-0.364268
		-9.93	202.15	-81.91		0	-0.19425	0.394861	-0.394194	0.437485	-0.31764	0.542058	-0.173984	-0.403409	-0.16461	0.437485	-0.40927
		74.99	177.76	208.68		0	0.0416389	0.327111	0.413	0.293143	0.282165	0.478394	0.536652	-0.484088	0.42361	0.293143	-0.508516
		87.62	129.15	217.77		0	0.0767222	0.192083	0.43825	0.154259	0.31064	0.351509	0.581611	-0.496087	0.428993	0.154259	-0.501909
		91.79	129.28	211.56		0	0.0883056	0.192444	0.421	0.150636	0.290197	0.351849	0.56661	-0.500049	0.408612	0.150636	-0.507413
		79.52	118.56	229.26		0	0.0542222	0.162667	0.470167	0.134312	0.353883	0.323867	0.614282	-0.488391	0.467205	0.134312	-0.486306
		108.24	122.77	197.58		0	0.134	0.174361	0.382167	0.118015	0.238189	0.334856	0.536072	-0.515677	0.353512	0.118015	-0.52579
		100.13	139.23	189.27		0	0.111472	0.220083	0.359083	0.168685	0.220964	0.377821	0.508262	-0.507972	0.344106	0.168685	-0.523024
		60.93	139.76	194.55		0	0.00258333	0.221556	0.37375	0.207311	0.284575	0.379204	0.520712	-0.47073	0.407968	0.207311	-0.472115
		48.08	155.75	153.41		0	-0.0331111	0.265972	0.259472	0.261257	0.194783	0.420942	0.414149	-0.458522	0.325772	0.261257	-0.462939
		14.44	166.77	167.33		0	-0.126556	0.296583	0.298139	0.321982	0.266939	0.449707	0.4424	-0.426562	0.403163	0.321982	-0.42427
		6.7	158.99	155.85		0	-0.148056	0.274972	0.26625	0.309027	0.25312	0.429399	0.418479	-0.419208	0.385648	0.309027	-0.410472
		-13.71	162.03	171.01		0	-0.20475	0.283417	0.308361	0.336353	0.314782	0.437335	0.453505	-0.399818	0.448755	0.336353	-0.385279
		-10	171.27	146.28		0	-0.194444	0.309083	0.239667	0.356947	0.24606	0.461453	0.389624	-0.403342	0.384421	0.356947	-0.39451
		-97.49	175.75	209.5		0	-0.437472	0.321528	0.415278	0.451762	0.510201	0.473147	0.53958	-0.320222	0.650691	0.451762	-0.282452
		-52.43	116.39	180.47		0	-0.312306	0.156639	0.334639	0.254007	0.409755	0.318202	0.497942	-0.363032	0.522046	0.254007	-0.313064
		-64.04	119.63	159.71		0	-0.344556	0.165639	0.276972	0.273495	0.373427	0.32666	0.446462	-0.352001	0.487258	0.273495	-0.29945
		-81.17	115.03	183.56		0	-0.392139	0.152861	0.343222	0.277762	0.455343	0.314653	0.506022	-0.335727	0.566989	0.277762	-0.274908
		-88.25	118.33	152.97		0	-0.411806	0.162028	0.25825	0.293102	0.389428	0.323266	0.430866	-0.329001	0.502641	0.293102	-0.267236
		-60.52	86.89	135.06		0	-0.334778	0.0746944	0.2085	0.184691	0.325087	0.2412	0.402716	-0.355346	0.423365	0.184691	-0.288492
		-93.42	86.61	151.89		0	-0.426167	0.0739167	0.25525	0.215217	0.408645	0.240469	0.443336	-0.324089	0.506791	0.215217	-0.24542
		-19.96	21.96	173.35		0	-0.222111	-0.105667	0.314861	-0.0233277	0.395106	0.0717159	0.525671	-0.39388	0.462541	-0.0233277	-0.310585
		-39.97	61.74	168.87		0	-0.277694	0.00483333	0.302417	0.0995189	0.391548	0.175552	0.495997	-0.374869	0.477879	0.0995189	-0.303366
		-45.54	50.11	171.23		0	-0.293167	-0.0274722	0.308972	0.0744535	0.410019	0.145195	0.507199	-0.369577	0.490826	0.0744535	-0.290571
		-71.9	67.47	178.73		0	-0.366389	0.02075	0.329806	0.144811	0.454218	0.190509	0.516995	-0.344534	0.543271	0.144811	-0.264415
		-75.35	63.89	187.76		0	-0.375972	0.0108056	0.354889	0.138744	0.482144	0.181164	0.540418	-0.341256	0.569497	0.138744	-0.258211
		-70.6	80.91	191.75		0	-0.362778	0.0580833	0.365972	0.178658	0.477458	0.225591	0.541932	-0.345769	0.572896	0.178658	-0.272496
		-30.58	80.6	171.03		0	-0.251611	0.0572222	0.308417	0.139827	0.37553	0.224781	0.492234	-0.38379	0.47082	0.139827	-0.32458
		-55.27	95.94	156.74		0	-0.320194	0.0998333	0.268722	0.203326	0.36609	0.264823	0.450571	-0.360333	0.468667	0.203326	-0.299643
		-55.88	118.26	159.54		0	-0.321889	0.161833	0.2765	0.262166	0.363019	0.323084	0.446704	-0.359754	0.476199	0.262166	-0.30945
		-84.39	138.82	156.1		0	-0.401083	0.218944	0.266944	0.342919	0.382186	0.376751	0.428662	-0.332668	0.505133	0.342919	-0.282007
		-63.02	157.87	114.7		0	-0.341722	0.271861	0.151944	0.372342	0.245654	0.426476	0.32002	-0.35297	0.37765	0.372342	-0.318947
		-17.56	161.74	83.17		0	-0.215444	0.282611	0.0643611	0.339254	0.108635	0.436578	0.242332	-0.39616	0.242469	0.339254	-0.380116
		53.24	123.38	56.33		0	-0.0187778	0.176056	-0.0101944	0.17186	-0.0301133	0.336448	0.195987	-0.463424	0.0854991	0.17186	-0.454297
		62.38	119.45	59.94		0	0.00661111	0.165139	-0.000166667	0.152919	-0.031491	0.32619	0.206538	-0.472107	0.0822545	0.152919	-0.464359
		42.65	164.02	36.07		0	-0.0481944	0.288944	-0.0664722	0.288002	-0.0843351	0.442529	0.127944	-0.453363	0.0505824	0.288002	-0.459781
		59.91	133.27	45.84		0	-0.00025	0.203528	-0.0393333	0.191339	-0.0687515	0.362264	0.166054	-0.469761	0.0515588	0.191339	-0.467701
		61.79	172.74	38.11		0	0.00497222	0.313167	-0.0608056	0.29258	-0.10855	0.46529	0.128709	-0.471547	0.0305097	0.29258	-0.488904
		31.22	182.63	55.44		0	-0.0799444	0.340639	-0.0126667	0.347438	-0.0316607	0.491106	0.165701	-0.442504	0.112097	0.347438	-0.453704
		37.47	156.51	74.77		0	-0.0625833	0.268083	0.0410278	0.273321	0.0190907	0.422926	0.224609	-0.448442	0.150441	0.273321	-0.449453
		33.87	210.48	42.94		0	-0.0725833	0.418	-0.0473889	0.417616	-0.0784192	0.563802	0.122401	-0.445021	0.0785681	0.417616	-0.470392
		38.79	180.25	68.05		0	-0.0589167	0.334028	0.0223611	0.334034	-0.010075	0.484894	0.197166	-0.449696	0.132552	0.334034	-0.462453
		67.81	190.64	51.08		0	0.0216944	0.362889	-0.0247778	0.333584	-0.0937089	0.512014	0.151407	-0.477266	0.0538538	0.333584	-0.505263
		38.22	228.9	52.73		0	-0.0605	0.469167	-0.0201944	0.461565	-0.0692954	0.611883	0.137202	-0.449154	0.0964418	0.461565	-0.484819
		27.76	-114.07	88.66		0	-0.0895556	-0.483528	0.0796111	-0.423738	0.193711	-0.283357	0.386557	-0.439217	0.196528	-0.423738	-0.308247
		45.05	230.78	79.97		0	-0.0415278	0.474389	0.0554722	0.459983	-0.0135733	0.61679	0.201838	-0.455643	0.153057	0.459983	-0.494626
		79.99	204.86	73.04		0	0.0555278	0.402389	0.0362222	0.35913	-0.0635327	0.549132	0.19748	-0.488838	0.0907849	0.35913	-0.527915
		53.42	-109.98	82.92		0	-0.0182778	-0.472167	0.0636667	-0.43744	0.14447	-0.272681	0.370805	-0.463595	0.14923	-0.43744	-0.34368
		47.4	196.5	109.87		0	-0.035	0.379167	0.138528	0.368271	0.0715719	0.52731	0.29005	-0.457876	0.221918	0.368271	-0.481409
		16.14	217.25	139.73		0	-0.121833	0.436806	0.221472	0.452132	0.174345	0.581473	0.352026	-0.428177	0.334549	0.452132	-0.450468
		66.29	237.16	73.23		0	0.0174722	0.492111	0.03675	0.456457	-0.0605388	0.633443	0.182594	-0.475822	0.109122	0.456457	-0.525378
		80.85	187.31	84.69		0	0.0579167	0.353639	0.0685833	0.312503	-0.0282928	0.503322	0.233842	-0.489655	0.117688	0.312503	-0.5207
		40.15	192.74	110.06		0	-0.0551389	0.368722	0.139056	0.365344	0.0832772	0.517496	0.292294	-0.450988	0.231837	0.365344	-0.470161
		35.96	191.2	112.56		0	-0.0667778	0.364444	0.146	0.365305	0.0954913	0.513476	0.299039	-0.447007	0.24332	0.365305	-0.463961
		57.27	165.17	71.85		0	-0.00758333	0.292139	0.0329167	0.277114	-0.017889	0.445531	0.213471	-0.467253	0.117575	0.277114	-0.479408
		52.7	156.69	82.99		0	-0.0202778	0.268583	0.0638611	0.259321	0.0189023	0.423396	0.244298	-0.462911	0.150338	0.259321	-0.469416
		52.38	144.81	89.18		0	-0.0211667	0.235583	0.0810556	0.228615	0.0398541	0.392386	0.264832	-0.462607	0.165646	0.228615	-0.463355
		53.38	116.1	89.92		0	-0.0183889	0.155833	0.0831111	0.152725	0.0539672	0.317446	0.28025	-0.463557	0.166121	0.152725	-0.451022
		37.87	124.39	57.21		0	-0.0614722	0.178861	-0.00775	0.189099	-0.00841625	0.339085	0.197624	-0.448822	0.107676	0.189099	-0.434717
		26.19	128.26	63.21		0	-0.0939167	0.189611	0.00891667	0.210298	0.019423	0.349186	0.21022	-0.437725	0.137353	0.210298	-0.421312
		37.88	152.25	60.44		0	-0.0614444	0.25625	0.00122222	0.261811	-0.0138934	0.411806	0.19216	-0.448831	0.115433	0.261811	-0.447965
		14.54	149.82	46.72		0	-0.126278	0.2495	-0.0368889	0.277643	-0.0152826	0.405463	0.160309	-0.426657	0.112889	0.277643	-0.416349
		26.9	150	39.7		0	-0.0919444	0.25	-0.0563889	0.26637	-0.048387	0.405933	0.143336	-0.438399	0.0798706	0.26637	-0.432565
		15.38	165.85	40.49		0	-0.123944	0.294028	-0.0541944	0.318687	-0.0389806	0.447306	0.137708	-0.427455	0.0968061	0.318687	-0.42506
		31.47	133.99	24.1		0	-0.07925	0.205528	-0.0997222	0.220238	-0.084274	0.364143	0.113414	-0.442741	0.0363784	0.220238	-0.430925
		4.25	179.22	37.79		0	-0.154861	0.331167	-0.0616944	0.36416	-0.0373009	0.482205	0.124861	-0.416881	0.104837	0.36416	-0.416885
		30.54	161.61	52.92		0	-0.0818333	0.28225	-0.0196667	0.293217	-0.0268503	0.436238	0.169624	-0.441858	0.106922	0.293217	-0.442831
		30	132	65.78		0	-0.0833333	0.2	0.0160556	0.21644	0.0188564	0.358949	0.214626	-0.441345	0.138563	0.21644	-0.428061
		30.8	168.42	67.72		0	-0.0811111	0.301167	0.0214444	0.310746	0.00517866	0.454014	0.201992	-0.442105	0.142186	0.310746	-0.446405
		39.7	160.98	74.18		0	-0.0563889	0.2805	0.0393889	0.28287	0.0126376	0.434594	0.221067	-0.45056	0.146111	0.28287	-0.454487
		40.17	162.17	57.27		0	-0.0550833	0.283806	-0.00758333	0.28553	-0.0292203	0.4377	0.179822	-0.451007	0.104818	0.28553	-0.455666
		56.88	174.51	44.78		0	-0.00866667	0.318083	-0.0422778	0.301865	-0.0869371	0.469911	0.143914	-0.466882	0.0529634	0.301865	-0.483336
		39.63	186.04	54.99		0	-0.0565833	0.350111	-0.0139167	0.348349	-0.0453392	0.500007	0.162998	-0.450494	0.100038	0.348349	-0.4663
		51.15	175.34	61.48		0	-0.0245833	0.320389	0.00411111	0.309475	-0.039679	0.472077	0.183694	-0.461438	0.100616	0.309475	-0.476252
		65.25	195.44	33.92		0	0.0145833	0.376222	-0.0724444	0.348545	-0.133928	0.524543	0.107847	-0.474834	0.0159144	0.348545	-0.504202
		41.42	207.57	37.66		0	-0.0516111	0.409917	-0.0620556	0.402848	-0.0995923	0.556206	0.111082	-0.452194	0.0560126	0.402848	-0.478863
		4.77	200.07	95.88		0	-0.153417	0.389083	0.0996667	0.41809	0.091859	0.536629	0.2547	-0.417375	0.243901	0.41809	-0.427468
		33.99	220.5	49.96		0	-0.07225	0.445833	-0.0278889	0.443657	-0.0664481	0.589956	0.134529	-0.445135	0.0952989	0.443657	-0.475308
		59.61	221.2	57.21		0	-0.00108333	0.447778	-0.00775	0.421144	-0.0827772	0.591784	0.151637	-0.469476	0.0793023	0.421144	-0.509078
		98.46	206.27	33.17		0	0.106833	0.406306	-0.0745278	0.345263	-0.184221	0.552812	0.100898	-0.506385	-0.0292332	0.345263	-0.55269
		72.67	188.71	62.93		0	0.0351944	0.357528	0.00813889	0.323929	-0.0706283	0.506976	0.180831	-0.481884	0.0760175	0.323929	-0.51069
		51.9	184.22	93.39		0	-0.0225	0.345056	0.09275	0.331942	0.0318874	0.495256	0.256239	-0.462151	0.1764	0.331942	-0.481449
		54.13	203.41	81.47		0	-0.0163056	0.398361	0.0596389	0.379914	-0.00881386	0.545347	0.218448	-0.464269	0.144815	0.379914	-0.493475
		31.47	195.79	109.21		0	-0.07925	0.377194	0.136694	0.381552	0.0911121	0.525457	0.2888	-0.442741	0.241121	0.381552	-0.460281
		15.03	183.48	99.64		0	-0.124917	0.343	0.110111	0.365039	0.0953942	0.493325	0.271626	-0.427122	0.239556	0.365039	-0.432978
		54.83	138.3	89.34		0	-0.0143611	0.2175	0.0815	0.209295	0.0401339	0.375393	0.26831	-0.464935	0.162834	0.209295	-0.46346
		63.18	135.24	55.64		0	0.00883333	0.209	-0.0121111	0.193375	-0.0503799	0.367406	0.188694	-0.472867	0.0708662	0.193375	-0.472904
		28.99	144.39	79.83		0	-0.0861389	0.234417	0.0550833	0.249741	0.048088	0.39129	0.242539	-0.440385	0.173681	0.249741	-0.432628
		36.18	146.93	65.87		0	-0.0661667	0.241472	0.0163056	0.24954	0.00391501	0.39792	0.20775	-0.447216	0.130714	0.24954	-0.443219
		40.17	143.47	47.25		0	-0.0550833	0.231861	-0.0354167	0.236718	-0.0444416	0.388888	0.164601	-0.451007	0.080714	0.236718	-0.446783
		62.29	113.02	82.98		0	0.00636111	0.147278	0.0638333	0.13622	0.0271066	0.309406	0.265018	-0.472022	0.137798	0.13622	-0.461187
		55.52	135.12	42.64		0	-0.0124444	0.208667	-0.0482222	0.200339	-0.0715988	0.367093	0.157477	-0.46559	0.0495903	0.200339	-0.46285
		1.92	154.02	37.03		0	-0.161333	0.261167	-0.0638056	0.300596	-0.0241175	0.416426	0.135004	-0.414667	0.10605	0.300596	-0.401873
		39.4	138.54	28.43		0	-0.0572222	0.218167	-0.0876944	0.224581	-0.0863687	0.37602	0.121669	-0.450275	0.0364451	0.224581	-0.443436
		21.18	157.16	34.85		0	-0.107833	0.269889	-0.0698611	0.290494	-0.0559901	0.424623	0.128268	-0.432965	0.0756686	0.290494	-0.428501
		-5.8	162.09	69.72		0	-0.182778	0.283583	0.027	0.328995	0.0607645	0.437491	0.20981	-0.407333	0.194765	0.328995	-0.395631
		-3.41	154.91	62.21		0	-0.176139	0.263639	0.00613889	0.307983	0.0429897	0.41875	0.195155	-0.409603	0.17358	0.307983	-0.395339
		-24.15	176.63	56.49		0	-0.23375	0.323972	-0.00975	0.384382	0.0459803	0.475444	0.171077	-0.389899	0.186888	0.384382	-0.378589
		-30.58	179.15	75.63		0	-0.251611	0.330972	0.0434167	0.397068	0.0992189	0.482022	0.215924	-0.38379	0.241324	0.397068	-0.371394
		16.36	164.44	35.72		0	-0.121222	0.290111	-0.0674444	0.314076	-0.0510647	0.443625	0.126903	-0.428386	0.0840522	0.314076	-0.425669
		21	175.89	32.23		0	-0.108333	0.321917	-0.0771389	0.339555	-0.0709552	0.473513	0.113068	-0.432794	0.0696008	0.339555	-0.437164
		46.61	171.87	25.63		0	-0.0371944	0.31075	-0.0954722	0.304731	-0.118347	0.46302	0.0991004	-0.457125	0.0202993	0.304731	-0.468678
		22.92	197.63	58.27		0	-0.103	0.382306	-0.00480556	0.394478	-0.0211457	0.53026	0.165383	-0.434618	0.129737	0.394478	-0.449997
		24.84	196.79	59.63		0	-0.0976667	0.379972	-0.00102778	0.390461	-0.0199808	0.528067	0.169054	-0.436442	0.130503	0.390461	-0.452103
		53.49	177.22	60.75		0	-0.0180833	0.325611	0.00208333	0.312159	-0.0453822	0.476984	0.181045	-0.463661	0.0958056	0.312159	-0.480199
		39.66	168.45	76.01		0	-0.0565	0.30125	0.0444722	0.302407	0.0135436	0.454092	0.22192	-0.450522	0.150565	0.302407	-0.457983
		69.73	179.96	59.46		0	0.0270278	0.333222	-0.0015	0.303882	-0.0709823	0.484137	0.17664	-0.47909	0.0715071	0.303882	-0.502696
		46.51	198.26	44.16		0	-0.0374722	0.384056	-0.044	0.37371	-0.0861763	0.531904	0.131141	-0.45703	0.0650061	0.37371	-0.481084
		25.5	199.42	59.89		0	-0.0958333	0.387278	-0.000305556	0.396699	-0.0214661	0.534932	0.16843	-0.437069	0.130267	0.396699	-0.454214
		37.15	146.05	63.54		0	-0.0634722	0.239028	0.00983333	0.246321	-0.00253805	0.395623	0.202563	-0.448138	0.123843	0.246321	-0.444067
		24.64	163.75	58.53		0	-0.0982222	0.288194	-0.00408333	0.304408	-0.00667107	0.441824	0.182103	-0.436252	0.128118	0.304408	-0.436148
		12.45	168.9	48.72		0	-0.132083	0.3025	-0.0313333	0.329432	-0.0168071	0.455267	0.156057	-0.424671	0.120428	0.329432	-0.422684
		34.34	153.06	52.68		0	-0.0712778	0.2585	-0.0203333	0.267289	-0.0283257	0.413921	0.173108	-0.445468	0.101385	0.267289	-0.443729
		60.87	163.1	8.01		0	0.00241667	0.286389	-0.144417	0.268291	-0.175179	0.440128	0.0608793	-0.470673	-0.0406989	0.268291	-0.483124
		64.78	172.53	29.44		0	0.0132778	0.312583	-0.0848889	0.289191	-0.133209	0.464742	0.107952	-0.474388	0.00575059	0.289191	-0.492706
		46.02	169.16	34.11		0	-0.0388333	0.303222	-0.0719167	0.298217	-0.09589	0.455946	0.120787	-0.456565	0.0414691	0.298217	-0.466621
		31.08	167.13	47.02		0	-0.0803333	0.297583	-0.0360556	0.307112	-0.0443705	0.450647	0.152808	-0.442371	0.0920243	0.307112	-0.446158
		71.32	154.03	4.22		0	0.0314444	0.261194	-0.154944	0.234688	-0.193627	0.416453	0.0560704	-0.480601	-0.0634548	0.234688	-0.492454
		40.46	165.94	10.18		0	-0.0542778	0.294278	-0.138389	0.295095	-0.144671	0.447541	0.0647504	-0.451282	-0.00884104	0.295095	-0.457835
		16.95	163.23	46.93		0	-0.119583	0.28675	-0.0363056	0.310357	-0.0242929	0.440467	0.154444	-0.428946	0.110249	0.310357	-0.425864
		19.61	151.87	65.26		0	-0.112194	0.255194	0.0146111	0.278177	0.0217269	0.410814	0.203936	-0.431474	0.150873	0.278177	-0.423939
		21.51	175.57	64.2		0	-0.106917	0.321028	0.0116667	0.338235	0.00543905	0.472678	0.190128	-0.433279	0.145843	0.338235	-0.437677
		66.72	174.19	28.09		0	0.0186667	0.317194	-0.0886389	0.291681	-0.139777	0.469075	0.103916	-0.476231	-2.89582e-05	0.291681	-0.496027
		43.66	173.17	48.26		0	-0.0453889	0.314361	-0.0326111	0.310927	-0.0606752	0.466413	0.152922	-0.454322	0.0785888	0.310927	-0.465446
		59.24	151.64	58.41		0	-0.00211111	0.254556	-0.00441667	0.239926	-0.0463646	0.410214	0.187567	-0.469124	0.082672	0.239926	-0.475552
		46.41	175.22	60.9		0	-0.03775	0.320056	0.0025	0.313665	-0.034831	0.471764	0.182355	-0.456935	0.105407	0.313665	-0.470009
		40.95	188.77	69.28		0	-0.0529167	0.357694	0.0257778	0.354221	-0.0139824	0.507133	0.196078	-0.451748	0.132692	0.354221	-0.469319
		42.53	177.7	63.36		0	-0.0485278	0.326944	0.00933333	0.323825	-0.0250273	0.478237	0.187095	-0.453249	0.116389	0.323825	-0.466123
		40.09	196.55	41.48		0	-0.0553056	0.379306	-0.0514444	0.375346	-0.0834322	0.527441	0.125506	-0.450931	0.066938	0.375346	-0.471893
		46.12	180.87	46.24		0	-0.0385556	0.33575	-0.0382222	0.328689	-0.0724029	0.486512	0.144405	-0.45666	0.0705188	0.328689	-0.472314
		9.59	173.36	67.96		0	-0.140028	0.314889	0.0221111	0.343791	0.0310911	0.466909	0.200223	-0.421954	0.170445	0.343791	-0.42107
		31.57	167.54	60.53		0	-0.0789722	0.298722	0.00147222	0.307717	-0.0127047	0.451717	0.185114	-0.442836	0.123885	0.307717	-0.446992
		39	182.3	53.58		0	-0.0583333	0.339722	-0.0178333	0.339186	-0.0461323	0.490245	0.161383	-0.449895	0.0974686	0.339186	-0.463701
		42.37	191.28	44.98		0	-0.0489722	0.364667	-0.0417222	0.359424	-0.0754848	0.513685	0.136429	-0.453097	0.0723819	0.359424	-0.472365
		16.92	211.11	56.09		0	-0.119667	0.41975	-0.0108611	0.435364	-0.0249625	0.565446	0.153736	-0.428918	0.132324	0.435364	-0.448569
		7.32	165.28	66.59		0	-0.146333	0.292444	0.0183056	0.324857	0.0345963	0.445818	0.200765	-0.419797	0.170112	0.324857	-0.414269
		39.76	131.8	32.13		0	-0.0562222	0.199444	-0.0774167	0.206646	-0.074736	0.358427	0.133771	-0.450617	0.044876	0.206646	-0.440704
		20.84	127.91	39.01		0	-0.108778	0.188639	-0.0583056	0.214467	-0.0316444	0.348273	0.15217	-0.432642	0.0861198	0.214467	-0.414163
		32.56	129.02	65.07		0	-0.0762222	0.191722	0.0140833	0.206229	0.0152228	0.35117	0.214333	-0.443777	0.133514	0.206229	-0.429986
		39.84	137.52	28.55		0	-0.056	0.215333	-0.0873611	0.2215	-0.0861697	0.373357	0.122442	-0.450693	0.0361595	0.2215	-0.443525
		32.5	137.17	76.48		0	-0.0763889	0.214361	0.0457778	0.22756	0.0388778	0.372444	0.23791	-0.44372	0.161041	0.22756	-0.43378
		55.03	137.21	64.05		0	-0.0138056	0.214472	0.01125	0.20626	-0.0204476	0.372548	0.207989	-0.465125	0.101734	0.20626	-0.463203
		42.47	127.9	61.42		0	-0.0486944	0.188611	0.00394444	0.193891	-0.00595951	0.348247	0.206085	-0.453192	0.1118	0.193891	-0.442388
		40.41	123.71	77.44		0	-0.0544167	0.176972	0.0484444	0.184911	0.0372576	0.33731	0.246613	-0.451235	0.153027	0.184911	-0.437709
		78.35	127.94	47.57		0	0.0509722	0.188722	-0.0345278	0.159907	-0.0861244	0.348351	0.172748	-0.48728	0.031654	0.159907	-0.489235
		52.95	141.27	72.78		0	-0.0195833	0.22575	0.0355	0.218834	0.00133954	0.383146	0.227062	-0.463148	0.12545	0.218834	-0.462417
		17.88	153.99	107.92		0	-0.117	0.261083	0.133111	0.285354	0.125602	0.416348	0.305553	-0.42983	0.255755	0.285354	-0.422689
		59.73	180.91	58.13		0	-0.00075	0.335861	-0.00519444	0.315863	-0.0615818	0.486616	0.172989	-0.46959	0.0813589	0.315863	-0.490096
		62.84	198.64	51.85		0	0.00788889	0.385111	-0.0226389	0.359188	-0.0891703	0.532896	0.149459	-0.472544	0.0621926	0.359188	-0.502577
		39.81	188.67	58.85		0	-0.0560833	0.357417	-0.00319444	0.355043	-0.0375378	0.506872	0.171035	-0.450665	0.109089	0.355043	-0.467784
		21.86	209.22	59.62		0	-0.105944	0.4145	-0.00105556	0.425738	-0.0220202	0.560513	0.163125	-0.433611	0.134369	0.425738	-0.454119
		50.78	209.91	40.98		0	-0.0256111	0.416417	-0.0528333	0.400063	-0.104933	0.562314	0.117957	-0.461087	0.0517833	0.400063	-0.492191
		30.21	-107.53	31.25		0	-0.08275	-0.465361	-0.0798611	-0.408994	0.0492995	-0.266286	0.245343	-0.441544	0.0552231	-0.408994	-0.314551
		-2.68	-107.48	54.1		0	-0.174111	-0.465222	-0.0163889	-0.377616	0.14717	-0.266156	0.300288	-0.410297	0.153117	-0.377616	-0.27165
		9.49	-107.83	51.87		0	-0.140306	-0.466194	-0.0225833	-0.390092	0.126088	-0.267069	0.295089	-0.421859	0.131869	-0.390092	-0.287367
		-13.14	-83.6	48.08		0	-0.203167	-0.398889	-0.0331111	-0.305346	0.134996	-0.203823	0.274462	-0.400359	0.152287	-0.305346	-0.269342
		-9.1	-81.85	53.97		0	-0.191944	-0.394028	-0.01675	-0.304616	0.143061	-0.199255	0.2878	-0.404197	0.161183	-0.304616	-0.275446
		2.21	-110.52	58.04		0	-0.160528	-0.473667	-0.00544444	-0.390197	0.15171	-0.274091	0.31121	-0.414943	0.156213	-0.390197	-0.276588
		19.25	-106.11	46.98		0	-0.113194	-0.461417	-0.0361667	-0.394875	0.10077	-0.26258	0.282509	-0.431132	0.107368	-0.394875	-0.300922
		53.61	-114.1	10.55		0	-0.01775	-0.483611	-0.137361	-0.448375	-0.0279161	-0.283436	0.198667	-0.463775	-0.0251134	-0.448375	-0.341971
		76.57	212	20.21		0	0.0460278	0.422222	-0.110528	0.381017	-0.18955	0.567769	0.066999	-0.485589	-0.0318408	0.381017	-0.526843
		72.9	237.22	25.87		0	0.0358333	0.492278	-0.0948056	0.450334	-0.183125	0.6336	0.0686347	-0.482102	-0.0134351	0.450334	-0.534033
		66.34	220.69	8.26		0	0.0176111	0.446361	-0.143722	0.413419	-0.209074	0.590452	0.0341238	-0.47587	-0.0472366	0.413419	-0.517619
		25.47	198.55	100.48		0	-0.0959167	0.384861	0.112444	0.394457	0.0766307	0.532661	0.266488	-0.437041	0.227951	0.394457	-0.453762
		8.24	192.44	80.01		0	-0.143778	0.367889	0.0555833	0.394877	0.0527773	0.516713	0.220147	-0.420671	0.201195	0.394877	-0.428372
		57.79	174.2	65.67		0	-0.00613889	0.317222	0.01575	0.300191	-0.037724	0.469101	0.194315	-0.467747	0.102029	0.300191	-0.484377
		63.66	175.28	38.61		0	0.0101667	0.320222	-0.0594167	0.297433	-0.110994	0.471921	0.128706	-0.473324	0.0292719	0.297433	-0.492551
		61.37	136.73	61.24		0	0.00380556	0.213139	0.00344444	0.198983	-0.0352539	0.371295	0.201457	-0.471148	0.0867	0.198983	-0.47125
		31.62	166.01	55.12		0	-0.0788333	0.294472	-0.0135556	0.303676	-0.0250576	0.447723	0.172826	-0.442884	0.110805	0.303676	-0.446331
		80.45	155.49	5.54		0	0.0568056	0.26525	-0.151278	0.229825	-0.203061	0.420264	0.0585523	-0.489275	-0.0721952	0.229825	-0.505063
		79.2	164.04	-35.09		0	0.0533333	0.289	-0.264139	0.25333	-0.303231	0.442581	-0.0432497	-0.488087	-0.168304	0.25333	-0.507493
		48.05	166.26	-33.91		0	-0.0331944	0.295167	-0.260861	0.288719	-0.260793	0.448376	-0.0414657	-0.458493	-0.124811	0.288719	-0.467893
		14.46	168.21	-57.51		0	-0.1265	0.300583	-0.326417	0.325721	-0.274652	0.453466	-0.0991647	-0.426581	-0.137745	0.325721	-0.42498
		16.85	185.98	-77.71		0	-0.119861	0.349944	-0.382528	0.369835	-0.334806	0.49985	-0.1562	-0.428851	-0.189457	0.369835	-0.43654
		-10.65	172.56	-54.44		0	-0.19625	0.312667	-0.317889	0.360932	-0.236562	0.464821	-0.0938458	-0.402725	-0.0975875	0.360932	-0.394275
		-48.23	169.38	-40.02		0	-0.300639	0.303833	-0.277833	0.388334	-0.151315	0.45652	-0.0576461	-0.367022	-0.0138516	0.388334	-0.343717
		-14.59	181.42	-77.54		0	-0.207194	0.337278	-0.382056	0.387802	-0.291198	0.487948	-0.153625	-0.398982	-0.148015	0.387802	-0.393341
		-18.21	169.42	-74.81		0	-0.21725	0.303944	-0.374472	0.359918	-0.274206	0.456624	-0.141357	-0.395542	-0.136723	0.359918	-0.382916
		-30.95	156.2	-61.09		0	-0.252639	0.267222	-0.336361	0.337514	-0.218294	0.422117	-0.102072	-0.383439	-0.0870908	0.337514	-0.360009
		-50.18	180.99	-73.86		0	-0.306056	0.336083	-0.371833	0.420492	-0.235692	0.486825	-0.144568	-0.365169	-0.092713	0.420492	-0.346687
		-40.47	209.39	-67.19		0	-0.279083	0.414972	-0.353306	0.485398	-0.24581	0.560956	-0.142013	-0.374394	-0.0893403	0.485398	-0.372851
		-43.26	191.22	-38.04		0	-0.286833	0.3645	-0.272333	0.440621	-0.163413	0.513528	-0.0632576	-0.371744	-0.015575	0.440621	-0.360578
		-16.37	173.5	-72.53		0	-0.212139	0.315278	-0.368139	0.36882	-0.273061	0.467274	-0.13781	-0.397291	-0.13364	0.36882	-0.387256
		-70.24	208.07	-22.62		0	-0.361778	0.411306	-0.2295	0.510236	-0.0991103	0.557511	-0.0341671	-0.346111	0.0567322	0.510236	-0.33337
		12.92	158.41	-95.45		0	-0.130778	0.273361	-0.431806	0.301604	-0.359257	0.427885	-0.185779	-0.425118	-0.227004	0.301604	-0.418315
		43.06	181.22	-117.1		0	-0.0470556	0.336722	-0.491944	0.332509	-0.46151	0.487425	-0.248696	-0.453752	-0.318422	0.332509	-0.468487
		7.47	134.55	-34.35		0	-0.145917	0.207083	-0.262083	0.244501	-0.193826	0.365605	-0.027461	-0.41994	-0.0729074	0.244501	-0.399868
		23.24	167.1	-41.94		0	-0.102111	0.2975	-0.283167	0.314483	-0.248128	0.450569	-0.0611819	-0.434922	-0.111748	0.314483	-0.435912
		33.93	194.31	-36.44		0	-0.0724167	0.373083	-0.267889	0.375352	-0.261775	0.521594	-0.0608764	-0.445078	-0.112469	0.375352	-0.462789
		40.7	179.7	-34.35		0	-0.0536111	0.3325	-0.262083	0.330784	-0.258643	0.483458	-0.0489085	-0.45151	-0.116277	0.330784	-0.464685
		63.23	184.65	-42.22		0	0.00897222	0.34625	-0.283944	0.3223	-0.309331	0.496379	-0.0701922	-0.472915	-0.164614	0.3223	-0.496441
		44.21	199.39	-43.79		0	-0.0438611	0.387194	-0.288306	0.378845	-0.295286	0.534854	-0.0809709	-0.454845	-0.143567	0.378845	-0.478619
		94.29	198.92	-90.98		0	0.09525	0.385889	-0.419389	0.33004	-0.473945	0.533627	-0.194269	-0.502424	-0.322449	0.33004	-0.543756
		57.27	191.98	-33.62		0	-0.00758333	0.366611	-0.260056	0.347095	-0.284346	0.515512	-0.0529858	-0.467253	-0.136147	0.347095	-0.492144
		56.52	234.45	-15.93		0	-0.00966667	0.484583	-0.210917	0.458666	-0.260986	0.626369	-0.0306047	-0.46654	-0.0926123	0.458666	-0.511339
		158.95	173.95	-88.1		0	0.274861	0.316528	-0.411389	0.203431	-0.539545	0.468449	-0.17548	-0.563854	-0.399911	0.203431	-0.616285
		112.47	177.98	-41.69		0	0.14575	0.327722	-0.282472	0.258109	-0.369152	0.478968	-0.0657488	-0.519696	-0.227603	0.258109	-0.557537
		70.74	194.54	26.51		0	0.0298333	0.373722	-0.0930278	0.34098	-0.158492	0.522194	0.0904485	-0.48005	-0.00907646	0.34098	-0.51094
		48.72	203.48	37.59		0	-0.0313333	0.398556	-0.06225	0.385236	-0.107345	0.54553	0.112856	-0.45913	0.0463168	0.385236	-0.486448
		38.91	172.01	73.4		0	-0.0585833	0.311139	0.0372222	0.312412	0.00655267	0.463385	0.213951	-0.44981	0.145266	0.312412	-0.458695
		71.64	171.23	55.56		0	0.0323333	0.308972	-0.0123333	0.27928	-0.07871	0.461349	0.171405	-0.480905	0.0596324	0.27928	-0.501042
		78.32	176.17	54.5		0	0.0508889	0.322694	-0.0152778	0.285829	-0.0923249	0.474244	0.166508	-0.487251	0.0483641	0.285829	-0.512107
		32.46	161.8	69.01		0	-0.0765	0.282778	0.0250278	0.291889	0.00926009	0.436734	0.20824	-0.443682	0.143123	0.291889	-0.445427
[truncated: 3,633 more rows]

## Sheet: 3D map data
Conversion of frame trajectory to angular cell abundance (conformation map)
[truncated: 100,001 more rows]

[truncated: 2 more sheets: color palette 21_40_41, 3D map]
