# Supplementary material for: Comparison of Methods for Bulk Automated Simulation of Glycosidic Bond Conformations
Source: Int J Mol Sci. 2020 Oct 15;21(20):7626. doi: 10.3390/ijms21207626 (PMC7589101; doi:10.3390/ijms21207626)
Supplement: Supplementary file 1 [file ijms-21-07626-s001.zip › Supplementary_tables_S1-S8_and_S10-S13.xlsx]

## Sheet: S1 MM3
Supplementary data.
Table S1. Comparison of experimental NOEs and NOEs calculated from MM3-2000 molecular dynamics in Tinker 8.6
Proton enumeration: Hsat – saturated protons; Hobs – atoms where NOE is observed. Protons of acceptor residues (ones on the right in CSDB string) are marked with an apostrophe. NOE values: NOECalc were obtained from 50 ns (unless otherwise specified) trajectories calculated at three solvatation models: hct – the pairwise descreening method of Hawkins, Cramer and Truhlar; still – the 1997 analytic…
ID	Disaccharide	Hsat	Hobs	NOEExp	NOECalc							RMSD							RMSDrel							RMSD (transglycosidic)										intermediary difference for RMSD							normalized difference for RMSDrel
					hct			100 ns, 300 K, hct: r−6	still		H2O	hct				still		H2O	hct				still		H2O	hct				still		H2O				hct				still		H2O	hct				still		H2O
					50 ns		100 ns					50 ns		100 ns					50 ns		100 ns					50 ns		100 ns								50 ns		100 ns					50 ns		100 ns
					300K	1000K	300K		300K	1000K	300K	300K	1000K	300K		300K	1000K	300K	300K	1000K	300K		300K	1000K	300K	300K	1000K	300K		300K	1000K	300K				300K	1000K	300K		300K	1000K	300K	300K	1000K	300K		300K	1000K	300K
mol1	a-D-Glcp-(1-2)-b-D-Fruf	H1	H2	0.700389	0.974589	0.870944	0.975239	0.9436	0.979339	0.866369	0.978484	0.173148	0.160583	0.172151	0.21398	0.200188	0.162977	0.215852	0.456344	0.951055	0.44893	0.941632	0.502783	0.991391	0.545282	0.152969	0.140167	0.151175	0.235	0.181325	0.146096	0.181234				-0.2742	-0.170555	-0.27485	-0.243211	-0.27895	-0.16598	-0.278095	0.391497	0.243514	0.392425	0.347251	0.398278	0.236983	0.397058
		H1	H1'	0.272374	0.00319628	0.0124933	0.00322641	0.0224598	0.00290206	0.012677	0.00531523																									0.269177	0.25988	0.269147	0.249914	0.269471	0.259697	0.267058	-0.988265	-0.954132	-0.988154	-0.91754	-0.989345	-0.953457	-0.980486
		H1	H4'	0.0272374	0.0222144	0.116563	0.0215345	0.0339405	0.0177591	0.120954	0.0162006																									0.00502293	-0.0893254	0.00570287	-0.00670319	0.00947826	-0.0937163	0.0110367	-0.184413	3.27952	-0.209377	0.246103	-0.347987	3.44073	-0.405205
		H4	H6,H6'	0.113744	0.16548	0.156191	0.149718	0.468771	0.108586	0.155406	0.131933																									-0.0517358	-0.042447	-0.0359743	-0.355027	0.00515788	-0.0416615	-0.0181894	0.454844	0.37318	0.316274	3.12128	-0.0453463	0.366274	0.159915
		H4	H3	0.203791	0.203346	0.264149	0.206044	0.118448	0.216496	0.270008	0.224418																									0.000445192	-0.0603577	-0.00225253	0.0853433	-0.012705	-0.066217	-0.0206269	-0.00218455	0.296174	0.0110531	-0.418777	0.062343	0.324925	0.101216
		H4	H2	0.682464	0.631174	0.57966	0.644238	0.412781	0.674917	0.574586	0.643648																									0.0512906	0.102805	0.0382268	0.269684	0.00754709	0.107878	0.0388163	-0.075155	-0.150637	-0.0560129	-0.395162	-0.0110586	-0.158072	-0.0568766
		H3	H4	1	1	1	1	1	1	1	1																									0	0	0	0	0	0	0	0	0	0	0	0	0	0
		H2	H1	0.652406	0.629481	0.564241	0.610936	0.562744	0.492432	0.565868	0.36708																									0.022925	0.0881655	0.0414706	0.0896629	0.159975	0.0865388	0.285326	-0.0351391	-0.135139	-0.0635655	-0.137434	-0.245207	-0.132646	-0.437344
		H2	H4	0.347594	0.370519	0.435759	0.389064	0.437256	0.507568	0.434132	0.63292																									-0.022925	-0.0881655	-0.0414706	-0.0896629	-0.159975	-0.0865388	-0.285326	0.0659535	0.253645	0.119308	0.257953	0.460235	0.248966	0.820861
		H1'	H1	0.575758	0.425332	0.648909	0.438058	0.359481	0.317402	0.659937	0.350284																									0.150426	-0.0731517	0.1377	0.216276	0.258355	-0.0841791	0.225473	-0.261266	0.127053	-0.239163	-0.375637	-0.448723	0.146206	-0.391611
		H1'	H3'	0.424242	0.574668	0.351091	0.561942	0.640519	0.682598	0.340063	0.649716																									-0.150426	0.0731517	-0.1377	-0.216276	-0.258355	0.0841791	-0.225473	0.354576	-0.172429	0.324579	0.509794	0.608981	-0.198422	0.531473
		H4'	H1	0.25	0.104036	0.382687	0.101013	0.0308796	0.0800078	0.396658	0.0570457																									0.145964	-0.132687	0.148987	0.21912	0.169992	-0.146658	0.192954	-0.583857	0.530747	-0.595948	-0.876482	-0.679969	0.586631	-0.771817
		H4'	H6,H6'	0.75	0.895964	0.617313	0.898987	0.96912	0.919992	0.603342	0.942954																									-0.145964	0.132687	-0.148987	-0.21912	-0.169992	0.146658	-0.192954	0.194619	-0.176916	0.198649	0.292161	0.226656	-0.195544	0.257272
		H3'	H5'	0.666667	0.989009	0.986606	0.989165	0.943655	0.989072	0.986607	0.989838																									-0.322343	-0.319939	-0.322498	-0.276989	-0.322406	-0.319941	-0.323171	0.483514	0.479909	0.483747	0.415483	0.483608	0.479911	0.484757
		H3'	H1'	0.333333	0.0109906	0.0133942	0.0108355	0.0563447	0.0109277	0.0133926	0.0101622																									0.322343	0.319939	0.322498	0.276989	0.322406	0.319941	0.323171	-0.967028	-0.959817	-0.967494	-0.830966	-0.967217	-0.959822	-0.969513
mol2	a-D-Manp-(1-3)-a-D-Manp-OMe	H1	H4'	0.0434783	0.0214136	0.116946	0.0211135	0.0175784	0.0215302	0.115215	0.0437421	0.0855767	0.151626	0.088932	0.116921	0.0863013	0.150978	0.130568	0.273173	0.821596	0.281908	0.346351	0.272862	0.804395	0.2453	0.0870541	0.137783	0.0895824	0.0940081	0.087687	0.136765	0.137852				0.0220647	-0.073468	0.0223648	0.0258999	0.0219481	-0.071737	-0.000263827	-0.507487	1.68976	-0.51439	-0.595697	-0.504805	1.64995	0.00606803
		H1	H3'	0.478261	0.431565	0.397622	0.431293	0.551029	0.431627	0.400628	0.349417																									0.0466958	0.0806386	0.0469677	-0.0727679	0.0466336	0.0776333	0.128844	-0.0976366	-0.168608	-0.0982052	0.152151	-0.0975065	-0.162324	-0.269402
		H1	H2	0.478261	0.410694	0.34024	0.411672	0.270381	0.409257	0.33727	0.413699																									0.0675666	0.138021	0.0665885	0.20788	0.0690034	0.140991	0.0645623	-0.141276	-0.28859	-0.139231	-0.434658	-0.14428	-0.294798	-0.134994
		H1	H2'	0	0.136327	0.145192	0.135921	0.161012	0.137585	0.146887	0.193143																									-0.136327	-0.145192	-0.135921	-0.161012	-0.137585	-0.146887	-0.193143
		H2'	H1'	0.619048	0.714238	0.826306	0.723543	0.677864	0.714808	0.824157	0.767734																									-0.0951907	-0.207258	-0.104496	-0.0588159	-0.0957599	-0.205109	-0.148686	0.15377	0.334802	0.168801	0.0950103	0.154689	0.33133	0.240185
		H2'	H5	0.380952	0.285762	0.173694	0.276457	0.322136	0.285192	0.175843	0.232266																									0.0951907	0.207258	0.104496	0.0588159	0.0957599	0.205109	0.148686	-0.249876	-0.544053	-0.274302	-0.154392	-0.25137	-0.538412	-0.3903
mol3	a-D-Manp-(1-6)-a-D-Manp-OMe	H1	H6'a	0	0.0864633	0.148382	0.0860694	0.230389	0.0884585	0.148694	0.0921052	0.141884	0.13809	0.141495	0.230063	0.144272	0.139206	0.136967	0.39849	0.349581	0.397426	0.388937	0.405101	0.353424	0.382741	0.154099	0.167223	0.153623	0.173343	0.156875	0.16843	0.151614				-0.0864633	-0.148382	-0.0860694	-0.230389	-0.0884585	-0.148694	-0.0921052
		H1	H6'b	0.375	0.174958	0.190853	0.17552	0.458763	0.171544	0.188916	0.181376																									0.200042	0.184147	0.19948	-0.0837632	0.203456	0.186084	0.193624	-0.533446	-0.491059	-0.531947	0.223368	-0.542549	-0.496224	-0.516331
		H1	H2	0.625	0.738579	0.660765	0.738411	0.310848	0.739997	0.662391	0.726519																									-0.113579	-0.0357654	-0.113411	0.314152	-0.114997	-0.0373905	-0.101519	0.181726	0.0572247	0.181457	-0.502643	0.183996	0.0598248	0.16243
mol4	a-D-Manp-(1-6)-b-D-Manp-OMe	H5'	H1'	0.870504	0.89739	0.774472	0.921625	0.946865	0.898317	0.760512	0.850252	0.0339641	0.0705291	0.041916	0.196593	0.0352684	0.0765707	0.0217542	0.253356	0.578104	0.319706	1.12962	0.258078	0.604255	0.173807	0.0298107	0.062797	0.0359136	0.149247	0.0310514	0.0684733	0.021805				-0.0268867	0.0960316	-0.0511214	-0.0763614	-0.0278134	0.109991	0.0202516	0.0308863	-0.110317	0.0587263	0.087721	0.0319509	-0.126354	-0.0232643
		H5'	H1	0.129496	0.10261	0.225528	0.078375	0.053135	0.101683	0.239488	0.149748																									0.0268867	-0.0960316	0.0511214	0.0763614	0.0278134	-0.109991	-0.0202516	-0.207625	0.741578	-0.394771	-0.58968	-0.214781	0.849378	0.156387
		H1	H5'	0.0518135	0.0272111	0.0860639	0.0204742	0.0246376	0.0271962	0.0900483	0.0405246																									0.0246024	-0.0342504	0.0313393	0.0271759	0.0246173	-0.0382349	0.0112888	-0.474825	0.661033	-0.604849	-0.524495	-0.475113	0.737933	-0.217875
		H1	H6'a	0.207254	0.163293	0.176204	0.170756	0.448431	0.160795	0.171955	0.175958																									0.0439609	0.0310499	0.0364979	-0.241177	0.0464592	0.0352986	0.031296	-0.212111	-0.149816	-0.176103	1.16368	-0.224166	-0.170316	-0.151003
		H1	H6'b	0.0673575	0.0845033	0.1338	0.082572	0.223442	0.08521	0.130193	0.0869747																									-0.0171458	-0.0664426	-0.0152145	-0.156085	-0.0178524	-0.062836	-0.0196172	0.254549	0.986417	0.225877	2.31726	0.26504	0.932872	0.29124
		H1	H2	0.673575	0.724993	0.603932	0.726198	0.30349	0.726799	0.607803	0.696543																									-0.0514174	0.0696431	-0.0526227	0.370086	-0.0532241	0.0657722	-0.0229676	0.0763351	-0.103393	0.0781245	-0.549435	0.0790173	-0.0976465	0.0340981
mol5	b-D-GlcpNAc-(1-6)-a-D-Manp-OMe	H6'a	H6'b,H5'	0.943925	0.952883	0.934427	0.952312	0.928599	0.951667	0.935342	0.924904	0.0366557	0.0452293	0.0343912	0.0702789	0.0341639	0.0454701	0.0482387	0.168848	0.20147	0.158284	0.51908	0.15375	0.200053	0.246664	0.0248131	0.0356526	0.0266634	0.067673	0.0318867	0.0354152	0.0358473				-0.00895784	0.00949798	-0.00838678	0.0153264	-0.0077414	0.00858328	0.0190212	0.00948999	-0.0100622	0.008885	-0.0162369	0.00820129	-0.00909318	-0.0201511
		H6'a	H1	0.0560748	0.0471169	0.0655727	0.047688	0.0714012	0.0483334	0.064658	0.0750959																									0.00895784	-0.00949798	0.00838678	-0.0153264	0.0077414	-0.00858328	-0.0190212	-0.159748	0.169381	-0.149564	0.273321	-0.138055	0.153068	0.339211
		H1	H6'b,H5',H2	0.296	0.254768	0.235972	0.25123	0.385834	0.241857	0.236232	0.23872																									0.0412322	0.0600276	0.0447704	-0.089834	0.0541433	0.059768	0.0572801	-0.139298	-0.202796	-0.151251	0.303493	-0.182916	-0.201919	-0.193514
		H1	H6'a	0.064	0.0558315	0.0749451	0.0563787	0.137715	0.0563283	0.0748085	0.0785701																									0.00816855	-0.0109451	0.00762131	-0.0737148	0.00767172	-0.0108085	-0.0145701	-0.127634	0.171018	-0.119083	1.15179	-0.119871	0.168882	0.227658
		H1	H4,H5	0.412	0.387131	0.376683	0.396238	0.296411	0.411425	0.375775	0.366899																									0.0248694	0.0353171	0.0157621	0.115589	0.000574813	0.0362255	0.0451013	-0.0603626	-0.0857212	-0.0382576	-0.280555	-0.00139518	-0.0879259	-0.109469
		H1	H3	0.228	0.30227	0.3124	0.296154	0.18004	0.29039	0.313185	0.315811																									-0.0742702	-0.0843996	-0.0681538	0.04796	-0.0623898	-0.085185	-0.0878113	0.325746	0.370174	0.29892	-0.210351	0.27364	0.373619	0.385137
mol6	b-D-GlcpNAc-(1-2)-a-D-Manp-OMe	H2'	H1'	0.25	0.155541	0.148666	0.154893	0.283332	0.156708	0.149953	0.143958	0.0888408	0.0685959	0.0906013	0.0836801	0.0903755	0.0690491	0.0759176	0.290599	0.208613	0.295204	0.414336	0.305132	0.210425	0.293584	0.0733856	0.0284073	0.0753085	0.111879	0.0762597	0.0300855	0.0513925				0.0944595	0.101334	0.0951066	-0.033332	0.0932924	0.100047	0.106042	-0.377838	-0.405336	-0.380426	0.133328	-0.37317	-0.400188	-0.424169
		H2'	H3'	0.455128	0.645766	0.60565	0.64912	0.35355	0.64323	0.607267	0.600832																									-0.190637	-0.150521	-0.193992	0.101578	-0.188102	-0.152139	-0.145704	0.418865	0.330723	0.426235	-0.223186	0.413295	0.334277	0.320139
		H2'	H1	0.294872	0.198694	0.245684	0.195987	0.363118	0.200062	0.24278	0.25521																									0.096178	0.0491875	0.098885	-0.0682461	0.0948099	0.052092	0.0396619	-0.326169	-0.16681	-0.335349	0.231443	-0.321529	-0.17666	-0.134506
		H1	H1'	0.179426	0.260194	0.178494	0.262298	0.356929	0.269812	0.178254	0.257105																									-0.0807683	0.000931442	-0.0828721	-0.177504	-0.0903865	0.0011716	-0.077679	0.450149	-0.00519123	0.461874	0.989287	0.503754	-0.00652973	0.432931
		H1	H2'	0.239234	0.219674	0.240038	0.220049	0.202007	0.222263	0.238552	0.257025																									0.0195603	-0.000803431	0.0191857	0.0372271	0.016971	0.000682745	-0.0177901	-0.081762	0.00335834	-0.0801961	-0.155609	-0.0709389	-0.00285387	0.0743628
		H1	H4,H5	0.30622	0.26812	0.274364	0.264596	0.243664	0.24639	0.276883	0.237438																									0.0380997	0.0318559	0.0416236	0.0625565	0.05983	0.0293372	0.0687817	-0.124419	-0.10403	-0.135927	-0.204286	-0.195382	-0.0958043	-0.224615
		H1	H3	0.19378	0.183038	0.229402	0.182155	0.147664	0.195272	0.230871	0.19808																									0.0107424	-0.0356226	0.0116245	0.0461155	-0.00149258	-0.0370915	-0.00429982	-0.0554359	0.18383	-0.0599881	-0.237979	0.00770243	0.19141	0.0221892
		H1	H2	0.0813397	0.0689738	0.0777011	0.0709014	0.0497353	0.0662616	0.0754398	0.0503525																									0.0123659	0.00363863	0.0104383	0.0316044	0.0150781	0.00589995	0.0309872	-0.152028	-0.0447337	-0.12833	-0.388549	-0.185372	-0.0725347	-0.38096
mol7	a-D-Rhap4NH2-(1-2)-a-D-Rhap4NH2-OMe	H1	H1'	0	0.115325	0.172606	0.116125	0.194627	0.115267	0.17495	0.0757461	0.0977104	0.133786	0.0984548	0.141985	0.0983269	0.133796	0.0740345	0.148802	0.186817	0.150035	0.250296	0.150739	0.184772	0.127741	0.119528	0.16329	0.120433	0.142922	0.120229	0.162906	0.0889719				-0.115325	-0.172606	-0.116125	-0.194627	-0.115267	-0.17495	-0.0757461
		H1	H2'	0.59	0.466412	0.436589	0.465407	0.535466	0.465006	0.440103	0.489529																									0.123588	0.153411	0.124593	0.0545336	0.124994	0.149897	0.100471	-0.20947	-0.260018	-0.211174	-0.0924299	-0.211854	-0.254063	-0.170291
		H1	H2	0.41	0.418263	0.390805	0.418468	0.269907	0.419726	0.384947	0.434725																									-0.00826258	0.0191948	-0.00846781	0.140093	-0.00972645	0.025053	-0.0247253	0.0201526	-0.0468165	0.0206532	-0.341691	0.0237231	-0.0611049	0.0603055
mol8	a-D-Rhap4NH2-(1-3)-a-D-Rhap4NH2-OMe	H1	H3'	0.68	0.441519	0.441827	0.44278	0.552408	0.441606	0.444932	0.485996	0.155719	0.170377	0.155318	0.139528	0.155672	0.1667	0.103305	0.326949	0.393436	0.326713	0.268286	0.328038	0.385485	0.228261	0.198298	0.216976	0.197826	0.169374	0.198369	0.212519	0.117086				0.238481	0.238173	0.23722	0.127592	0.238394	0.235068	0.194004	-0.350708	-0.350254	-0.348853	-0.187635	-0.350579	-0.345688	-0.2853
		H1	H2	0.32	0.393223	0.371791	0.392656	0.254494	0.392821	0.373916	0.440184																									-0.0732232	-0.0517912	-0.0726564	0.0655056	-0.0728206	-0.0539162	-0.120184	0.228823	0.161848	0.227051	-0.204705	0.227564	0.168488	0.375575
		H1	H2'	0	0.165258	0.186381	0.164563	0.193097	0.165573	0.181152	0.0738199																									-0.165258	-0.186381	-0.164563	-0.193097	-0.165573	-0.181152	-0.0738199
		H2'	H1'	0.44	0.383793	0.330076	0.383714	0.308714	0.385117	0.33562	0.388592																									0.0562068	0.109924	0.0562863	0.131286	0.0548825	0.10438	0.0514079	-0.127743	-0.249828	-0.127923	-0.298378	-0.124733	-0.237228	-0.116836
		H2'	H3'	0.34	0.277299	0.350856	0.277732	0.340512	0.27738	0.347854	0.28727																									0.0627007	-0.0108559	0.0622681	-0.000512188	0.06262	-0.00785362	0.0527296	-0.184414	0.0319292	-0.183141	0.00150644	-0.184177	0.0230989	-0.155087
		H2'	H1	0	0.24116	0.263944	0.241154	0.22761	0.240756	0.257937	0.108314																									-0.24116	-0.263944	-0.241154	-0.22761	-0.240756	-0.257937	-0.108314
		H2'	H5	0.22	0.0977471	0.0551245	0.0974004	0.123164	0.0967464	0.0585893	0.215823																									0.122253	0.164876	0.1226	0.0968362	0.123254	0.161411	0.00417689	-0.555695	-0.749434	-0.557271	-0.440164	-0.560244	-0.733685	-0.0189859
mol9	a-D-GalpA-(1-3)-a-D-Fucp2NAc4NH2-OMe	H-1	H-4'	0.253807	0.195973	0.125356	0.19767	0.497111	0.194718	0.126048	0.228181	0.163243	0.174921	0.162789	0.157617	0.163399	0.175089	0.160302	0.459206	0.48584	0.458344	0.529834	0.459332	0.486228	0.461468	0.144802	0.143288	0.144817	0.175486	0.144619	0.143479	0.151559				0.0578337	0.128452	0.0561371	-0.243304	0.0590891	0.127759	0.025626	-0.227865	-0.506099	-0.22118	0.958617	-0.232811	-0.503372	-0.100966
		H-1	H-3'	0.279188	0.0827432	0.122461	0.0822301	0.230261	0.0833879	0.121549	0.0663883																									0.196445	0.156726	0.196958	0.0489265	0.1958	0.157639	0.212799	-0.703629	-0.561365	-0.705467	-0.175246	-0.70132	-0.564635	-0.762209
		H-1	H-2	0.467005	0.721283	0.752183	0.7201	0.272628	0.721894	0.752404	0.705431																									-0.254278	-0.285178	-0.253095	0.194377	-0.254889	-0.285399	-0.238425	0.544487	0.610653	0.541953	-0.416221	0.545795	0.611125	0.510541
		NHAc	H-5	1	1	1	1	1	1	1	1																									0	0	0	0	0	0	0	0	0	0	0	0	0	0
mol10	a-L-Rhap-(1-2)-a-L-Rhap-OMe	H1'	OMe	0.371212	0.286294	0.34515	0.284977	0.618071	0.284018	0.346709	0.265067	0.102635	0.0841251	0.101528	0.142801	0.102859	0.0849793	0.0952835	0.289539	0.2456	0.286	0.411711	0.289719	0.245915	0.259993	0.0791105	0.0849128	0.0770854	0.124242	0.0782081	0.0866643	0.0612611				0.0849177	0.0260626	0.0862351	-0.246859	0.0871941	0.0245034	0.106145	-0.228758	-0.0702094	-0.232307	0.665009	-0.23489	-0.0660091	-0.285941
		H1'	H2'	0.333333	0.496055	0.458887	0.49435	0.251877	0.496385	0.457083	0.476454																									-0.162722	-0.125553	-0.161017	0.0814566	-0.163052	-0.12375	-0.14312	0.488166	0.37666	0.483051	-0.24437	0.489155	0.371249	0.429361
		H1'	H5	0.295455	0.21765	0.195964	0.220673	0.130052	0.219597	0.196208	0.258479																									0.0778043	0.0994906	0.0747819	0.165403	0.0758575	0.0992464	0.0369757	-0.263338	-0.336737	-0.253108	-0.559824	-0.256749	-0.335911	-0.125148
		H1	H2'	0.605634	0.525238	0.538388	0.526312	0.664912	0.525144	0.53372	0.527284																									0.0803954	0.0672456	0.079322	-0.0592782	0.0804901	0.0719135	0.0783496	-0.132746	-0.111033	-0.130974	0.0978779	-0.132902	-0.118741	-0.129368
		H1	H2	0.394366	0.474762	0.461612	0.473688	0.335088	0.474856	0.46628	0.472716																									-0.0803954	-0.0672456	-0.079322	0.0592782	-0.0804901	-0.0719135	-0.0783496	0.20386	0.170516	0.201138	-0.150312	0.2041	0.182352	0.198672
mol11	a-KDO-(2-4)-a-KDO-OAllyl	H3eq'	H6	0.74392	0.752438	0.800083	0.741894	0.580406	0.722205	0.802411	0.943334	0.147301	0.1308	0.143144	0.131324	0.145763	0.130182	0.155723	0.532367	0.536807	0.518494	0.503102	0.5336	0.535004	0.677691	0.0821611	0.0740157	0.0796789	0.0990523	0.0821733	0.0739775	0.116102				-0.00851779	-0.0561632	0.00202635	0.163514	0.0217151	-0.0584914	-0.199415	0.0114499	0.0754963	-0.00272388	-0.2198	-0.0291901	0.0786259	0.268059
		H3eq'	H8pro-S	0.118741	0.118998	0.101277	0.122729	0.200978	0.148503	0.0995491	0.041411																									-0.0002568	0.0174636	-0.00398776	-0.0822365	-0.0297621	0.0191919	0.0773301	0.00216269	-0.147073	0.0335837	0.69257	0.250647	-0.161628	-0.65125
		H3eq'	H8pro-R	0.137339	0.128564	0.0986394	0.135378	0.218616	0.129292	0.0980396	0.0152545																									0.00877459	0.0386996	0.00196141	-0.0812773	0.00804696	0.0392995	0.122085	-0.06389	-0.281782	-0.0142815	0.5918	-0.058592	-0.286149	-0.888928
		H3ax'	H6	1	1	1	1	1	1	1	1																									0	0	0	0	0	0	0	0	0	0	0	0	0	0
		H4'	H6	0.248283	0.0740432	0.137253	0.0794275	0.100437	0.0747439	0.138437	0.148304																									0.17424	0.11103	0.168856	0.147846	0.173539	0.109846	0.0999796	-0.701779	-0.44719	-0.680093	-0.595473	-0.698957	-0.442423	-0.402684
		H4'	H8pro-S	0.128368	0.0249372	0.0112965	0.0282388	0.0652405	0.032663	0.0115502	0.00548189																									0.10343	0.117071	0.100129	0.0631272	0.0957046	0.116817	0.122886	-0.805736	-0.911999	-0.780016	-0.491769	-0.745551	-0.910023	-0.957295
		H4'	H8pro-R	0.0950872	0.0173302	0.00930824	0.0184112	0.0428335	0.0140331	0.00986865	0.00229434																									0.077757	0.0857789	0.0766759	0.0522537	0.0810541	0.0852185	0.0927928	-0.817745	-0.902108	-0.806375	-0.549534	-0.852419	-0.896215	-0.975871
		H4'	H6'	0.528262	0.883689	0.842142	0.873922	0.791489	0.87856	0.840144	0.84392																									-0.355427	-0.31388	-0.34566	-0.263227	-0.350298	-0.311882	-0.315658	0.672824	0.594175	0.654335	0.498288	0.663114	0.590393	0.597541
	average											0.111516	0.120787	0.111884	0.147707	0.114236	0.121363	0.110722	0.327061	0.450811	0.331004	0.518471	0.332649	0.454668	0.331139	0.104185	0.114047	0.104737	0.140202	0.108062	0.114983	0.101339
[truncated: 7 more columns]

## Sheet: S2 MMFF
Supplementary data.
Table S2. Comparison of experimental NOEs and NOEs calculated from MMFF94 molecular dynamics in Tinker 8.6
Proton enumeration: Hsat – saturated protons; Hobs – atoms where NOE is observed. Protons of acceptor residues (ones on the right in CSDB string) are marked with an apostrophe. NOE values: NOECalc were obtained from trajectories calculated at three solvatation models: hct – the pairwise descreening method of Hawkins, Cramer and Truhlar; still – the 1997 analytical GB/SA method from Still's group.…
ID	Disaccharide	Hsat	Hobs	NOEExp	NOECalc					RMSD					RMSDrel					RMSD (transglycosidic)								intermediary difference for RMSD					normalized difference for RMSDrel					intermediary difference for RMSD (transglycosidic)
					hct			still		hct			still		hct			still		hct			still					hct			still		hct			still		hct			still
					50 ns		100 ns			50 ns		100 ns	300K	1000K	50 ns		100 ns	300K	1000K	50 ns		100 ns	300K	1000K				50 ns		100 ns			50 ns		100 ns			50 ns		100 ns
					300K	1000K	300K	300K	1000K	300K	1000K	300K			300K	1000K	300K			300K	1000K	300K						300K	1000K	300K	300K	1000K	300K	1000K	300K	300K	1000K	300K	1000K	300K	300K	1000K
mol1	a-D-Glcp-(1-2)-b-D-Fruf	H1	H2	0.700389	0.99211	0.926197	0.991254	0.992633	0.952458	0.222928	0.204853	0.230676	0.225491	0.252754	0.599015	0.714369	0.617747	0.604742	0.803005	0.24188	0.111682	0.234481	0.247281	0.130291				-0.291721	-0.225808	-0.290865	-0.292244	-0.252069	0.416513	0.322403	0.41529	0.417259	0.359899
		H1	H1'	0.272374	0.00163346	0.0102128	0.00200076	0.00151489	0.00660347																			0.27074	0.262161	0.270373	0.270859	0.26577	-0.994003	-0.962504	-0.992654	-0.994438	-0.975756	0.27074	0.262161	0.270373	0.270859	0.26577
		H1	H4'	0.0272374	0.00625608	0.0635903	0.0067452	0.00585229	0.0409383																			0.0209813	-0.0363529	0.0204922	0.0213851	-0.013701	-0.770312	1.33467	-0.752355	-0.785137	0.503022	0.0209813	-0.0363529	0.0204922	0.0213851	-0.013701
		H4	H6,H6'	0.113744	0.16991	0.173127	0.173146	0.171162	0.175492																			-0.0561658	-0.0593829	-0.0594019	-0.0574179	-0.0617483	0.493791	0.522075	0.522242	0.504799	0.542871	-0.0561658	-0.0593829	-0.0594019	-0.0574179	-0.0617483
		H4	H3	0.203791	0.34462	0.559552	0.345766	0.347375	0.69698																			-0.140829	-0.355761	-0.141974	-0.143584	-0.493189	0.691045	1.74571	0.696664	0.704561	2.42006
		H4	H2	0.682464	0.48547	0.267321	0.481088	0.481463	0.127528																			0.196995	0.415144	0.201376	0.201001	0.554937	-0.288652	-0.608301	-0.295072	-0.294523	-0.813137
		H3	H4	1	1	1	1	1	1																			0	0	0	0	0	0	0	0	0	0
		H2	H1	0.652406	0.516785	0.71641	0.526439	0.522246	0.818428																			0.135621	-0.0640037	0.125967	0.13016	-0.166022	-0.207878	0.098104	-0.193081	-0.199508	0.254476
		H2	H4	0.347594	0.483215	0.28359	0.473561	0.477754	0.181572																			-0.135621	0.0640037	-0.125967	-0.13016	0.166022	0.390171	-0.184134	0.362398	0.374461	-0.477633
		H1'	H1	0.575758	0.162892	0.610646	0.186737	0.145531	0.475872																			0.412866	-0.034888	0.38902	0.430227	0.0998855	-0.717082	0.060595	-0.675667	-0.747236	-0.173485	0.412866	-0.034888	0.38902	0.430227	0.0998855
		H1'	H3'	0.424242	0.837108	0.389354	0.813263	0.854469	0.524128																			-0.412866	0.034888	-0.38902	-0.430227	-0.0998855	0.973183	-0.082236	0.916976	1.01411	0.235444
		H4'	H1	0.25	0.0223125	0.254718	0.0247206	0.021228	0.157149																			0.227688	-0.0047177	0.225279	0.228772	0.0928505	-0.91075	0.0188708	-0.901117	-0.915088	-0.371402	0.227688	-0.0047177	0.225279	0.228772	0.0928505
		H4'	H6,H6'	0.75	0.977688	0.745282	0.975279	0.978772	0.842851																			-0.227688	0.0047177	-0.225279	-0.228772	-0.0928505	0.303583	-0.00629027	0.300372	0.305029	0.123801	-0.227688	0.0047177	-0.225279	-0.228772	-0.0928505
		H3'	H5'	0.666667	0.814033	0.979175	0.931146	0.789967	0.963807																			-0.147366	-0.312508	-0.26448	-0.123301	-0.29714	0.221049	0.468762	0.396719	0.184951	0.445711
		H3'	H1'	0.333333	0.185967	0.0208255	0.0688538	0.210033	0.0361928																			0.147366	0.312508	0.26448	0.123301	0.29714	-0.442099	-0.937524	-0.793439	-0.369902	-0.891421
mol2	a-D-Manp-(1-3)-a-D-Manp-OMe	H1	H4'	0.0434783	0.0276369	0.132633	0.0270919	0.0296284	0.126705	0.303422	0.176871	0.29605	0.355619	0.196297	0.556733	0.996997	0.547843	0.642048	0.960154	0.320636	0.147723	0.312053	0.378746	0.16275				0.0158413	-0.0891547	0.0163863	0.0138499	-0.0832268	-0.364351	2.05056	-0.376886	-0.318548	1.91422	0.0158413	-0.0891547	0.0163863	0.0138499	-0.0832268
		H1	H3'	0.478261	0.212552	0.456825	0.222532	0.147298	0.46719																			0.265709	0.0214357	0.255729	0.330963	0.0110709	-0.555573	-0.0448201	-0.534706	-0.692013	-0.0231483	0.265709	0.0214357	0.255729	0.330963	0.0110709
		H1	H2	0.478261	0.265248	0.285418	0.269838	0.24599	0.259629																			0.213013	0.192843	0.208423	0.232271	0.218632	-0.44539	-0.403217	-0.435794	-0.485657	-0.45714
		H1	H2'	0	0.494563	0.125124	0.480539	0.577083	0.146476																			-0.494563	-0.125124	-0.480539	-0.577083	-0.146476						-0.494563	-0.125124	-0.480539	-0.577083	-0.146476
		H2'	H1'	0.619048	0.928541	0.870491	0.923882	0.981045	0.897339																			-0.309493	-0.251444	-0.304835	-0.361998	-0.278291	0.49995	0.406178	0.492425	0.584765	0.449547
		H2'	H5	0.380952	0.0714595	0.129509	0.0761176	0.0189548	0.102661																			0.309493	0.251444	0.304835	0.361998	0.278291	-0.812419	-0.66004	-0.800191	-0.950244	-0.730514	0.309493	0.251444	0.304835	0.361998	0.278291
mol3	a-D-Manp-(1-6)-a-D-Manp-OMe	H1	H6'a	0	0.261405	0.182017	0.281507	0.3544	0.212231	0.207231	0.145931	0.219617	0.267907	0.155341	0.463183	0.330537	0.480659	0.557226	0.299768	0.253555	0.178664	0.26829	0.325254	0.185939				-0.261405	-0.182017	-0.281507	-0.3544	-0.212231						-0.261405	-0.182017	-0.281507	-0.3544	-0.212231
		H1	H6'b	0.375	0.129547	0.199754	0.120612	0.0817746	0.219743																			0.245453	0.175246	0.254388	0.293225	0.155257	-0.654542	-0.467324	-0.678368	-0.781934	-0.41402	0.245453	0.175246	0.254388	0.293225	0.155257
		H1	H2	0.625	0.609048	0.618229	0.597881	0.563825	0.568027																			0.015952	0.00677096	0.0271192	0.0611751	0.0569733	-0.0255233	-0.0108335	-0.0433908	-0.0978801	-0.0911573
mol4	a-D-Manp-(1-6)-b-D-Manp-OMe	H5'	H1'	0.870504	0.949783	0.847116	0.941741	0.970606	0.868974	0.109018	0.0664888	0.0980111	0.138548	0.0827659	1.29955	0.672015	1.16677	1.65813	0.826988	0.11842	0.0555149	0.106047	0.151938	0.0673519				-0.0792793	0.0233877	-0.0712371	-0.100103	0.00152998	0.0910729	-0.0268668	0.0818344	0.114994	-0.00175758
		H5'	H1	0.129496	0.0502171	0.152884	0.0582593	0.0293939	0.131026																			0.0792793	-0.0233877	0.0712371	0.100103	-0.00152998	-0.612212	0.180605	-0.550109	-0.773014	0.0118148	0.0792793	-0.0233877	0.0712371	0.100103	-0.00152998
		H1	H5'	0.0518135	0.0242333	0.0736571	0.0272989	0.015719	0.0706562																			0.0275801	-0.0218436	0.0245146	0.0360945	-0.0188427	-0.532296	0.421582	-0.473131	-0.696624	0.363664	0.0275801	-0.0218436	0.0245146	0.0360945	-0.0188427
		H1	H6'a	0.207254	0.124083	0.196473	0.134423	0.0949808	0.206547																			0.0831707	0.0107806	0.0728313	0.112273	0.000706719	-0.401299	-0.0520163	-0.351411	-0.541718	-0.00340992	0.0831707	0.0107806	0.0728313	0.112273	0.000706719
		H1	H6'b	0.0673575	0.272613	0.173127	0.251758	0.328914	0.200726																			-0.205256	-0.10577	-0.184401	-0.261557	-0.133369	3.04726	1.57028	2.73764	3.88311	1.98001	-0.205256	-0.10577	-0.184401	-0.261557	-0.133369
		H1	H2	0.673575	0.57907	0.556742	0.58652	0.560386	0.52207																			0.0945049	0.116833	0.087055	0.113189	0.151505	-0.140303	-0.173452	-0.129243	-0.168042	-0.224926
mol5	b-D-GlcpNAc-(1-6)-a-D-Manp-OMe	H6'a	H6'b,H5'	0.943925	0.903277	0.925026	0.903351	0.904308	0.915321	0.0453437	0.035502	0.0466645	0.0473297	0.0419876	0.504074	0.263712	0.490391	0.510048	0.367394	0.0424744	0.0218168	0.0415495	0.0434287	0.0313676				0.0406479	0.0188988	0.0405746	0.0396173	0.0286042	-0.0430626	-0.0200215	-0.042985	-0.0419708	-0.0303034
		H6'a	H1	0.0560748	0.0967227	0.0749736	0.0966494	0.0956921	0.0846789																			-0.0406479	-0.0188988	-0.0405746	-0.0396173	-0.0286042	0.724888	0.337028	0.723581	0.706508	0.510107	-0.0406479	-0.0188988	-0.0405746	-0.0396173	-0.0286042
		H1	H6'b,H5',H2	0.296	0.287282	0.282518	0.280954	0.281574	0.277898																			0.00871794	0.0134823	0.0150461	0.0144259	0.0181016	-0.0294525	-0.0455484	-0.0508313	-0.048736	-0.061154	0.00871794	0.0134823	0.0150461	0.0144259	0.0181016
		H1	H6'a	0.064	0.124696	0.0938158	0.121501	0.126294	0.106496																			-0.0606958	-0.0298158	-0.0575013	-0.0622938	-0.042496	0.948372	0.465871	0.898458	0.97334	0.664001	-0.0606958	-0.0298158	-0.0575013	-0.0622938	-0.042496
		H1	H4,H5	0.412	0.430288	0.456955	0.442439	0.438401	0.456856																			-0.0182884	-0.0449552	-0.0304389	-0.0264012	-0.0448564	0.0443893	0.109115	0.0738808	0.0640805	0.108875
		H1	H3	0.228	0.157734	0.166711	0.155106	0.153731	0.158749																			0.0702662	0.0612886	0.0728941	0.0742691	0.0692509	-0.308185	-0.26881	-0.319711	-0.325742	-0.303732
mol6	b-D-GlcpNAc-(1-2)-a-D-Manp-OMe	H2'	H1'	0.25	0.133953	0.133372	0.134116	0.138188	0.134563	0.0738955	0.0784009	0.0738176	0.0731879	0.0756021	0.293569	0.285696	0.292212	0.322921	0.313429	0.0488616	0.0383912	0.0478244	0.0780523	0.0560091				0.116047	0.116628	0.115884	0.111812	0.115437	-0.464187	-0.466511	-0.463536	-0.44725	-0.461748
		H2'	H3'	0.455128	0.578397	0.612631	0.579684	0.52103	0.579251																			-0.123269	-0.157502	-0.124556	-0.0659018	-0.124123	0.270844	0.346062	0.273672	0.144798	0.272721
		H2'	H1	0.294872	0.28765	0.253997	0.2862	0.340782	0.286186																			0.00722187	0.0408747	0.00867205	-0.0459105	0.00868608	-0.0244915	-0.138619	-0.0294096	0.155697	-0.0294572	0.00722187	0.0408747	0.00867205	-0.0459105	0.00868608
		H1	H1'	0.179426	0.169835	0.150822	0.170838	0.125815	0.117365																			0.00959064	0.0286042	0.00858739	0.053611	0.0620608	-0.0534518	-0.159421	-0.0478604	-0.298792	-0.345885	0.00959064	0.0286042	0.00858739	0.053611	0.0620608
		H1	H2'	0.239234	0.323009	0.283197	0.321165	0.354536	0.313289																			-0.0837749	-0.0439627	-0.0819304	-0.115302	-0.0740545	0.350179	0.183764	0.342469	0.481963	0.309548	-0.0837749	-0.0439627	-0.0819304	-0.115302	-0.0740545
		H1	H4,H5	0.30622	0.293204	0.334995	0.293665	0.307347	0.340784																			0.0130165	-0.028775	0.0125549	-0.00112645	-0.0345637	-0.0425071	0.0939683	-0.0409997	0.00367856	0.112872
		H1	H3	0.19378	0.109253	0.124063	0.109617	0.108724	0.119005																			0.0845274	0.0697165	0.084163	0.0850555	0.074775	-0.436203	-0.359771	-0.434322	-0.438929	-0.385876
		H1	H2	0.0813397	0.104699	0.106923	0.104715	0.103578	0.109557																			-0.0233596	-0.0255829	-0.0233749	-0.022238	-0.0282176	0.287186	0.31452	0.287374	0.273397	0.346911
mol7	a-D-Rhap4NH2-(1-2)-a-D-Rhap4NH2-OMe	H1	H1'	0	0.398865	0.187869	0.397917	0.471821	0.154285	0.294731	0.135591	0.293938	0.34701	0.110107	0.399473	0.184901	0.398373	0.470018	0.178994	0.354712	0.160425	0.353702	0.416582	0.11678				-0.398865	-0.187869	-0.397917	-0.471821	-0.154285						-0.398865	-0.187869	-0.397917	-0.471821	-0.154285
		H1	H2'	0.59	0.285784	0.462808	0.286896	0.237203	0.531083																			0.304216	0.127192	0.303104	0.352797	0.0589171	-0.51562	-0.215579	-0.513736	-0.597962	-0.0998595	0.304216	0.127192	0.303104	0.352797	0.0589171
		H1	H2	0.41	0.315351	0.349322	0.315188	0.290976	0.314632																			0.0946492	0.0606775	0.0948123	0.119024	0.0953684	-0.230852	-0.147994	-0.23125	-0.290302	-0.232606
mol8	a-D-Rhap4NH2-(1-3)-a-D-Rhap4NH2-OMe	H1	H3'	0.68	0.299788	0.526485	0.298652	0.237888	0.556247	0.317932	0.153003	0.319411	0.359561	0.151932	0.549681	0.404056	0.551539	0.606046	0.436727	0.401789	0.188847	0.40365	0.455506	0.182328				0.380212	0.153515	0.381348	0.442112	0.123753	-0.559136	-0.225758	-0.560806	-0.650165	-0.18199	0.380212	0.153515	0.381348	0.442112	0.123753
		H1	H2	0.32	0.28952	0.31476	0.286986	0.268271	0.287279																			0.0304805	0.0052404	0.0330138	0.0517288	0.0327213	-0.0952515	-0.0163763	-0.103168	-0.161652	-0.102254
		H1	H2'	0	0.410693	0.158756	0.414362	0.493841	0.156474																			-0.410693	-0.158756	-0.414362	-0.493841	-0.156474						-0.410693	-0.158756	-0.414362	-0.493841	-0.156474
		H2'	H1'	0.44	0.254592	0.306953	0.25361	0.236211	0.300249																			0.185408	0.133047	0.18639	0.203789	0.139751	-0.421383	-0.302379	-0.423614	-0.463156	-0.317616
		H2'	H3'	0.34	0.177135	0.399047	0.176898	0.16439	0.429488																			0.162865	-0.0590474	0.163102	0.17561	-0.0894884	-0.479015	0.173669	-0.479711	-0.516501	0.263201
		H2'	H1	0	0.542823	0.250477	0.544569	0.588842	0.239504																			-0.542823	-0.250477	-0.544569	-0.588842	-0.239504						-0.542823	-0.250477	-0.544569	-0.588842	-0.239504
		H2'	H5	0.22	0.0254499	0.0435225	0.0249232	0.0105576	0.0307589																			0.19455	0.176477	0.195077	0.209442	0.189241	-0.884319	-0.80217	-0.886713	-0.952011	-0.860187	0.19455	0.176477	0.195077	0.209442	0.189241
mol9	a-D-GalpA-(1-3)-a-D-Fucp2NAc4NH2-OMe	H-1	H-4'	0.253807	0.180094	0.0492703	0.162164	0.151368	0.0564939	0.203409	0.193974	0.184594	0.172506	0.185079	0.571761	0.557323	0.513845	0.478555	0.532895	0.179988	0.163289	0.157412	0.14402	0.156292				0.073713	0.204537	0.0916431	0.102439	0.197313	-0.290429	-0.805875	-0.361074	-0.403611	-0.777414	0.073713	0.204537	0.0916431	0.102439	0.197313
		H-1	H-3'	0.279188	0.0355539	0.171992	0.0763113	0.103149	0.179578																			0.243634	0.107196	0.202877	0.176038	0.0996093	-0.872652	-0.383957	-0.726667	-0.630538	-0.356783	0.243634	0.107196	0.202877	0.176038	0.0996093
		H-1	H-2	0.467005	0.784352	0.778738	0.761525	0.745483	0.763928																			-0.317347	-0.311733	-0.29452	-0.278478	-0.296923	0.679536	0.667515	0.630656	0.596306	0.635802
		NHAc	H-5	1	1	1	1	1	1																			0	0	0	0	0	0	0	0	0	0
mol10	a-L-Rhap-(1-2)-a-L-Rhap-OMe	H1'	OMe	0.371212	0.435031	0.387126	0.434251	0.462077	0.442998	0.157959	0.0811942	0.157798	0.181282	0.10622	0.460832	0.253832	0.46032	0.521506	0.342138	0.190916	0.0955993	0.190608	0.220703	0.135563				-0.0638184	-0.015914	-0.0630391	-0.0908644	-0.0717859	0.171919	0.0428704	0.169819	0.244778	0.193382
		H1'	H2'	0.333333	0.498181	0.446265	0.498511	0.501294	0.452405																			-0.164848	-0.112931	-0.165178	-0.167961	-0.119072	0.494543	0.338794	0.495534	0.503882	0.357215
		H1'	H5	0.295455	0.0667884	0.166609	0.0672374	0.0366296	0.104597																			0.228666	0.128846	0.228217	0.258825	0.190858	-0.773947	-0.436093	-0.772427	-0.876023	-0.645979	0.228666	0.128846	0.228217	0.258825	0.190858
		H1	H2'	0.605634	0.462072	0.564679	0.462177	0.431194	0.623742																			0.143562	0.0409546	0.143457	0.174439	-0.0181082	-0.237044	-0.0676227	-0.236871	-0.288028	0.0298995	0.143562	0.0409546	0.143457	0.174439	-0.0181082
		H1	H2	0.394366	0.537928	0.435321	0.537823	0.568806	0.376258																			-0.143562	-0.0409546	-0.143457	-0.174439	0.0181082	0.364032	0.103849	0.363767	0.442328	-0.0459171
mol11	a-KDO-(2-4)-a-KDO-OAllyl	H3eq'	H6	0.74392	0.958693	0.874502	0.963008	0.942482	0.889665	0.217573	0.128125	0.24783	0.144021	0.151523	0.953304	0.6662	1.03723	0.749399	0.741415	0.212494	0.134142	0.235755	0.152277	0.155181				-0.214773	-0.130582	-0.219088	-0.198562	-0.145746	0.288705	0.175533	0.294505	0.266913	0.195916	-0.214773	-0.130582	-0.219088	-0.198562	-0.145746
		H3eq'	H8pro-S	0.118741	0.0164306	0.0757081	0.0150412	0.025565	0.0690743																			0.10231	0.043033	0.1037	0.0931761	0.0496668	-0.861626	-0.36241	-0.873328	-0.7847	-0.418278	0.10231	0.043033	0.1037	0.0931761	0.0496668
		H3eq'	H8pro-R	0.137339	0.0248762	0.0497895	0.021951	0.0319534	0.0412603																			0.112463	0.0875495	0.115388	0.105386	0.0960788	-0.81887	-0.63747	-0.840169	-0.767339	-0.699574	0.112463	0.0875495	0.115388	0.105386	0.0960788
		H3ax'	H6	1	1	1	1	1	1																			0	0	0	0	0	0	0	0	0	0	0	0	0	0	0
		H4'	H6	0.248283	0.719331	0.527258	0.788733	0.528244	0.583798																			-0.471048	-0.278975	-0.54045	-0.279961	-0.335515	1.89722	1.12361	2.17675	1.12759	1.35134	-0.471048	-0.278975	-0.54045	-0.279961	-0.335515
		H4'	H8pro-S	0.128368	0.00104897	0.0112572	0.00110472	0.00160657	0.00696099																			0.127319	0.11711	0.127263	0.126761	0.121407	-0.991828	-0.912305	-0.991394	-0.987485	-0.945773	0.127319	0.11711	0.127263	0.126761	0.121407
		H4'	H8pro-R	0.0950872	0.00161026	0.00649743	0.00173853	0.00204527	0.00387764																			0.0934769	0.0885897	0.0933486	0.0930419	0.0912095	-0.983065	-0.931669	-0.981716	-0.978491	-0.95922	0.0934769	0.0885897	0.0933486	0.0930419	0.0912095
		H4'	H6'	0.528262	0.27801	0.454988	0.208424	0.468104	0.405363																			0.250252	0.0732743	0.319838	0.0601579	0.122899	-0.473728	-0.138708	-0.605453	-0.113879	-0.232647
	average									0.195768	0.127267	0.197128	0.210224	0.137237	0.604652	0.484513	0.596084	0.647331	0.527537	0.215066	0.117827	0.213761	0.237617	0.125441

## Sheet: S3 OPLS
Supplementary data.
Table S3. Comparison of experimental NOEs and NOEs calculated from OPLS-aa molecular dynamics in Tinker 8.6
Proton enumeration: Hsat – saturated protons; Hobs – atoms where NOE is observed. Protons of acceptor residues (ones on the right in CSDB string) are marked with an apostrophe. NOE values: NOECalc were obtained from trajectories calculated at three solvatation models: hct – the pairwise descreening method of Hawkins, Cramer and Truhlar; still – the 1997 analytical GB/SA method from Still's group.…
ID	Disaccharide	Hsat	Hobs	NOEExp	NOECalc				RMSD				RMSDrel				RMSD (transglycosidic)							intermediary difference for RMSD				normalized difference for RMSDrel				intermediary difference for RMSD (transglycosidic)
					hct		still		hct		still		hct		still		hct		still					hct		still		hct		still		hct		still
					300K	1000K	300K	1000K	300K	1000K	300K	1000K	300K	1000K	300K	1000K	300K	1000K	300K	1000K				300K	1000K	300K	1000K	300K	1000K	300K	1000K	300K	1000K	300K	1000K
mol1	a-D-Glcp-(1-2)-b-D-Fruf	H1	H2	0.700389	0.88744	0.914421	0.937778	0.92411	0.171488	0.209848	0.156143	0.211991	0.87367	0.743268	0.501606	0.716744	0.17109	0.149257	0.112905	0.13631				-0.187051	-0.214032	-0.237389	-0.223721	0.267067	0.305591	0.338939	0.319424
		H1	H1'	0.272374	0.00794896	0.0140805	0.00696294	0.0124115																0.264425	0.258293	0.265411	0.259962	-0.970816	-0.948305	-0.974436	-0.954432	0.264425	0.258293	0.265411	0.259962
		H1	H4'	0.0272374	0.104611	0.0714981	0.0552591	0.0634784																-0.0773735	-0.0442607	-0.0280217	-0.036241	2.84071	1.625	1.0288	1.33056	-0.0773735	-0.0442607	-0.0280217	-0.036241
		H4	H6,H6'	0.113744	0.0839694	0.118874	0.0768041	0.121234																0.0297747	-0.0051301	0.03694	-0.00748955	-0.261769	0.0451022	-0.324764	0.0658456	0.0297747	-0.0051301	0.03694	-0.00748955
		H4	H3	0.203791	0.297196	0.533189	0.314523	0.556659																-0.0934043	-0.329397	-0.110731	-0.352867	0.458333	1.61635	0.543357	1.73151
		H4	H2	0.682464	0.618835	0.347937	0.608673	0.322107																0.0636297	0.334527	0.0737914	0.360357	-0.0932352	-0.490176	-0.108125	-0.528023
		H3	H4	1	1	1	1	1																0	0	0	0	0	0	0	0
		H2	H1	0.652406	0.563352	0.760817	0.554318	0.777246																0.0890542	-0.108411	0.0980889	-0.12484	-0.136501	0.166171	-0.150349	0.191353
		H2	H4	0.347594	0.436648	0.239183	0.445682	0.222754																-0.0890542	0.108411	-0.0980889	0.12484	0.256202	-0.31189	0.282194	-0.359155
		H1'	H1	0.575758	0.633141	0.775821	0.575081	0.749584																-0.057383	-0.200063	0.000676887	-0.173826	0.0996651	0.347478	-0.00117565	0.301909	-0.057383	-0.200063	0.000676887	-0.173826
		H1'	H3'	0.424242	0.366859	0.224179	0.424919	0.250416																0.057383	0.200063	-0.000676887	0.173826	-0.13526	-0.471577	0.00159552	-0.409733
		H4'	H1	0.25	0.468568	0.36167	0.294118	0.328479																-0.218568	-0.11167	-0.0441185	-0.078479	0.874273	0.446681	0.176474	0.313916	-0.218568	-0.11167	-0.0441185	-0.078479
		H4'	H6,H6'	0.75	0.531432	0.63833	0.705882	0.671521																0.218568	0.11167	0.0441185	0.078479	-0.291424	-0.148894	-0.0588246	-0.104639	0.218568	0.11167	0.0441185	0.078479
		H3'	H5'	0.666667	0.981765	0.980612	0.979652	0.980362																-0.315098	-0.313946	-0.312986	-0.313695	0.472648	0.470919	0.469478	0.470543
		H3'	H1'	0.333333	0.0182349	0.0193876	0.0203478	0.0196383																0.315098	0.313946	0.312986	0.313695	-0.945295	-0.941837	-0.938957	-0.941085
mol2	a-D-Manp-(1-3)-a-D-Manp-OMe	H1	H4'	0.0434783	0.034505	0.0845628	0.0400409	0.083133	0.0496359	0.129879	0.0498694	0.133048	0.140568	0.515038	0.116311	0.507555	0.0499196	0.120515	0.0491971	0.122645				0.00897331	-0.0410845	0.00343739	-0.0396548	-0.206386	0.944944	-0.07906	0.91206	0.00897331	-0.0410845	0.00343739	-0.0396548
		H1	H3'	0.478261	0.428794	0.391838	0.423776	0.395868																0.0494664	0.0864232	0.0544845	0.082393	-0.10343	-0.180703	-0.113922	-0.172276	0.0494664	0.0864232	0.0544845	0.082393
		H1	H2	0.478261	0.485014	0.43671	0.494612	0.432201																-0.00675279	0.0415513	-0.0163513	0.0460597	0.0141195	-0.08688	0.034189	-0.0963067
		H1	H2'	0	0.0516869	0.08689	0.0415706	0.0887979																-0.0516869	-0.08689	-0.0415706	-0.0887979					-0.0516869	-0.08689	-0.0415706	-0.0887979
		H2'	H1'	0.619048	0.688105	0.82249	0.689567	0.828621																-0.069057	-0.203443	-0.0705191	-0.209574	0.111554	0.328638	0.113915	0.338542
		H2'	H5	0.380952	0.311895	0.17751	0.310433	0.171379																0.069057	0.203443	0.0705191	0.209574	-0.181274	-0.534037	-0.185113	-0.550131	0.069057	0.203443	0.0705191	0.209574
mol3	a-D-Manp-(1-6)-a-D-Manp-OMe	H1	H6'a	0	0.0629797	0.090134	0.06276	0.0974217	0.165026	0.156992	0.161707	0.153227	0.464582	0.441777	0.45535	0.429547	0.165968	0.168627	0.163012	0.16777				-0.0629797	-0.090134	-0.06276	-0.0974217					-0.0629797	-0.090134	-0.06276	-0.0974217
		H1	H6'b	0.375	0.148893	0.154216	0.153174	0.158661																0.226107	0.220784	0.221826	0.216339	-0.602951	-0.588758	-0.591536	-0.576905	0.226107	0.220784	0.221826	0.216339
		H1	H2	0.625	0.788127	0.75565	0.784066	0.743918																-0.163127	-0.13065	-0.159066	-0.118918	0.261003	0.209041	0.254505	0.190268
mol4	a-D-Manp-(1-6)-b-D-Manp-OMe	H5'	H1'	0.870504	0.921837	0.816277	0.917582	0.809482	0.0591754	0.0440157	0.0553322	0.0459477	0.307179	0.286132	0.291426	0.329053	0.0452249	0.0443581	0.0419162	0.0466119				-0.0513337	0.0542265	-0.0470782	0.0610212	0.0589701	-0.0622933	0.0540815	-0.0700988
		H5'	H1	0.129496	0.0781627	0.183723	0.0824183	0.190518																0.0513337	-0.0542265	0.0470782	-0.0610212	-0.39641	0.418749	-0.363548	0.471219	0.0513337	-0.0542265	0.0470782	-0.0610212
		H1	H5'	0.0518135	0.0251	0.071933	0.0257879	0.0765603																0.0267134	-0.0201195	0.0260256	-0.0247469	-0.515569	0.388307	-0.502294	0.477615	0.0267134	-0.0201195	0.0260256	-0.0247469
		H1	H6'a	0.207254	0.137912	0.142055	0.143186	0.144926																0.0693419	0.0651992	0.0640674	0.0623275	-0.334575	-0.314586	-0.309125	-0.30073	0.0693419	0.0651992	0.0640674	0.0623275
		H1	H6'b	0.0673575	0.0624471	0.0839198	0.0619222	0.0890359																0.0049104	-0.0165623	0.00543535	-0.0216784	-0.0729005	0.245886	-0.080694	0.321841	0.0049104	-0.0165623	0.00543535	-0.0216784
		H1	H2	0.673575	0.774541	0.702093	0.769104	0.689477																-0.100966	-0.0285174	-0.0955284	-0.0159022	0.149895	0.0423374	0.141823	0.0236086
mol5	b-D-GlcpNAc-(1-6)-a-D-Manp-OMe	H6'a	H6'b,H5'	0.943925	0.97432	0.969499	0.970444	0.966544	0.0894155	0.0802478	0.0867221	0.0754626	0.459771	0.392546	0.431849	0.35699	0.0556722	0.0662064	0.0599086	0.0660519				-0.0303945	-0.0255742	-0.026519	-0.0226184	0.0322001	0.0270934	0.0280943	0.023962
		H6'a	H1	0.0560748	0.0256802	0.0305006	0.0295558	0.0334564																0.0303945	0.0255742	0.026519	0.0226184	-0.542036	-0.456073	-0.472921	-0.403361	0.0303945	0.0255742	0.026519	0.0226184
		H1	H6'b,H5',H2	0.296	0.209564	0.186225	0.199362	0.185109																0.0864356	0.109775	0.0966376	0.110891	-0.292012	-0.37086	-0.326478	-0.374633	0.0864356	0.109775	0.0966376	0.110891
		H1	H6'a	0.064	0.0339461	0.0428967	0.0370732	0.0472643																0.0300539	0.0211033	0.0269268	0.0167357	-0.469593	-0.329739	-0.420731	-0.261495	0.0300539	0.0211033	0.0269268	0.0167357
		H1	H4,H5	0.412	0.345818	0.387245	0.359721	0.397																0.0661817	0.0247549	0.0522789	0.015	-0.160635	-0.0600847	-0.126891	-0.0364078
		H1	H3	0.228	0.410671	0.383633	0.403843	0.370627																-0.182671	-0.155633	-0.175843	-0.142627	0.80119	0.6826	0.771243	0.625557
mol6	b-D-GlcpNAc-(1-2)-a-D-Manp-OMe	H2'	H1'	0.25	0.178731	0.135087	0.171128	0.125351	0.0925573	0.119732	0.0982005	0.117912	0.332557	0.391887	0.356918	0.382783	0.0680516	0.0920416	0.0752038	0.0874424				0.0712694	0.114913	0.0788717	0.124649	-0.285078	-0.459653	-0.315487	-0.498598
		H2'	H3'	0.455128	0.638985	0.709187	0.652869	0.708384																-0.183857	-0.254059	-0.197741	-0.253256	0.403967	0.558215	0.434472	0.556449
		H2'	H1	0.294872	0.182284	0.155726	0.176003	0.166265																0.112587	0.139146	0.118869	0.128606	-0.381818	-0.471887	-0.403121	-0.436143	0.112587	0.139146	0.118869	0.128606
		H1	H1'	0.179426	0.19502	0.108641	0.213372	0.101443																-0.0155946	0.0707847	-0.0339461	0.0779825	0.0869137	-0.394507	0.189193	-0.434623	-0.0155946	0.0707847	-0.0339461	0.0779825
		H1	H2'	0.239234	0.208026	0.206941	0.198189	0.221411																0.0312085	0.0322933	0.0410451	0.0178231	-0.130451	-0.134986	-0.171569	-0.0745007	0.0312085	0.0322933	0.0410451	0.0178231
		H1	H4,H5	0.30622	0.245567	0.306438	0.248263	0.311039																0.0606528	-0.000217452	0.0579576	-0.00481909	-0.198069	0.000710118	-0.189268	0.0157373
		H1	H3	0.19378	0.299634	0.301023	0.294801	0.286433																-0.105854	-0.107243	-0.101021	-0.0926528	0.546257	0.553426	0.521318	0.478134
		H1	H2	0.0813397	0.0517527	0.0769574	0.0453753	0.0796735																0.029587	0.00438229	0.0359644	0.00166623	-0.363746	-0.0538764	-0.442151	-0.0204849
mol7	a-D-Rhap4NH2-(1-2)-a-D-Rhap4NH2-OMe	H1	H1'	0	0.0444678	0.0968936	0.0381313	0.0970319	0.0771031	0.124303	0.0824227	0.122603	0.170513	0.250186	0.190121	0.245185	0.0828859	0.141738	0.0853074	0.140232				-0.0444678	-0.0968936	-0.0381313	-0.0970319					-0.0444678	-0.0968936	-0.0381313	-0.0970319
		H1	H2'	0.59	0.481544	0.414527	0.475542	0.417041																0.108456	0.175473	0.114458	0.172959	-0.183824	-0.297412	-0.193997	-0.29315	0.108456	0.175473	0.114458	0.172959
		H1	H2	0.41	0.473988	0.488579	0.486327	0.485927																-0.0639885	-0.0785792	-0.076327	-0.0759268	0.156069	0.191657	0.186164	0.185187
mol8	a-D-Rhap4NH2-(1-3)-a-D-Rhap4NH2-OMe	H1	H3'	0.68	0.44589	0.409994	0.436668	0.41113	0.120203	0.144866	0.126937	0.144891	0.327559	0.415514	0.35635	0.420269	0.122477	0.165254	0.124441	0.164598				0.23411	0.270006	0.243332	0.26887	-0.344279	-0.397067	-0.357842	-0.395397	0.23411	0.270006	0.243332	0.26887
		H1	H2	0.32	0.513002	0.498126	0.536098	0.499552																-0.193002	-0.178126	-0.216098	-0.179552	0.603131	0.556644	0.675305	0.561099
		H1	H2'	0	0.0411076	0.0918794	0.0272349	0.0893179																-0.0411076	-0.0918794	-0.0272349	-0.0893179					-0.0411076	-0.0918794	-0.0272349	-0.0893179
		H2'	H1'	0.44	0.391729	0.399784	0.39545	0.400526																0.0482711	0.0402157	0.0445499	0.0394739	-0.109707	-0.0913993	-0.10125	-0.0897135
		H2'	H3'	0.34	0.379485	0.405728	0.386537	0.409189																-0.039485	-0.0657285	-0.0465373	-0.0691889	0.116132	0.193319	0.136874	0.203497
		H2'	H1	0	0.0460289	0.104644	0.0305357	0.102742																-0.0460289	-0.104644	-0.0305357	-0.102742					-0.0460289	-0.104644	-0.0305357	-0.102742
		H2'	H5	0.22	0.182757	0.0898432	0.187477	0.0875425																0.0372428	0.130157	0.0325231	0.132457	-0.169285	-0.591622	-0.147832	-0.602079	0.0372428	0.130157	0.0325231	0.132457
mol9	a-D-GalpA-(1-3)-a-D-Fucp2NAc4NH2-OMe	H-1	H-4'	0.253807	0.132636	0.016826	0.138348	0.0190209	0.202389	0.187683	0.20454	0.184416	0.561408	0.565867	0.567809	0.557702	0.168815	0.171235	0.171754	0.169166				0.121171	0.236981	0.115459	0.234786	-0.477413	-0.933706	-0.454908	-0.925058	0.121171	0.236981	0.115459	0.234786
		H-1	H-3'	0.279188	0.0734825	0.229363	0.0654861	0.233255																0.205705	0.0498244	0.213702	0.045933	-0.736799	-0.178462	-0.765441	-0.164524	0.205705	0.0498244	0.213702	0.045933
		H-1	H-2	0.467005	0.793881	0.753811	0.796166	0.747724																-0.326876	-0.286806	-0.329161	-0.280719	0.699941	0.614138	0.704833	0.601105
		NHAc	H-5	1	1	1	1	1																0	0	0	0	0	0	0	0
mol10	a-L-Rhap-(1-2)-a-L-Rhap-OMe	H1'	OMe	0.371212	0.210734	0.248329	0.202004	0.262714	0.12775	0.138778	0.127183	0.135103	0.338068	0.357721	0.335789	0.353196	0.0820758	0.114905	0.0805483	0.114617				0.160478	0.122883	0.169208	0.108498	-0.432309	-0.331032	-0.455826	-0.29228
		H1'	H2'	0.333333	0.50362	0.510264	0.495634	0.511752																-0.170286	-0.176931	-0.1623	-0.178419	0.510859	0.530792	0.486901	0.535256
		H1'	H5	0.295455	0.285647	0.241407	0.302362	0.225534																0.00980778	0.0540473	-0.00690764	0.0699209	-0.0331956	-0.182929	0.0233797	-0.236656	0.00980778	0.0540473	-0.00690764	0.0699209
		H1	H2'	0.605634	0.489976	0.452385	0.491931	0.459397																0.115658	0.153249	0.113703	0.146236	-0.190969	-0.253039	-0.187742	-0.24146	0.115658	0.153249	0.113703	0.146236
		H1	H2	0.394366	0.510024	0.547615	0.508069	0.540603																-0.115658	-0.153249	-0.113703	-0.146236	0.293275	0.388595	0.288318	0.370814
mol11	a-KDO-(2-4)-a-KDO-OAllyl	H3eq'	H6	0.74392	0.935412	0.85708	0.935344	0.858946	0.0991755	0.0921657	0.111997	0.0949013	0.493586	0.480746	0.529972	0.488459	0.0972279	0.0721061	0.0992125	0.0731402				-0.191492	-0.11316	-0.191424	-0.115026	0.257409	0.152113	0.257319	0.154621	-0.191492	-0.11316	-0.191424	-0.115026
		H3eq'	H8pro-S	0.118741	0.0170478	0.0611927	0.0175537	0.0640895																0.101693	0.0575484	0.101187	0.0546515	-0.856429	-0.484654	-0.852168	-0.460258	0.101693	0.0575484	0.101187	0.0546515
		H3eq'	H8pro-R	0.137339	0.0475404	0.0817273	0.047102	0.0769649																0.0897986	0.0556117	0.0902371	0.0603742	-0.653846	-0.404923	-0.657039	-0.4396	0.0897986	0.0556117	0.0902371	0.0603742
		H3ax'	H6	1	1	1	1	1																0	0	0	0	0	0	0	0	0	0	0	0
		H4'	H6	0.248283	0.249817	0.252683	0.221338	0.246934																-0.00153383	-0.00439978	0.026945	0.00134875	0.00617774	0.0177208	-0.108525	-0.0054323	-0.00153383	-0.00439978	0.026945	0.00134875
		H4'	H8pro-S	0.128368	0.0233651	0.020105	0.0228169	0.0197534																0.105003	0.108263	0.105551	0.108614	-0.817983	-0.843379	-0.822253	-0.846119	0.105003	0.108263	0.105551	0.108614
		H4'	H8pro-R	0.0950872	0.0866926	0.0212955	0.0502549	0.0190296																0.00839456	0.0737917	0.0448322	0.0760576	-0.0882828	-0.776042	-0.471485	-0.799872	0.00839456	0.0737917	0.0448322	0.0760576
		H4'	H6'	0.528262	0.640125	0.705917	0.70559	0.714283																-0.111863	-0.177654	-0.177328	-0.186021	0.211757	0.3363	0.335682	0.352137
	average								0.113993	0.129865	0.114641	0.129046	0.406315	0.440062	0.375773	0.435226	0.100855	0.118749	0.0966734	0.117144

## Sheet: S4-1 Glycam
Supplementary data.
Table S4-1. Comparison of experimental NOEs and NOEs calculated from Glycam-06 molecular dynamics in Amber 12.0 (uncharged mols) and GROMACS 2018.8 (charged mols) software packages.
Proton enumeration: Hsat – saturated protons; Hobs – atoms where NOE is observed. Protons of acceptor residues (ones on the right in CSDB string) are marked with an apostrophe. NOE values: NOECalc were calculated from 100 ns (if not indicated other) trajectories obtained after either implicit solvent calculations (using Generalized Born solvent model, GB) performed at 300K and 1000K or explicit s…
ID	Disaccharide	Hsat	Hobs	NOEExp	NOECalc								RMSD								RMSDrel								RMSD (transglycosidic)											intermediary difference for RMSD								normalized difference for RMSDrel
					GB				H2O				GB				H2O				GB				H2O				GB				H2O							GB				H2O				GB
					300K	300K,50ns	1000K	1000K,50ns	300K	300K,50ns	1000K	1000K,50ns	300K	300K,50ns	1000K	1000K,50ns	300K	300K,50ns	1000K	1000K,50ns	300K	300K,50ns	1000K	1000K,50ns	300K	300K,50ns	1000K	1000K,50ns	300K	300K,50ns	1000K	1000K,50ns	300K	300K,50ns	1000K	1000K,50ns				300K	300K,50ns	1000K	1000K,50ns	300K	300K,50ns	1000K	1000K,50ns	300K	300K,50ns
mol1	a-D-Glcp-(1-2)-b-D-Fruf	H1	H2	0.700389	0.978302	0.977604	0.906785	0.909392	0.989813	0.989813	0.910737	0.907683	0.181026	0.17878	0.162586	0.162741	0.195244	0.195244	0.222315	0.221523	0.503021	0.49677	0.631808	0.612391	0.562137	0.562137	0.801462	0.817421	0.147403	0.143506	0.135709	0.135308	0.176148	0.176148	0.159159	0.161406				-0.277913	-0.277215	-0.206396	-0.209003	-0.289424	-0.289424	-0.210348	-0.207294	0.396798	0.395802
		H1	H1'	0.272374	0.00427238	0.0043444	0.0154995	0.0156023	0.00297152	0.00297152	0.0126242	0.0125607																												0.268101	0.268029	0.256874	0.256771	0.269402	0.269402	0.259749	0.259813	-0.984314	-0.98405
		H1	H4'	0.0272374	0.0174256	0.0180511	0.0777158	0.0750054	0.00721518	0.00721518	0.0766385	0.0797561																												0.00981175	0.00918624	-0.0504785	-0.047768	0.0200222	0.0200222	-0.0494012	-0.0525187	-0.360232	-0.337266
		H4	H6,H6'	0.113744	0.112947	0.115312	0.100326	0.100423	0.119308	0.119308	0.147596	0.146223																												0.000797198	-0.00156748	0.0134183	0.013321	-0.00556385	-0.00556385	-0.0338521	-0.0324785	-0.0070087	0.0137808
		H4	H3	0.203791	0.389269	0.387649	0.229923	0.23019	0.392386	0.392386	0.551206	0.548305																												-0.185478	-0.183858	-0.0261314	-0.0263986	-0.188594	-0.188594	-0.347415	-0.344513	0.910135	0.902187
		H4	H2	0.682464	0.497784	0.497039	0.669751	0.669387	0.488306	0.488306	0.301198	0.305473																												0.184681	0.185425	0.0127131	0.0130777	0.194158	0.194158	0.381267	0.376992	-0.270608	-0.2717
		H3	H4	1	1	1	1	1	1	1	1	1																												0	0	0	0	0	0	0	0	0	0
		H2	H1	0.652406	0.634974	0.643958	0.568479	0.569352	0.643977	0.643977	0.801861	0.797877																												0.0174322	0.00844828	0.0839271	0.0830547	0.0084291	0.0084291	-0.149455	-0.14547	-0.0267199	-0.0129494
		H2	H4	0.347594	0.365026	0.356042	0.431521	0.430648	0.356023	0.356023	0.198139	0.202123																												-0.0174322	-0.00844828	-0.0839271	-0.0830547	-0.0084291	-0.0084291	0.149455	0.14547	0.0501512	0.0243051
		H1'	H1	0.575758	0.450654	0.467284	0.752413	0.754275	0.401246	0.401246	0.775152	0.77339																												0.125104	0.108473	-0.176655	-0.178517	0.174512	0.174512	-0.199394	-0.197633	-0.217285	-0.188401
		H1'	H3'	0.424242	0.549346	0.532716	0.247587	0.245725	0.598754	0.598754	0.224848	0.22661																												-0.125104	-0.108473	0.176655	0.178517	-0.174512	-0.174512	0.199394	0.197633	0.294887	0.255687
		H4'	H1	0.25	0.103814	0.108809	0.32274	0.319246	0.0466471	0.0466471	0.393483	0.401552																												0.146186	0.141191	-0.0727404	-0.0692463	0.203353	0.203353	-0.143483	-0.151552	-0.584743	-0.564766
		H4'	H6,H6'	0.75	0.896186	0.891191	0.67726	0.680754	0.953353	0.953353	0.606517	0.598448																												-0.146186	-0.141191	0.0727404	0.0692463	-0.203353	-0.203353	0.143483	0.151552	0.194914	0.188255
		H3'	H5'	0.666667	0.982251	0.982046	0.98073	0.980676	0.981316	0.981316	0.978623	0.978608																												-0.315584	-0.315379	-0.314064	-0.314009	-0.314649	-0.314649	-0.311956	-0.311941	0.473377	0.473069
		H3'	H1'	0.333333	0.0177488	0.0179542	0.0192697	0.0193239	0.0186838	0.0186838	0.0213768	0.0213923																												0.315584	0.315379	0.314064	0.314009	0.314649	0.314649	0.311956	0.311941	-0.946753	-0.946137
mol2	a-D-Manp-(1-3)-a-D-Manp-OMe	H1	H4'	0.0434783	0.0292747	0.0301421	0.0523355	0.050569	0.0305001	0.0292785			0.0498929	0.0511487	0.145181	0.144859	0.0309224	0.0308981			0.184246	0.179392	0.341076	0.33622	0.147496	0.159023			0.0473918	0.0483856	0.142441	0.141815	0.0330524	0.0326972						0.0142036	0.0133361	-0.00885726	-0.00709078	0.0129782	0.0141997	0.0434783	0.0434783	-0.326683	-0.306731
		H1	H3'	0.478261	0.427973	0.428054	0.305073	0.306501	0.427795	0.426743																														0.0502876	0.0502066	0.173188	0.17176	0.0504657	0.0515184	0.478261	0.478261	-0.105147	-0.104977
		H1	H2	0.478261	0.508169	0.507407	0.542846	0.544093	0.507719	0.511356																														-0.0299085	-0.0291459	-0.0645851	-0.0658318	-0.0294576	-0.0330956	0.478261	0.478261	0.062536	0.0609415
		H1	H2'	0	0.0345827	0.0343968	0.099746	0.0988373	0.0339863	0.0326225																														-0.0345827	-0.0343968	-0.099746	-0.0988373	-0.0339863	-0.0326225	0	0
		H2'	H1'	0.619048	0.690163	0.693095	0.821868	0.821842	0.641399	0.637927																														-0.0711151	-0.0740471	-0.20282	-0.202794	-0.0223509	-0.0188791	0.619048	0.619048	0.114878	0.119615
		H2'	H5	0.380952	0.309837	0.306905	0.178132	0.178158	0.358601	0.362073																														0.0711151	0.0740471	0.20282	0.202794	0.0223509	0.0188791	0.380952	0.380952	-0.186677	-0.194374
mol3	a-D-Manp-(1-6)-a-D-Manp-OMe	H1	H6'a	0	0.055667	0.0569369	0.0737959	0.0745751	0.0650676	0.0630712			0.172813	0.172747	0.198482	0.198323	0.179162	0.179453			0.485005	0.485046	0.558537	0.558191	0.503973	0.504498			0.170027	0.170437	0.198901	0.199048	0.178975	0.178495						-0.055667	-0.0569369	-0.0737959	-0.0745751	-0.0650676	-0.0630712	0	0
		H1	H6'b	0.375	0.141078	0.140786	0.103564	0.103561	0.130397	0.130576																														0.233922	0.234214	0.271436	0.271439	0.244603	0.244424	0.375	0.375	-0.623792	-0.624569
		H1	H2	0.625	0.803255	0.802277	0.82264	0.821864	0.804535	0.806353																														-0.178255	-0.177277	-0.19764	-0.196864	-0.179535	-0.181353	0.625	0.625	0.285208	0.283643
mol4	a-D-Manp-(1-6)-b-D-Manp-OMe	H5'	H1'	0.870504	0.867184	0.869513	0.685553	0.683594	0.923634	0.924299	0.669851	0.671313	0.0546609	0.0550599	0.123473	0.124404	0.0688681	0.0689751	0.122449	0.121685	0.2719	0.275382	0.633611	0.639324	0.385058	0.384987	0.764659	0.763303	0.0380472	0.0381737	0.107941	0.108657	0.0515428	0.0513938	0.111441	0.110848				0.00331911	0.000990907	0.184951	0.186909	-0.0531301	-0.0537952	0.200653	0.199191	-0.00381286	-0.00113831
		H5'	H1	0.129496	0.132816	0.130487	0.314447	0.316406	0.0763663	0.0757012	0.330149	0.328687																												-0.00331911	-0.000990907	-0.184951	-0.186909	0.0531301	0.0537952	-0.200653	-0.199191	0.0256309	0.00765201
		H1	H5'	0.0518135	0.0253512	0.0249685	0.0572894	0.057934	0.014058	0.0142402	0.0934827	0.0941719																												0.0264623	0.026845	-0.00547591	-0.00612054	0.0377555	0.0375733	-0.0416693	-0.0423584	-0.510722	-0.518108
		H1	H6'a	0.207254	0.137319	0.137236	0.0960685	0.0965679	0.127549	0.128395	0.126516	0.126571																												0.0699349	0.0700178	0.111185	0.110686	0.0797053	0.078859	0.0807374	0.0806825	-0.337436	-0.337836
		H1	H6'b	0.0673575	0.0536388	0.0530463	0.0698098	0.0684961	0.0623136	0.0609639	0.101412	0.101535																												0.0137187	0.0143112	-0.00245229	-0.00113859	0.00504395	0.00639364	-0.0340541	-0.0341779	-0.20367	-0.212467
		H1	H2	0.673575	0.783691	0.784749	0.776832	0.777002	0.79608	0.796401	0.678589	0.677721																												-0.110116	-0.111174	-0.103257	-0.103427	-0.122505	-0.122826	-0.00501401	-0.00414619	0.16348	0.165051
mol5	b-D-GlcpNAc-(1-6)-a-D-Manp-OMe	H6'a	H6'b,H5'	0.943925	0.970093	0.97026	0.965555	0.965959	0.957462	0.958142	0.950474	0.950851	0.0452555	0.0453846	0.148378	0.14781	0.0533373	0.0535272	0.0778036	0.0775631	0.278012	0.280209	0.604876	0.603827	0.194305	0.197268	0.228961	0.228773	0.0281243	0.0286522	0.0512328	0.0505238	0.038905	0.0403189	0.066355	0.0661306				-0.0261681	-0.0263347	-0.0216295	-0.0220337	-0.0135372	-0.0142164	-0.00654884	-0.00692558	0.0277226	0.0278991
		H6'a	H1	0.0560748	0.0299067	0.0297401	0.0344453	0.0340411	0.0425376	0.0418584	0.0495259	0.0491492																												0.0261681	0.0263347	0.0216295	0.0220337	0.0135372	0.0142164	0.00654884	0.00692558	-0.466664	-0.469636
		H1	H6'b,H5',H2	0.296	0.330221	0.331118	0.211827	0.213332	0.361408	0.363748	0.410713	0.410311																												-0.0342214	-0.0351184	0.0841727	0.0826677	-0.0654075	-0.0677477	-0.114713	-0.114311	0.115613	0.118643
		H1	H6'a	0.064	0.0412612	0.0408478	0.0460687	0.0456011	0.0550893	0.0547808	0.0666474	0.0662185																												0.0227388	0.0231522	0.0179313	0.0183989	0.00891069	0.00921918	-0.00264735	-0.0022185	-0.355294	-0.361754
		H1	H4,H5	0.412	0.338565	0.33845	0.219596	0.219802	0.31044	0.310627	0.26337	0.263905																												0.0734346	0.0735501	0.192404	0.192198	0.10156	0.101373	0.14863	0.148095	-0.178239	-0.17852
		H1	H3	0.228	0.289952	0.289584	0.522508	0.521265	0.273063	0.270844	0.25927	0.259566																												-0.061952	-0.0615839	-0.294508	-0.293265	-0.0450633	-0.0428441	-0.0312695	-0.0315658	0.271719	0.270105
mol6	b-D-GlcpNAc-(1-2)-a-D-Manp-OMe	H2'	H1'	0.25	0.16822	0.167765	0.26588	0.265337	0.154835	0.154247			0.133393	0.133572	0.108138	0.107707	0.126658	0.126932			0.498852	0.498726	0.446163	0.44485	0.501199	0.504608			0.143475	0.143939	0.0838315	0.0827612	0.12726	0.12729						0.0817797	0.0822354	-0.01588	-0.0153374	0.0951649	0.0957527	0.25	0.25	-0.327119	-0.328942
		H2'	H3'	0.455128	0.702023	0.701644	0.568461	0.567493	0.677852	0.675878																														-0.246895	-0.246515	-0.113333	-0.112365	-0.222724	-0.22075	0.455128	0.455128	0.542473	0.54164
		H2'	H1	0.294872	0.129757	0.130592	0.165659	0.16717	0.167312	0.169875																														0.165115	0.16428	0.129213	0.127702	0.127559	0.124997	0.294872	0.294872	-0.559955	-0.557124
		H1	H1'	0.179426	0.350082	0.352012	0.190898	0.19086	0.355723	0.357909																														-0.170656	-0.172587	-0.0114724	-0.0114339	-0.176298	-0.178483	0.179426	0.179426	0.951121	0.961882
		H1	H2'	0.239234	0.16596	0.165876	0.174	0.175128	0.204123	0.205657																														0.0732743	0.0733583	0.065234	0.0641066	0.0351118	0.0335774	0.239234	0.239234	-0.306287	-0.306638
		H1	H4,H5	0.30622	0.198586	0.197214	0.1635	0.163096	0.173362	0.168281																														0.107634	0.109006	0.14272	0.143124	0.132858	0.137939	0.30622	0.30622	-0.351494	-0.355972
		H1	H3	0.19378	0.173293	0.175079	0.391266	0.391038	0.14836	0.149456																														0.0204872	0.0187007	-0.197486	-0.197258	0.0454195	0.0443243	0.19378	0.19378	-0.105724	-0.0965051
		H1	H2	0.0813397	0.11208	0.109818	0.0803353	0.0798779	0.118431	0.118697																														-0.0307403	-0.0284784	0.00100439	0.00146179	-0.0370912	-0.0373575	0.0813397	0.0813397	0.377925	0.350117
mol7	a-D-Rhap4NH2-(1-2)-a-D-Rhap4NH2-OMe	H1	H1'	0	0.382918	0.31333	0.134227	0.137126	0.052853	0.055016			0.314736	0.275401	0.197364	0.199448	0.152978	0.151677			0.465064	0.434447	0.417408	0.420355	0.365929	0.361032			0.385455	0.335879	0.218958	0.221745	0.151826	0.151494						-0.382918	-0.31333	-0.134227	-0.137126	-0.052853	-0.055016	0	0
		H1	H2'	0.59	0.202025	0.232994	0.310952	0.307974	0.381892	0.38294																														0.387975	0.357006	0.279048	0.282026	0.208108	0.20706	0.59	0.59	-0.657584	-0.605096
		H1	H2	0.41	0.415056	0.453676	0.554821	0.5549	0.565255	0.562044																														-0.00505642	-0.0436762	-0.144821	-0.1449	-0.155255	-0.152044	0.41	0.41	0.0123327	0.106527
mol8	a-D-Rhap4NH2-(1-3)-a-D-Rhap4NH2-OMe	H1	H3'	0.68	0.599186	0.600285	0.451772	0.451054	0.424286	0.424737			0.163363	0.163783	0.174375	0.174406	0.130477	0.130295			0.630902	0.629681	0.62641	0.625712	0.364331	0.364098			0.123696	0.12534	0.158755	0.15924	0.137183	0.136422						0.0808142	0.0797151	0.228228	0.228946	0.255714	0.255263	0.68	0.68	-0.118844	-0.117228
		H1	H2	0.32	0.315761	0.305623	0.489958	0.489229	0.528786	0.529925																														0.00423904	0.0143766	-0.169958	-0.169229	-0.208786	-0.209925	0.32	0.32	-0.013247	-0.0449269
		H1	H2'	0	0.0850533	0.0940917	0.0582701	0.0597172	0.0469274	0.0453379																														-0.0850533	-0.0940917	-0.0582701	-0.0597172	-0.0469274	-0.0453379	0	0
		H2'	H1'	0.44	0.29861	0.2973	0.331909	0.331521	0.434887	0.434354																														0.14139	0.1427	0.108091	0.108479	0.0051131	0.00564649	0.44	0.44	-0.321342	-0.324318
		H2'	H3'	0.34	0.664963	0.663053	0.60733	0.606621	0.356609	0.35712																														-0.324963	-0.323053	-0.26733	-0.266621	-0.0166094	-0.0171205	0.34	0.34	0.955774	0.950155
		H2'	H1	0	0.0318837	0.0350624	0.0481504	0.0492697	0.0559729	0.0541084																														-0.0318837	-0.0350624	-0.0481504	-0.0492697	-0.0559729	-0.0541084	0	0
		H2'	H5	0.22	0.00454354	0.00458463	0.0126101	0.012589	0.152531	0.154418																														0.215456	0.215415	0.20739	0.207411	0.0674692	0.0655824	0.22	0.22	-0.979348	-0.979161
mol9	a-D-GalpA-(1-3)-a-D-Fucp2NAc4NH2-OMe	H-1	H-4'	0.253807	0.0206567	0.0284081	0.0225899	0.022558	0.139497	0.139599			0.276125	0.285874	0.297041	0.296576	0.204104	0.204233			0.771947	0.79605	0.826676	0.825443	0.566673	0.567046			0.225544	0.233506	0.242706	0.242315	0.171546	0.171685						0.23315	0.225399	0.231217	0.231249	0.11431	0.114208	0.253807	0.253807	-0.918613	-0.888072
		H-1	H-3'	0.279188	0.0615166	0.0378478	0.0255126	0.0262912	0.0652034	0.0649253																														0.217671	0.24134	0.253675	0.252897	0.213984	0.214262	0.279188	0.279188	-0.779659	-0.864436
		H-1	H-2	0.467005	0.917827	0.933744	0.951898	0.951151	0.7953	0.795475																														-0.450822	-0.466739	-0.484892	-0.484146	-0.328295	-0.32847	0.467005	0.467005	0.965346	0.99943
		NHAc	H-5	1	1	1	1	1	1	1																														0	0	0	0	0	0	1	1	0	0
mol10	a-L-Rhap-(1-2)-a-L-Rhap-OMe	H1'	OMe	0.371212	0.169393	0.169411	0.213883	0.214582	0.169098	0.169286	0.255912	0.255882	0.141807	0.142084	0.147988	0.146838	0.138903	0.138841	0.147483	0.147602	0.368897	0.369371	0.373357	0.370992	0.364956	0.364716	0.410228	0.409316	0.107826	0.108322	0.118241	0.116806	0.117464	0.117394	0.119148	0.119629				0.201819	0.201801	0.157329	0.15663	0.202114	0.201926	0.1153	0.11533	-0.543675	-0.543628
		H1'	H2'	0.333333	0.467216	0.467142	0.503607	0.503264	0.435452	0.435496	0.558706	0.557414																												-0.133883	-0.133808	-0.170273	-0.169931	-0.102119	-0.102162	-0.225373	-0.22408	0.401649	0.401425
		H1'	H5	0.295455	0.36339	0.363448	0.28251	0.282154	0.39545	0.395218	0.185382	0.186704																												-0.0679357	-0.0679931	0.0129444	0.0133008	-0.0999953	-0.0997638	0.110073	0.10875	0.229936	0.23013
		H1	H2'	0.605634	0.469114	0.46836	0.438917	0.440982	0.472983	0.472931	0.478055	0.476035																												0.13652	0.137274	0.166717	0.164652	0.132651	0.132703	0.127579	0.129598	-0.225417	-0.226662
		H1	H2	0.394366	0.530886	0.53164	0.561083	0.559018	0.527017	0.527069	0.521945	0.523965																												-0.13652	-0.137274	-0.166717	-0.164652	-0.132651	-0.132703	-0.127579	-0.129598	0.346175	0.348087
mol11	a-KDO-(2-4)-a-KDO-OAllyl	H3eq'	H6	0.74392	0.677883	0.67814	0.764841	0.770699	0.840751	0.839677			0.197246	0.19558	0.144003	0.138997	0.0826452	0.0817723			0.780292	0.776088	0.678559	0.674183	0.391056	0.397885			0.179378	0.17819	0.143344	0.139758	0.0595249	0.0595708						0.0660369	0.0657802	-0.0209216	-0.0267791	-0.096831	-0.0957573	0.74392	0.74392	-0.0887688	-0.0884238
		H3eq'	H8pro-S	0.118741	0.107214	0.107009	0.096526	0.0756711	0.0746239	0.0733865																														0.0115273	0.0117321	0.0222151	0.04307	0.0441172	0.0453545	0.118741	0.118741	-0.0970792	-0.0988037
		H3eq'	H8pro-R	0.137339	0.214903	0.214851	0.138633	0.15363	0.0846252	0.0869362																														-0.0775642	-0.0775123	-0.00129348	-0.0162909	0.0527138	0.0504028	0.137339	0.137339	0.564764	0.564386
		H3ax'	H6	1	1	1	1	1	1	1																														0	0	0	0	0	0	1	1	0	0
		H4'	H6	0.248283	0.694664	0.691308	0.597466	0.583601	0.212976	0.223138																														-0.44638	-0.443025	-0.349183	-0.335318	0.035307	0.0251451	0.248283	0.248283	1.79787	1.78435
		H4'	H8pro-S	0.128368	0.00851155	0.00845017	0.00753921	0.00407954	0.0573508	0.0510456																														0.119856	0.119917	0.120828	0.124288	0.0710168	0.0773221	0.128368	0.128368	-0.933694	-0.934172
		H4'	H8pro-R	0.0950872	0.0618403	0.0613789	0.0152666	0.0176095	0.0286702	0.0282826																														0.0332469	0.0337083	0.0798206	0.0774776	0.066417	0.0668045	0.0950872	0.0950872	-0.349646	-0.354499
		H4'	H6'	0.528262	0.234985	0.238863	0.379728	0.39471	0.701003	0.697534																														0.293277	0.289399	0.148534	0.133552	-0.172741	-0.169272	0.528262	0.528262	-0.555174	-0.547833
	average												0.157302	0.154492	0.16791	0.167464	0.123936	0.123804	0.142513	0.142093	0.476195	0.474651	0.558044	0.55559	0.395192	0.397027	0.551328	0.554703	0.145124	0.141303	0.145642	0.145271	0.113039	0.112992	0.114026	0.114503
[truncated: 14 more columns]

## Sheet: S4-2 Glycam CHRG
Supplementary data.
Table S4-2. Comparison of experimental NOEs and NOEs calculated from Glycam-06 molecular dynamics in Amber 12.0 and GROMACS 2018.8 software packages.
	Software: Gromacs vs. Amber for charged molecules
Proton enumeration: Hsat – saturated protons; Hobs – atoms where NOE is observed. Protons of acceptor residues (ones on the right in CSDB string) are marked with an apostrophe. NOE values: NOECalc were calculated from 100 ns (if not indicated other) trajectories obtained after either implicit solvent calculations (using Generalized Born solvent model, GB) performed at 300K and 1000K or explicit w…
ID	Disaccharide	Hsat	Hobs	NOEExp	NOECalc									RMSD									RMSDrel									RMSD (transglycosidic)										intermediary difference for RMSD
					GB						H2O			GB						H2O			GB						H2O			GB						H2O				GB						H2O
					300 K			1000 K			300 K			300 K			1000 K			300 K			300 K			1000 K						300 K			1000 K			300 K				300 K			1000 K			300 K
					GROMACS	AMBER	AMBER, 50 ns	GROMACS	AMBER	AMBER, 50 ns	GROMACS	AMBER	AMBER, 50 ns	GROMACS	AMBER	AMBER, 50 ns	GROMACS	AMBER	AMBER, 50 ns	GROMACS	AMBER	AMBER, 50 ns	GROMACS	AMBER	AMBER, 50 ns	GROMACS	AMBER	AMBER, 50 ns	GROMACS	AMBER	AMBER, 50 ns	GROMACS	AMBER	AMBER, 50 ns	GROMACS	AMBER	AMBER, 50 ns	GROMACS	AMBER	AMBER, 50 ns		GROMACS	AMBER	AMBER, 50 ns	GROMACS	AMBER	AMBER, 50 ns	GROMACS	AMBER
mol7	a-D-Rhap4NH2-(1-2)-a-D-Rhap4NH2-OMe	H1	H1'	0	0.922569	0.0834048	0.0836051	0.241929	0.218435	0.217255	0.0935028	0.103209	0.102572	0.634467	0.187037	0.187647	0.339021	0.302097	0.303261	0.26271	0.206339	0.206697	0.477586	0.31437	0.314889	0.439285	0.403571	0.405196	0.385987	0.329197	0.329633	0.746514	0.077044	0.0792395	0.354774	0.300592	0.302345	0.238718	0.131626	0.132466		-0.922569	-0.0834048	-0.0836051	-0.241929	-0.218435	-0.217255	-0.0935028	-0.103209
		H1	H2'	1	0.486742	0.929891	0.925381	0.560454	0.635313	0.631726	0.675609	0.845084	0.84324																													0.513258	0.0701085	0.0746189	0.439546	0.364687	0.368274	0.324391	0.154916
		H1	H2	0.694915	1	1	1	1	1	1	1	1	1																													-0.305085	-0.305085	-0.305085	-0.305085	-0.305085	-0.305085	-0.305085	-0.305085
mol8	a-D-Rhap4NH2-(1-3)-a-D-Rhap4NH2-OMe	H1	H3'	1	1	0.941868	0.942276							0.298575	0.245323	0.245216							0.524834	0.55202	0.551781							0.257712	0.186085	0.18574								0	0.058132	0.057724
		H1	H2	0.470588	0.526983	1	1																																			-0.0563952	-0.529412	-0.529412
		H1	H2'	0	0.141948	0.155065	0.155																																			-0.141948	-0.155065	-0.155
		H2'	H1'	1	0.449062	1	1																																			0.550938	0	0
		H2'	H3'	0.772727	1	0.822695	0.824116																																			-0.227273	-0.0499672	-0.0513892
		H2'	H1	0	0.047948	0.220171	0.220017																																			-0.047948	-0.220171	-0.220017
		H2'	H5	0.5	0.00683277	0.249779	0.250535																																			0.493167	0.250221	0.249465
mol9	a-D-GalpA-(1-3)-a-D-Fucp2NAc4NH2-OMe	H-1	H-4'	0.543478	0.0225061	0.446229	0.442185							0.371875	0.165998	0.166515							0.653306	0.280159	0.281226							0.52591	0.234756	0.235487								0.520972	0.0972496	0.101294
		H-1	H-3'	0.597826	0.0670242	0.280394	0.280575																																			0.530802	0.317432	0.317251
		H-1	H-2	1	1	1	1																																			0	0	0
		NHAc	H-5	1	1	1	1																																			0	0	0
mol11	a-KDO-(2-4)-a-KDO-OAllyl	H3eq'	H6	1	1	1	1							0.315801	0.097648	0.100602							0.650107	0.355192	0.363743							0.226764	0.10439	0.107549								0	0	0
		H3eq'	H8pro-S	0.159615	0.15816	0.117705	0.115977																																			0.00145568	0.0419104	0.0436385
		H3eq'	H8pro-R	0.184615	0.317021	0.18547	0.184474																																			-0.132406	-0.000855077	0.000141351
		H3ax'	H6	1	1	1	1																																			0	0	0
		H4'	H6	0.47	1	0.259619	0.252235																																			-0.53	0.210381	0.217765
		H4'	H8pro-S	0.243	0.0122528	0.124952	0.120941																																			0.230747	0.118048	0.122059
		H4'	H8pro-R	0.18	0.0890219	0.052217	0.0506074																																			0.0909781	0.127783	0.129393
		H4'	H6'	1	0.338271	1	1																																			0.661729	0	0
	average													0.405179	0.174001	0.174995	0.339021	0.302097	0.303261	0.26271	0.206339	0.206697	0.576458	0.375435	0.37791	0.439285	0.403571	0.405196	0.385987	0.329197	0.329633	0.439225	0.150569	0.152004	0.354774	0.300592	0.302345	0.238718	0.131626	0.132466
[truncated: 19 more columns]

## Sheet: S5 Charmm
Supplementary data.
Table S5. Comparison of experimental NOEs and NOEs calculated from Charmm36 molecular dynamics in GROMACS 2018.8 software package.
Proton enumeration: Hsat – saturated protons; Hobs – atoms where NOE is observed. Protons of acceptor residues (ones on the right in CSDB string) are marked with an apostrophe. NOE values: NOECalc were calculated from 50 ns trajectories obtained after either implicit solvent calculations (using Generalized Born solvent model, GB) performed at 300K and 1000K or explicit solvent simulations (TIP3P …
ID	Disaccharide	Hsat	Hobs	NOEExp	NOECalc			RMSD			RMSDrel			RMSD (transglycosidic)						intermediary difference for RMSD			normalized difference for RMSDrel			intermediary difference for RMSD (transglycosidic)
					GB		H2O	GB		H2O	GB		H2O	GB		H2O				GB		H2O	GB		H2O	GB		H2O
					300K	1000K	300K	300K	1000K	300K	300K	1000K	300K	300K	1000K	300K				300K	1000K	300K	300K	1000K	300K	300K	1000K	300K
mol1	a-D-Glcp-(1-2)-b-D-Fruf	H1	H2	0.700389	0.897553	0.909866	0.983939	0.153916	0.152246	0.275799	0.734174	0.627681	0.722898	0.127231	0.109196	0.248425				-0.197164	-0.209476	-0.28355	0.281506	0.299086	0.404846
		H1	H1'	0.272374	0.0111714	0.0112976	0.0160339													0.261202	0.261076	0.25634	-0.958985	-0.958522	-0.941133	0.261202	0.261076	0.25634
		H1	H4'	0.0272374	0.091276	0.0788369	2.69875e-05													-0.0640386	-0.0515995	0.0272104	2.35113	1.89444	-0.999009	-0.0640386	-0.0515995	0.0272104
		H4	H6,H6'	0.113744	0.104852	0.102297	0.120788													0.00889252	0.0114476	-0.00704343	-0.0781801	-0.100643	0.0619235	0.00889252	0.0114476	-0.00704343
		H4	H3	0.203791	0.305681	0.181881	0.0538301													-0.101889	0.0219109	0.149961	0.499967	-0.107516	-0.735857
		H4	H2	0.682464	0.589468	0.715823	0.825382													0.0929965	-0.0333584	-0.142918	-0.136266	0.0488794	0.209414
		H3	H4	1	1	1	1													0	0	0	0	0	0
		H2	H1	0.652406	0.634253	0.521393	0.301526													0.018153	0.131013	0.350881	-0.0278247	-0.200815	-0.537825
		H2	H4	0.347594	0.365747	0.478607	0.698474													-0.018153	-0.131013	-0.350881	0.0522248	0.376914	1.00946
		H1'	H1	0.575758	0.678359	0.599951	0.99877													-0.102601	-0.024193	-0.423012	0.178203	0.0420195	0.734705	-0.102601	-0.024193	-0.423012
		H1'	H3'	0.424242	0.321641	0.400049	0.00123035													0.102601	0.024193	0.423012	-0.241846	-0.0570265	-0.9971
		H4'	H1	0.25	0.334239	0.248693	0.000148429													-0.0842389	0.00130676	0.249852	0.336956	-0.00522705	-0.999406	-0.0842389	0.00130676	0.249852
		H4'	H6,H6'	0.75	0.665761	0.751307	0.999852													0.0842389	-0.00130676	-0.249852	-0.112319	0.00174235	0.333135	0.0842389	-0.00130676	-0.249852
		H3'	H5'	0.666667	0.974187	0.979519	0.999978													-0.307521	-0.312853	-0.333312	0.461281	0.469279	0.499967
		H3'	H1'	0.333333	0.0258128	0.0204805	2.16943e-05													0.307521	0.312853	0.333312	-0.922562	-0.938558	-0.999935
mol2	a-D-Manp-(1-3)-a-D-Manp-OMe	H1	H4'	0.0434783	0.0936439	0.0572342	0.00330717	0.236226	0.212006	0.367446	0.758556	0.493353	0.963922	0.209335	0.218003	0.314543				-0.0501657	-0.0137559	0.0401711	1.15381	0.316386	-0.923935	-0.0501657	-0.0137559	0.0401711
		H1	H3'	0.478261	0.386318	0.0964103	0.246502													0.0919433	0.381851	0.231759	-0.192245	-0.798415	-0.484588	0.0919433	0.381851	0.231759
		H1	H2	0.478261	0.441918	0.710499	0.750152													0.0363431	-0.232238	-0.271891	-0.0759902	0.485589	0.5685
		H1	H2'	0	0.0781208	0.135857	3.91457e-05													-0.0781208	-0.135857	-3.91457e-05				-0.0781208	-0.135857	-3.91457e-05
		H2'	H1'	0.619048	0.221289	0.779186	0.0355894													0.397758	-0.160138	0.583458	-0.642533	0.258685	-0.942509
		H2'	H5	0.380952	0.778711	0.220814	0.964411													-0.397758	0.160138	-0.583458	1.04412	-0.420363	1.53158	-0.397758	0.160138	-0.583458
mol3	a-D-Manp-(1-6)-a-D-Manp-OMe	H1	H6'a	0	0.101935	0.0885139	0.000115815	0.145243	0.205601	0.0297036	0.404614	0.579639	0.0799377	0.162144	0.210423	0.0256832				-0.101935	-0.0885139	-0.000115815				-0.101935	-0.0885139	-0.000115815
		H1	H6'b	0.375	0.169597	0.0908851	0.411321													0.205403	0.284115	-0.0363213	-0.54774	-0.75764	0.0968568	0.205403	0.284115	-0.0363213
		H1	H2	0.625	0.728467	0.820601	0.588563													-0.103467	-0.195601	0.0364371	0.165548	0.312962	-0.0582994
mol4	a-D-Manp-(1-6)-b-D-Manp-OMe	H5'	H1'	0.870504	0.80336	0.785161	0.0214609	0.043643	0.0700574	0.509895	0.261223	0.435251	2.78185	0.0402542	0.0703148	0.445995				0.0671436	0.0853427	0.849043	-0.0771319	-0.0980384	-0.975347
		H5'	H1	0.129496	0.19664	0.214839	0.978539													-0.0671436	-0.0853427	-0.849043	0.518498	0.659036	6.5565	-0.0671436	-0.0853427	-0.849043
		H1	H5'	0.0518135	0.0492235	0.0641611	0.0113541													0.00259001	-0.0123476	0.0404593	-0.0499873	0.238309	-0.780865	0.00259001	-0.0123476	0.0404593
		H1	H6'a	0.207254	0.168094	0.104302	0.476892													0.0391597	0.102951	-0.269639	-0.188945	-0.496741	1.30101	0.0391597	0.102951	-0.269639
		H1	H6'b	0.0673575	0.0881697	0.109093	0.0466017													-0.0208121	-0.0417354	0.0207558	0.30898	0.61961	-0.308144	-0.0208121	-0.0417354	0.0207558
		H1	H2	0.673575	0.694513	0.722444	0.465152													-0.0209375	-0.0488684	0.208423	0.0310842	0.0725508	-0.309429
mol5	b-D-GlcpNAc-(1-6)-a-D-Manp-OMe	H6'a	H6'b,H5'	0.943925	0.94569	0.958864	0.970575	0.123956	0.084066	0.234389	0.384619	0.357989	0.945669	0.135694	0.0627068	0.0432037				-0.00176525	-0.0149391	-0.02665	0.00187012	0.0158266	0.0282332
		H6'a	H1	0.0560748	0.0543095	0.0411357	0.0294247													0.00176525	0.0149391	0.02665	-0.0314803	-0.266414	-0.475259	0.00176525	0.0149391	0.02665
		H1	H6'b,H5',H2	0.296	0.530836	0.188741	0.329715													-0.234836	0.107259	-0.0337149	0.793365	-0.362362	0.113902	-0.234836	0.107259	-0.0337149
		H1	H6'a	0.064	0.0546345	0.0557086	0.0027402													0.00936553	0.00829141	0.0612598	-0.146336	-0.129553	-0.957184	0.00936553	0.00829141	0.0612598
		H1	H4,H5	0.412	0.223335	0.360901	0.0239385													0.188665	0.0510986	0.388062	-0.457924	-0.124026	-0.941897
		H1	H3	0.228	0.191194	0.394649	0.643606													0.0368056	-0.166649	-0.415606	-0.161428	0.730917	1.82284
mol6	b-D-GlcpNAc-(1-2)-a-D-Manp-OMe	H2'	H1'	0.25	0.237174	0.264604	0.00287725	0.0775196	0.107831	0.204729	0.576757	0.870398	0.72013	0.0623022	0.106312	0.103115				0.012826	-0.0146036	0.247123	-0.0513042	0.0584142	-0.988491
		H2'	H3'	0.455128	0.568334	0.587551	0.844268													-0.113206	-0.132423	-0.38914	0.248734	0.290958	0.855012
		H2'	H1	0.294872	0.194492	0.147845	0.152854													0.10038	0.147027	0.142017	-0.340419	-0.498612	-0.481624	0.10038	0.147027	0.142017
		H1	H1'	0.179426	0.149309	0.100142	0.0954983													0.0301166	0.0792836	0.0839275	-0.16785	-0.441874	-0.467756	0.0301166	0.0792836	0.0839275
		H1	H2'	0.239234	0.213514	0.16175	0.170784													0.0257205	0.077484	0.0684507	-0.107512	-0.323883	-0.286124	0.0257205	0.077484	0.0684507
		H1	H4,H5	0.30622	0.219251	0.237883	0.592012													0.0869693	0.0683369	-0.285791	-0.284009	-0.223163	0.933288
		H1	H3	0.19378	0.211849	0.230969	0.140065													-0.0180696	-0.0371891	0.0537149	0.093248	0.191914	-0.277196
		H1	H2	0.0813397	0.206077	0.269255	0.00164139													-0.124737	-0.187915	0.0796983	1.53353	2.31026	-0.979821
mol7	a-D-Rhap4NH2-(1-2)-a-D-Rhap4NH2-OMe	H1	H1'	0	0.421471	0.421471	0.00613851	0.406272	0.406272	0.132394	0.693592	0.693592	0.338165	0.489353	0.489353	0.116846				-0.421471	-0.421471	-0.00613851				-0.421471	-0.421471	-0.00613851
		H1	H2'	0.59	0.0410973	0.0410973	0.42487													0.548903	0.548903	0.16513	-0.930344	-0.930344	-0.279882	0.548903	0.548903	0.16513
		H1	H2	0.41	0.537431	0.537431	0.568992													-0.127431	-0.127431	-0.158992	0.310808	0.310808	0.387785
mol8	a-D-Rhap4NH2-(1-3)-a-D-Rhap4NH2-OMe	H1	H3'	0.68	0.506987	0.0651007	0.266914	0.166083	0.31996	0.260878	0.611938	0.932185	0.675195	0.12896	0.330431	0.274236				0.173013	0.614899	0.413086	-0.254431	-0.904264	-0.607479	0.173013	0.614899	0.413086
		H1	H2	0.32	0.470972	0.837356	0.707233													-0.150972	-0.517356	-0.387233	0.471786	1.61674	1.2101
		H1	H2'	0	0.0220415	0.0975433	0.0258526													-0.0220415	-0.0975433	-0.0258526				-0.0220415	-0.0975433	-0.0258526
		H2'	H1'	0.44	0.316193	0.550532	0.322535													0.123807	-0.110532	0.117465	-0.28138	0.251208	-0.266966
		H2'	H3'	0.34	0.63739	0.343005	0.231225													-0.29739	-0.0030054	0.108775	0.874677	0.0088394	-0.319928
		H2'	H1	0	0.0157691	0.0893085	0.34107													-0.0157691	-0.0893085	-0.34107				-0.0157691	-0.0893085	-0.34107
		H2'	H5	0.22	0.0306478	0.0171544	0.105171													0.189352	0.202846	0.114829	-0.860692	-0.922026	-0.521951	0.189352	0.202846	0.114829
mol9	a-D-GalpA-(1-3)-a-D-Fucp2NAc4NH2-OMe	H-1	H-4'	0.253807	0.00266977	0.00404376	0.0315785	0.314845	0.318182	0.307611	0.877213	0.885836	0.854042	0.257115	0.259922	0.252232				0.251137	0.249763	0.222229	-0.989481	-0.984068	-0.875581	0.251137	0.249763	0.222229
		H-1	H-3'	0.279188	0.0162313	0.00949041	0.000160914													0.262957	0.269697	0.279027	-0.941862	-0.966007	-0.999424	0.262957	0.269697	0.279027
		H-1	H-2	0.467005	0.981099	0.986466	0.968261													-0.514094	-0.519461	-0.501256	1.10083	1.11232	1.07334
		NHAc	H-5	1	1	1	1													0	0	0	0	0	0
mol10	a-L-Rhap-(1-2)-a-L-Rhap-OMe	H1'	OMe	0.371212	0.256315	0.168476	0.998464	0.210675	0.328101	0.384862	0.588587	0.921267	1.05182	0.194251	0.290524	0.284738				0.114897	0.202737	-0.627252	-0.309519	-0.546147	1.68974
		H1'	H2'	0.333333	0.642243	0.828148	0.00149675													-0.30891	-0.494815	0.331837	0.92673	1.48445	-0.99551
		H1'	H5	0.295455	0.101442	0.00337606	3.96024e-05													0.194013	0.292078	0.295415	-0.656658	-0.988573	-0.999866	0.194013	0.292078	0.295415
		H1	H2'	0.605634	0.411145	0.316673	0.33199													0.194489	0.288961	0.273644	-0.321133	-0.477122	-0.451831	0.194489	0.288961	0.273644
		H1	H2	0.394366	0.588855	0.683327	0.66801													-0.194489	-0.288961	-0.273644	0.493169	0.732723	0.693883
mol11	a-KDO-(2-4)-a-KDO-OAllyl	H3eq'	H6	0.74392	0.443364	0.665768	0.461472	0.250354	0.128911	0.179896	1.173	0.611855	1.02371	0.208824	0.12989	0.182149				0.300556	0.0781516	0.282448	-0.404016	-0.105054	-0.379676	0.300556	0.0781516	0.282448
		H3eq'	H8pro-S	0.118741	0.0521858	0.152601	0.0482722													0.0665553	-0.0338602	0.0704689	-0.560508	0.28516	-0.593467	0.0665553	-0.0338602	0.0704689
		H3eq'	H8pro-R	0.137339	0.50445	0.18163	0.490256													-0.367111	-0.0442914	-0.352917	2.67303	0.322497	2.56968	-0.367111	-0.0442914	-0.352917
		H3ax'	H6	1	1	1	1													0	0	0	0	0	0	0	0	0
		H4'	H6	0.248283	0.0206917	0.54997	0.168852													0.227591	-0.301687	0.0794314	-0.916661	1.21509	-0.319923	0.227591	-0.301687	0.0794314
		H4'	H8pro-S	0.128368	0.00144335	0.00931682	0.00542617													0.126924	0.119051	0.122942	-0.988756	-0.927421	-0.957729	0.126924	0.119051	0.122942
		H4'	H8pro-R	0.0950872	0.00670048	0.0342894	0.134202													0.0883867	0.0607977	-0.0391148	-0.929533	-0.63939	0.411357	0.0883867	0.0607977	-0.0391148
		H4'	H6'	0.528262	0.971164	0.406424	0.69152													-0.442902	0.121838	-0.163258	0.838414	-0.23064	0.309048
	average							0.193521	0.212112	0.262509	0.642206	0.67355	0.923394	0.183224	0.207007	0.208288

## Sheet: S6 Amber
Supplementary data.
Table S6. Comparison of experimental NOEs and NOEs calculated from AMBER ff14SB molecular dynamics in GROMACS 2018.8 software package.
Proton enumeration: Hsat – saturated protons; Hobs – atoms where NOE is observed. Protons of acceptor residues (ones on the right in CSDB string) are marked with an apostrophe. NOE values: NOECalc were calculated from 50 ns trajectories obtained after either implicit solvent calculations (using Generalized Born solvent model, GB) performed at 300K and 1000K or explicit solvent simulations (TIP3P …
ID	Disaccharide	Hsat	Hobs	NOEExp	NOECalc			RMSD			RMSDrel			RMSD (transglycosidic)						intermediary difference for RMSD			normalized difference for RMSDrel			intermediary difference for RMSD (transglycosidic)
					GB		H2O	GB		H2O	GB		H2O	GB		H2O				GB		H2O	GB		H2O	GB		H2O
					300K	1000K	300K	300K	1000K	300K	300K	1000K	300K	300K	1000K	300K				300K	1000K	300K	300K	1000K	300K	300K	1000K	300K
mol1	a-D-Glcp-(1-2)-b-D-Fruf	H1	H2	0.700389	0.905282	0.904376	0.931174	0.174213	0.199168	0.150534	0.701385	0.73551	0.537689	0.147941	0.157524	0.113523				-0.204893	-0.203987	-0.230785	0.292541	0.291247	0.329509
		H1	H1'	0.272374	0.0124742	0.0167703	0.00451846													0.259899	0.255603	0.267855	-0.954202	-0.938429	-0.983411	0.259899	0.255603	0.267855
		H1	H4'	0.0272374	0.0822442	0.0788541	0.0643079													-0.0550068	-0.0516168	-0.0370706	2.01954	1.89507	1.36102	-0.0550068	-0.0516168	-0.0370706
		H4	H6,H6'	0.113744	0.122087	0.153635	0.158418													-0.00834281	-0.0398909	-0.0446742	0.0733472	0.350708	0.392761	-0.00834281	-0.0398909	-0.0446742
		H4	H3	0.203791	0.364892	0.442447	0.283698													-0.161101	-0.238655	-0.0799069	0.790517	1.17108	0.392101
		H4	H2	0.682464	0.513021	0.403918	0.557883													0.169443	0.278546	0.124581	-0.248282	-0.408148	-0.182546
		H3	H4	1	1	1	1													0	0	0	0	0	0
		H2	H1	0.652406	0.706931	0.762112	0.596467													-0.0545246	-0.109706	0.0559394	0.0835745	0.168155	-0.0857432
		H2	H4	0.347594	0.293069	0.237888	0.403533													0.0545246	0.109706	-0.0559394	-0.156863	-0.315615	0.160933
		H1'	H1	0.575758	0.760794	0.807521	0.547853													-0.185037	-0.231764	0.0279047	0.32138	0.402537	-0.048466	-0.185037	-0.231764	0.0279047
		H1'	H3'	0.424242	0.239206	0.192479	0.452147													0.185037	0.231764	-0.0279047	-0.436158	-0.5463	0.0657753
		H4'	H1	0.25	0.364973	0.363093	0.276733													-0.114973	-0.113093	-0.0267328	0.459892	0.452373	0.106931	-0.114973	-0.113093	-0.0267328
		H4'	H6,H6'	0.75	0.635027	0.636907	0.723267													0.114973	0.113093	0.0267328	-0.153297	-0.150791	-0.0356437	0.114973	0.113093	0.0267328
		H3'	H5'	0.666667	0.972529	0.976664	0.966982													-0.305863	-0.309997	-0.300315	0.458794	0.464995	0.450473
		H3'	H1'	0.333333	0.0274706	0.0233364	0.0330179													0.305863	0.309997	0.300315	-0.917588	-0.929991	-0.900946
mol2	a-D-Manp-(1-3)-a-D-Manp-OMe	H1	H4'	0.0434783	0.108907	0.15658	0.047567	0.107635	0.0795484	0.175701	0.712012	1.17041	0.393572	0.109542	0.0849921	0.169147				-0.065429	-0.113102	-0.0040887	1.50487	2.60134	0.0940401	-0.065429	-0.113102	-0.0040887
		H1	H3'	0.478261	0.352853	0.380102	0.332041													0.125408	0.0981593	0.14622	-0.262217	-0.205242	-0.305733	0.125408	0.0981593	0.14622
		H1	H2	0.478261	0.454261	0.3836	0.471011													0.0239994	0.0946606	0.00725023	-0.0501806	-0.197927	-0.0151596
		H1	H2'	0	0.0839785	0.0797181	0.149382													-0.0839785	-0.0797181	-0.149382				-0.0839785	-0.0797181	-0.149382
		H2'	H1'	0.619048	0.47435	0.608446	0.353095													0.144698	0.0106016	0.265952	-0.233743	-0.0171256	-0.429615
		H2'	H5	0.380952	0.52565	0.391554	0.646905													-0.144698	-0.0106016	-0.265952	0.379832	0.0278291	0.698125	-0.144698	-0.0106016	-0.265952
mol3	a-D-Manp-(1-6)-a-D-Manp-OMe	H1	H6'a	0	0.0882584	0.1186	0.0811974	0.154292	0.152031	0.15053	0.434223	0.418993	0.424149	0.165615	0.173382	0.15988				-0.0882584	-0.1186	-0.0811974				-0.0882584	-0.1186	-0.0811974
		H1	H6'b	0.375	0.15805	0.160392	0.163978													0.21695	0.214608	0.211022	-0.578533	-0.572288	-0.562724	0.21695	0.214608	0.211022
		H1	H2	0.625	0.753692	0.721008	0.754824													-0.128692	-0.0960079	-0.129824	0.205907	0.153613	0.207719
mol4	a-D-Manp-(1-6)-b-D-Manp-OMe	H5'	H1'	0.870504	0.91555	0.772474	0.779716	0.0448319	0.0666933	0.0588621	0.278187	0.525233	0.351679	0.0382731	0.0641554	0.0548749				-0.0450465	0.0980296	0.090788	0.0517477	-0.112613	-0.104294
		H5'	H1	0.129496	0.0844499	0.227526	0.220284													0.0450465	-0.0980296	-0.090788	-0.347859	0.757007	0.701085	0.0450465	-0.0980296	-0.090788
		H1	H5'	0.0518135	0.0278503	0.0903465	0.0663087													0.0239632	-0.038533	-0.0144952	-0.46249	0.743687	0.279757	0.0239632	-0.038533	-0.0144952
		H1	H6'a	0.207254	0.152081	0.149027	0.150654													0.0551732	0.0582269	0.0565996	-0.26621	-0.280945	-0.273093	0.0551732	0.0582269	0.0565996
		H1	H6'b	0.0673575	0.0819115	0.11184	0.0870787													-0.014554	-0.0444827	-0.0197212	0.216071	0.660397	0.292784	-0.014554	-0.0444827	-0.0197212
		H1	H2	0.673575	0.738158	0.648786	0.695958													-0.0645824	0.0247888	-0.0223832	0.09588	-0.0368018	0.0332305
mol5	b-D-GlcpNAc-(1-6)-a-D-Manp-OMe	H6'a	H6'b,H5'	0.943925	0.980731	0.957226	0.914258	0.0533745	0.0518574	0.0399987	0.408735	0.238332	0.280479	0.0394213	0.0271498	0.0445958				-0.0368055	-0.0133012	0.0296669	0.038992	0.0140914	-0.0314293
		H6'a	H1	0.0560748	0.0192692	0.0427735	0.0857417													0.0368055	0.0133012	-0.0296669	-0.656365	-0.237205	0.52906	0.0368055	0.0133012	-0.0296669
		H1	H6'b,H5',H2	0.296	0.252315	0.252392	0.22714													0.0436851	0.0436084	0.0688604	-0.147585	-0.147326	-0.232636	0.0436851	0.0436084	0.0688604
		H1	H6'a	0.064	0.0265956	0.0524797	0.0825604													0.0374044	0.0115203	-0.0185604	-0.584443	-0.180004	0.290006	0.0374044	0.0115203	-0.0185604
		H1	H4,H5	0.412	0.390141	0.361375	0.409875													0.0218594	0.0506254	0.00212469	-0.0530567	-0.122877	-0.00515701
		H1	H3	0.228	0.330949	0.333754	0.280425													-0.102949	-0.105754	-0.0524247	0.45153	0.463834	0.229933
mol6	b-D-GlcpNAc-(1-2)-a-D-Manp-OMe	H2'	H1'	0.25	0.223426	0.143769	0.113091	0.12695	0.136468	0.152191	0.418257	0.650739	0.531387	0.145911	0.0648905	0.14966				0.0265735	0.106231	0.136909	-0.106294	-0.424922	-0.547635
		H2'	H3'	0.455128	0.69125	0.645654	0.765585													-0.236122	-0.190526	-0.310457	0.518803	0.418621	0.68213
		H2'	H1	0.294872	0.0853233	0.210576	0.121324													0.209548	0.0842957	0.173548	-0.710643	-0.285872	-0.588554	0.209548	0.0842957	0.173548
		H1	H1'	0.179426	0.233898	0.236071	0.338893													-0.0544723	-0.0566451	-0.159468	0.303592	0.315702	0.888766	-0.0544723	-0.0566451	-0.159468
		H1	H2'	0.239234	0.108881	0.287379	0.131318													0.130354	-0.0481446	0.107916	-0.544879	0.201244	-0.451091	0.130354	-0.0481446	0.107916
		H1	H4,H5	0.30622	0.290109	0.0357974	0.264118													0.0161114	0.270423	0.042102	-0.0526139	-0.883099	-0.137489
		H1	H3	0.19378	0.285113	0.245575	0.213105													-0.091333	-0.0517953	-0.0193255	0.471323	0.267289	0.0997289
		H1	H2	0.0813397	0.0819998	0.195177	0.0525652													-0.000660081	-0.113838	0.0287745	0.00811512	1.39953	-0.353757
mol7	a-D-Rhap4NH2-(1-2)-a-D-Rhap4NH2-OMe	H1	H1'	0	0.113298	0.115792	0.0857384	0.0910388	0.208555	0.146381	0.131519	0.465149	0.322548	0.111469	0.222652	0.157809				-0.113298	-0.115792	-0.0857384				-0.113298	-0.115792	-0.0857384
		H1	H2'	0.59	0.480391	0.297185	0.38395													0.109609	0.292815	0.20605	-0.185778	-0.496296	-0.349237	0.109609	0.292815	0.20605
		H1	H2	0.41	0.406311	0.587022	0.530311													0.00368889	-0.177022	-0.120311	-0.00899729	0.431761	0.293442
mol8	a-D-Rhap4NH2-(1-3)-a-D-Rhap4NH2-OMe	H1	H3'	0.68	0.418463	0.472993	0.405827	0.183808	0.156527	0.178885	0.640261	0.563916	0.358683	0.172472	0.14508	0.22559				0.261537	0.207007	0.274173	-0.384613	-0.304423	-0.403195	0.261537	0.207007	0.274173
		H1	H2	0.32	0.505802	0.472324	0.4084													-0.185802	-0.152324	-0.0883999	0.58063	0.476013	0.27625
		H1	H2'	0	0.075735	0.0546833	0.185773													-0.075735	-0.0546833	-0.185773				-0.075735	-0.0546833	-0.185773
		H2'	H1'	0.44	0.334416	0.347185	0.370437													0.105584	0.0928148	0.0695626	-0.239964	-0.210943	-0.158097
		H2'	H3'	0.34	0.60803	0.575577	0.251794													-0.26803	-0.235577	0.0882064	0.788324	0.692872	-0.259431
		H2'	H1	0	0.0445847	0.0472773	0.280672													-0.0445847	-0.0472773	-0.280672				-0.0445847	-0.0472773	-0.280672
		H2'	H5	0.22	0.0129692	0.029961	0.0970971													0.207031	0.190039	0.122903	-0.941049	-0.863814	-0.55865	0.207031	0.190039	0.122903
mol9	a-D-GalpA-(1-3)-a-D-Fucp2NAc4NH2-OMe	H-1	H-4'	0.253807	0.00720992	0.0188609	0.207164	0.317514	0.298336	0.171	0.883568	0.830707	0.485176	0.259451	0.243691	0.155642				0.246597	0.234946	0.0466429	-0.971593	-0.925688	-0.183773	0.246597	0.234946	0.0466429
		H-1	H-3'	0.279188	0.00749011	0.0270547	0.0640762													0.271698	0.252133	0.215112	-0.973172	-0.903095	-0.770491	0.271698	0.252133	0.215112
		H-1	H-2	0.467005	0.9853	0.954084	0.72876													-0.518295	-0.487079	-0.261755	1.10983	1.04298	0.560496
		NHAc	H-5	1	1	1	1													0	0	0	0	0	0
mol10	a-L-Rhap-(1-2)-a-L-Rhap-OMe	H1'	OMe	0.371212	0.227171	0.292043	0.233199	0.163176	0.150305	0.140486	0.446305	0.434447	0.332922	0.125431	0.13766	0.136568				0.144041	0.0791687	0.138014	-0.388029	-0.213271	-0.371792
		H1'	H2'	0.333333	0.577018	0.568	0.420569													-0.243684	-0.234666	-0.0872353	0.731053	0.703999	0.261706
		H1'	H5	0.295455	0.195811	0.139957	0.346233													0.0996433	0.155498	-0.0507782	-0.337254	-0.5263	0.171865	0.0996433	0.155498	-0.0507782
		H1	H2'	0.605634	0.458879	0.488498	0.419293													0.146754	0.117136	0.186341	-0.242315	-0.193411	-0.30768	0.146754	0.117136	0.186341
		H1	H2	0.394366	0.541121	0.511502	0.580707													-0.146754	-0.117136	-0.186341	0.372127	0.297024	0.472508
mol11	a-KDO-(2-4)-a-KDO-OAllyl	H3eq'	H6	0.74392	0.644875	0.745115	0.955301	0.198384	0.105283	0.117119	0.807604	0.588361	0.613002	0.180606	0.11115	0.112112				0.0990448	-0.00119465	-0.211381	-0.133139	0.00160589	0.284144	0.0990448	-0.00119465	-0.211381
		H3eq'	H8pro-S	0.118741	0.088579	0.0984658	0.0171675													0.0301621	0.0202753	0.101574	-0.254015	-0.170752	-0.855421	0.0301621	0.0202753	0.101574
		H3eq'	H8pro-R	0.137339	0.266546	0.15642	0.027532													-0.129207	-0.0190806	0.109807	0.940787	0.138931	-0.799533	-0.129207	-0.0190806	0.109807
		H3ax'	H6	1	1	1	1													0	0	0	0	0	0	0	0	0
		H4'	H6	0.248283	0.679391	0.500869	0.292003													-0.431108	-0.252586	-0.0437202	1.73636	1.01733	0.17609	-0.431108	-0.252586	-0.0437202
		H4'	H8pro-S	0.128368	0.00658858	0.00623667	0.0135843													0.121779	0.122131	0.114783	-0.948674	-0.951416	-0.894177	0.121779	0.122131	0.114783
		H4'	H8pro-R	0.0950872	0.0799024	0.0114932	0.0186657													0.0151848	0.083594	0.0764214	-0.159693	-0.87913	-0.803699	0.0151848	0.083594	0.0764214
		H4'	H6'	0.528262	0.234118	0.481401	0.675747													0.294144	0.0468608	-0.147485	-0.556815	-0.0887075	0.279188
	average							0.146838	0.145888	0.134699	0.532914	0.601982	0.421026	0.136012	0.130212	0.134491

## Sheet: S6-1 Ambers HC
Supplementary data.
Table S6-1. Comparison of experimental NOEs and NOEs calculated from Ambers molecular dynamics in HyperChem 8.0.8 in implicit water solvation.
	After analysis of density plots from MD trajectories, these data were considered incorrent due to malfunction of molecular dynamics in HyperChem software, and were not used
Proton enumeration: Hsat – saturated protons; Hobs – atoms where NOE is observed. Protons of acceptor residues (ones on the right in CSDB string) are marked with an apostrophe. NOE values: NOECalc were obtained from trajectories calculated using 80 as dielectric constant. NOEexp are values recalculated from literature NOEs (Table S10).All NOE values are given as relative to the sum of saturated p…
ID	Disaccharide	Hsat	Hobs	NOEExp	NOECalc	RMSD	RMSDrel	RMSD (transglycosidic)				intermediary difference for RMSD	normalized difference for RMSDrel	intermediary difference for RMSD (transglycosidic)
					300K	300K	300K	300K				300K	300K	300K
mol1	a-D-Glcp-(1-2)-b-D-Fruf	H1	H2	0.700389	0.800685	0.279246	1.84156	0.352555				-0.100296	0.1432
		H1	H1'	0.272374	0.107257							0.165117	-0.606214	0.165117
		H1	H4'	0.0272374	0.0920584							-0.0648211	2.37986	-0.0648211
		H4	H6,H6'	0.113744	0.85064							-0.736895	6.47854	-0.736895
		H4	H3	0.203791	0.0425346							0.161257	-0.791284
		H4	H2	0.682464	0.106826							0.575639	-0.84347
		H3	H4	1	1							0	0
		H2	H1	0.652406	0.632746							0.0196599	-0.0301345
		H2	H4	0.347594	0.367254							-0.0196599	0.0565602
		H1'	H1	0.575758	0.811583							-0.235826	0.409592	-0.235826
		H1'	H3'	0.424242	0.188417							0.235826	-0.555875
		H4'	H1	0.25	0.00950586							0.240494	-0.961977	0.240494
		H4'	H6,H6'	0.75	0.990494							-0.240494	0.320659	-0.240494
		H3'	H5'	0.666667	0.673541							-0.00687439	0.0103116
		H3'	H1'	0.333333	0.326459							0.00687439	-0.0206232
mol2	a-D-Manp-(1-3)-a-D-Manp-OMe	H1	H4'	0.0434783	0.034505	0.0496359	0.140568	0.0499196				0.00897331	-0.206386	0.00897331
		H1	H3'	0.478261	0.428794							0.0494664	-0.10343	0.0494664
		H1	H2	0.478261	0.485014							-0.00675279	0.0141195
		H1	H2'	0	0.0516869							-0.0516869		-0.0516869
		H2'	H1'	0.619048	0.688105							-0.069057	0.111554
		H2'	H5	0.380952	0.311895							0.069057	-0.181274	0.069057
mol3	a-D-Manp-(1-6)-a-D-Manp-OMe	H1	H6'a	0	0.0629797	0.165026	0.464582	0.165968				-0.0629797		-0.0629797
		H1	H6'b	0.375	0.148893							0.226107	-0.602951	0.226107
		H1	H2	0.625	0.788127							-0.163127	0.261003
mol4	a-D-Manp-(1-6)-b-D-Manp-OMe	H5'	H1'	0.870504	0.921837	0.0591754	0.307179	0.0452249				-0.0513337	0.0589701
		H5'	H1	0.129496	0.0781627							0.0513337	-0.39641	0.0513337
		H1	H5'	0.0518135	0.0251							0.0267134	-0.515569	0.0267134
		H1	H6'a	0.207254	0.137912							0.0693419	-0.334575	0.0693419
		H1	H6'b	0.0673575	0.0624471							0.0049104	-0.0729005	0.0049104
		H1	H2	0.673575	0.774541							-0.100966	0.149895
mol5	b-D-GlcpNAc-(1-6)-a-D-Manp-OMe	H6'a	H6'b,H5'	0.943925	0.97432	0.0894155	0.459771	0.0556722				-0.0303945	0.0322001
		H6'a	H1	0.0560748	0.0256802							0.0303945	-0.542036	0.0303945
		H1	H6'b,H5',H2	0.296	0.209564							0.0864356	-0.292012	0.0864356
		H1	H6'a	0.064	0.0339461							0.0300539	-0.469593	0.0300539
		H1	H4,H5	0.412	0.345818							0.0661817	-0.160635
		H1	H3	0.228	0.410671							-0.182671	0.80119
mol6	b-D-GlcpNAc-(1-2)-a-D-Manp-OMe	H2'	H1'	0.25	0.178731	0.0925573	0.332557	0.0680516				0.0712694	-0.285078
		H2'	H3'	0.455128	0.638985							-0.183857	0.403967
		H2'	H1	0.294872	0.182284							0.112587	-0.381818	0.112587
		H1	H1'	0.179426	0.19502							-0.0155946	0.0869137	-0.0155946
		H1	H2'	0.239234	0.208026							0.0312085	-0.130451	0.0312085
		H1	H4,H5	0.30622	0.245567							0.0606528	-0.198069
		H1	H3	0.19378	0.299634							-0.105854	0.546257
		H1	H2	0.0813397	0.0517527							0.029587	-0.363746
mol7	a-D-Rhap4NH2-(1-2)-a-D-Rhap4NH2-OMe	H1	H1'	0	0.0444678	0.0771031	0.170513	0.0828859				-0.0444678		-0.0444678
		H1	H2'	0.59	0.481544							0.108456	-0.183824	0.108456
		H1	H2	0.41	0.473988							-0.0639885	0.156069
mol8	a-D-Rhap4NH2-(1-3)-a-D-Rhap4NH2-OMe	H1	H3'	0.68	0.44589	0.120203	0.327559	0.122477				0.23411	-0.344279	0.23411
		H1	H2	0.32	0.513002							-0.193002	0.603131
		H1	H2'	0	0.0411076							-0.0411076		-0.0411076
		H2'	H1'	0.44	0.391729							0.0482711	-0.109707
		H2'	H3'	0.34	0.379485							-0.039485	0.116132
		H2'	H1	0	0.0460289							-0.0460289		-0.0460289
		H2'	H5	0.22	0.182757							0.0372428	-0.169285	0.0372428
mol9	a-D-GalpA-(1-3)-a-D-Fucp2NAc4NH2-OMe	H-1	H-4'	0.253807	0.132636	0.202389	0.561408	0.168815				0.121171	-0.477413	0.121171
		H-1	H-3'	0.279188	0.0734825							0.205705	-0.736799	0.205705
		H-1	H-2	0.467005	0.793881							-0.326876	0.699941
		NHAc	H-5	1	1							0	0
mol10	a-L-Rhap-(1-2)-a-L-Rhap-OMe	H1'	OMe	0.371212	0.210734	0.12775	0.338068	0.0820758				0.160478	-0.432309
		H1'	H2'	0.333333	0.50362							-0.170286	0.510859
		H1'	H5	0.295455	0.285647							0.00980778	-0.0331956	0.00980778
		H1	H2'	0.605634	0.489976							0.115658	-0.190969	0.115658
		H1	H2	0.394366	0.510024							-0.115658	0.293275
mol11	a-KDO-(2-4)-a-KDO-OAllyl	H3eq'	H6	0.74392	0.935412	0.0991755	0.493586	0.0972279				-0.191492	0.257409	-0.191492
		H3eq'	H8pro-S	0.118741	0.0170478							0.101693	-0.856429	0.101693
		H3eq'	H8pro-R	0.137339	0.0475404							0.0897986	-0.653846	0.0897986
		H3ax'	H6	1	1							0	0	0
		H4'	H6	0.248283	0.249817							-0.00153383	0.00617774	-0.00153383
		H4'	H8pro-S	0.128368	0.0233651							0.105003	-0.817983	0.105003
		H4'	H8pro-R	0.0950872	0.0866926							0.00839456	-0.0882828	0.00839456
		H4'	H6'	0.528262	0.640125							-0.111863	0.211757
	average					0.123789	0.494305	0.117352

## Sheet: S7 DFT
Supplementary data.
Table S7. Comparison of experimental NOEs and NOEs calculated from PBEO-D3/def2-TZvp, SMD (H2O).
Proton enumeration: Hsat – saturated protons; Hobs – atoms where NOE is observed. Protons of acceptor residues (ones on the right in CSDB string) are marked with an apostrophe. NOE values: NOECalc were obtained from geometries with energies recalculated at 300 K (GoodVibes). NOEexp are values recalculated from literature NOEs (Table S10). All NOE values are given as relative to the sum of saturat…
ID	Disaccharide	Hsat	Hobs	NOEExp	NOECalc	RMSD	RMSDrel	RMSD (transglycosidic)				intermediary difference for RMSD	normalized difference for RMSDrel	intermediary difference for RMSD (transglycosidic)
					SMD	SMD	SMD	SMD				SMD	SMD	SMD
					300K	300K	300K	300K				300K	300K	300K
mol1	a-D-Glcp-(1-2)-b-D-Fruf	H1	H2	0.700389	0.968307	0.178724	0.460611	0.161704				-0.267918	0.382528
		H1	H1'	0.272374	0.0144128							0.257961	-0.947085	0.257961
		H1	H4'	0.0272374	0.01728							0.00995735	-0.365577	0.00995735
		H4	H6,H6'	0.113744	0.100381							0.013363	-0.117483	0.013363
		H4	H3	0.203791	0.262855							-0.0590639	0.289825
		H4	H2	0.682464	0.636764							0.0457009	-0.0669646
		H3	H4	1	1							0	0
		H2	H1	0.652406	0.629003							0.023403	-0.0358718
		H2	H4	0.347594	0.370997							-0.023403	0.0673286
		H1'	H1	0.575758	0.790725							-0.214967	0.373364	-0.214967
		H1'	H3'	0.424242	0.209275							0.214967	-0.506709
		H4'	H1	0.25	0.101916							0.148084	-0.592334	0.148084
		H4'	H6,H6'	0.75	0.898084							-0.148084	0.197445	-0.148084
		H3'	H5'	0.666667	0.980975							-0.314308	0.471463
		H3'	H1'	0.333333	0.0190249							0.314308	-0.942925
mol2	a-D-Manp-(1-3)-a-D-Manp-OMe	H1	H4'	0.0434783	0.0146417	0.0522041	0.313651	0.0448631				0.0288365	-0.66324	0.0288365
		H1	H3'	0.478261	0.537476							-0.0592154	0.123814	-0.0592154
		H1	H2	0.478261	0.387557							0.0907035	-0.189653
		H1	H2'	0	0.0603246							-0.0603246		-0.0603246
		H2'	H1'	0.619048	0.610462							0.00858538	-0.0138687
		H2'	H5	0.380952	0.389538							-0.00858538	0.0225366	-0.00858538
mol3	a-D-Manp-(1-6)-a-D-Manp-OMe	H1	H6'a	0	0.114657	0.174931	0.489598	0.192668				-0.114657		-0.114657
		H1	H6'b	0.375	0.127825							0.247175	-0.659134	0.247175
		H1	H2	0.625	0.757518							-0.132518	0.212028
mol4	a-D-Manp-(1-6)-b-D-Manp-OMe	H5'	H1'	0.870504	0.955629	0.073994	0.484709	0.0652828				-0.0851253	0.0977886
		H5'	H1	0.129496	0.0443711							0.0851253	-0.657356	0.0851253
		H1	H5'	0.0518135	0.0130977							0.0387158	-0.747214	0.0387158
		H1	H6'a	0.207254	0.121812							0.0854414	-0.412255	0.0854414
		H1	H6'b	0.0673575	0.0990107							-0.0316531	0.469927	-0.0316531
		H1	H2	0.673575	0.766079							-0.092504	0.137333
mol5	b-D-GlcpNAc-(1-6)-a-D-Manp-OMe	H6'a	H6'b,H5'	0.943925	0.972251	0.0286564	0.31965	0.0365789				-0.0283255	0.0300082
		H6'a	H1	0.0560748	0.0277493							0.0283255	-0.505137	0.0283255
		H1	H6'b,H5',H2	0.296	0.338883							-0.042883	0.144875	-0.042883
		H1	H6'a	0.064	0.0269492							0.0370508	-0.578918	0.0370508
		H1	H4,H5	0.412	0.402238							0.00976245	-0.0236953
		H1	H3	0.228	0.23193							-0.00393028	0.0172381
mol6	b-D-GlcpNAc-(1-2)-a-D-Manp-OMe	H2'	H1'	0.25	0.149806	0.0826314	0.260774	0.0522943				0.100194	-0.400777
		H2'	H3'	0.455128	0.634403							-0.179275	0.393901
		H2'	H1	0.294872	0.215791							0.0790811	-0.268188	0.0790811
		H1	H1'	0.179426	0.19959							-0.0201638	0.11238	-0.0201638
		H1	H2'	0.239234	0.278524							-0.0392896	0.16423	-0.0392896
		H1	H4,H5	0.30622	0.306147							7.26148e-05	-0.000237133
		H1	H3	0.19378	0.12889							0.0648894	-0.334862
		H1	H2	0.0813397	0.0868484							-0.00550865	0.067724
mol7	a-D-Rhap4NH2-(1-2)-a-D-Rhap4NH2-OMe	H1	H1'	0	0.0199749	0.0384024	0.101099	0.0277307				-0.0199749		-0.0199749
		H1	H2'	0.59	0.623749							-0.0337489	0.0572015	-0.0337489
		H1	H2	0.41	0.356276							0.0537238	-0.131034
mol8	a-D-Rhap4NH2-(1-3)-a-D-Rhap4NH2-OMe	H1	H3'	0.68	0.559649	0.0683481	0.200058	0.0694451				0.120351	-0.176987	0.120351
		H1	H2	0.32	0.41352							-0.0935202	0.292251
		H1	H2'	0	0.0268312							-0.0268312		-0.0268312
		H2'	H1'	0.44	0.376719							0.0632808	-0.14382
		H2'	H3'	0.34	0.314323							0.0256771	-0.0755209
		H2'	H1	0	0.0364364							-0.0364364		-0.0364364
		H2'	H5	0.22	0.272521							-0.0525215	0.238734	-0.0525215
mol9	a-D-GalpA-(1-3)-a-D-Fucp2NAc4NH2-OMe	H-1	H-4'	0.253807	0.114627	0.175041	0.48762	0.142953				0.13918	-0.548369	0.13918
		H-1	H-3'	0.279188	0.132559							0.146629	-0.525199	0.146629
		H-1	H-2	0.467005	0.752814							-0.285809	0.612004
		NHAc	H-5	1	1							0	0
mol10	a-L-Rhap-(1-2)-a-L-Rhap-OMe	H1'	OMe	0.371212	0.188682	0.130271	0.40389	0.156848				0.18253	-0.491715
		H1'	H2'	0.333333	0.29621							0.0371234	-0.11137
		H1'	H5	0.295455	0.515108							-0.219654	0.743444	-0.219654
		H1	H2'	0.605634	0.636532							-0.0308987	0.0510187	-0.0308987
		H1	H2	0.394366	0.363468							0.0308987	-0.0783502
mol11	a-KDO-(2-4)-a-KDO-OAllyl	H3eq'	H6	0.74392	0.950314	0.104612	0.468532	0.107903				-0.206394	0.277441	-0.206394
		H3eq'	H8pro-S	0.118741	0.026186							0.092555	-0.77947	0.092555
		H3eq'	H8pro-R	0.137339	0.0235001							0.113839	-0.82889	0.113839
		H3ax'	H6	1	1							0	0	0
		H4'	H6	0.248283	0.373113							-0.12483	0.502772	-0.12483
		H4'	H8pro-S	0.128368	0.0863082							0.0420594	-0.327648	0.0420594
		H4'	H8pro-R	0.0950872	0.0900915							0.00499563	-0.0525373	0.00499563
		H4'	H6'	0.528262	0.450487							0.0777748	-0.147228
	average					0.100711	0.362745	0.0962064

## Sheet: S8 Experimental NOE
Supplementary data.
Table S8. Experimental NOE, literature data and normalization
Experimental details from corresponding literature are provided. "Relative NOE" column shows relative values used as NOEexp.
mol 01, a-D-Glcp-(1-2)-b-D-Fruf
du Penhoat, C. H. et al; J Am Chem Soc 1991, 113 (10), 3720–3727.
doi: 10.1021/ja00010a014
Experimental details:
The NMR spectra were recorded with a Bruker AM-400 instrument operating in the Fourier-transform mode at 296 K. Steady-state NOE difference spectra [doi: 10.1016/0022-2364(78)90235-4] were obtained from 0.06 M sucrose solution in D2O. Two sets of measurements were made with irradiation times and pulse intervals greater than 5 times the longest T1 for the sugar signals. There were 512 difference F…
Observed NOE values:
saturated proton	observed proton	NOE, %	NOE normalized against maximum	NOE normalized against sum
H-1g	H-2g	18	1	0.700389
	H-1f	7	0.388889	0.272374
	H-4f	0.7	0.0388889	0.0272374
H-2g	H-1g	12.2	1	0.652406
	H-4g	6.5	0.532787	0.503876
H-3g	H-4g	2.5	1	1
H-4g	H-2g	14.4	1	0.682464
	H-3g	4.3	0.298611	0.203791
	H-6g + H-6f	2.4	0.166667	0.113744
H-1f	H-3f	7	0.736842	0.424242
	H-1g	9.5	1	0.575758
H-3f	H-1f	3	0.5	0.333333
	H-5f	6	1	0.666667
H-4f	H-6g + H-6f	4.5	1	0.75
	H-1g	1.5	0.333333	0.25
mol 02, a-D-Manp-(1-3)-a-D-Manp-OMe
Brisson, J. R. et al; Biochemistry 1983, 22 (6), 1362–1368.
doi: 10.1021/bi00275a007
Experimental details:
NMR sample concentrations varied from 10 to 50 mM. 1H experiments were performed at 23 ± 1 °C on a 360-MHz Nicolet spectrometer. The NOE values were obtained by difference spectroscopy. Irradiation times and pulse intervals were greater than 5 times the longest T1 for the signals of the sugar. Usually 512 difference FID’s were accumulated and Fourier transformed with an exponential line broadenin…
MM refers to the aDManp1-OMe residue, M3 to the aDManp(1-3) residue, and M6 to the aDManp(1 -6) residue
Observed NOE values:
saturated proton	observed proton	NOE, %	NOE normalized against maximum	NOE normalized against sum
H1-M3	H2-M3	0.11	1	0.478261
	H2-MM	0	0	0
	H3-MM	0.11	1	0.478261
	H4-MM	0.01	0.0909091	0.0434783
H2-MM	H1-MM	0.065	1	0.619048
	H5-M3	0.04	0.615385	0.380952	Average value of the two compounds
mol 03, a-D-Manp-(1-6)-a-D-Manp-OMe
Brisson, J. R. et al; Biochemistry 1983, 22 (6), 1362–1368.
doi: 10.1021/bi00275a007
Experimental details:
NMR sample concentrations varied from 10 to 50 mM. 1H experiments were performed at 23 ± 1 °C on a 360-MHz Nicolet spectrometer. The NOE values were obtained by difference spectroscopy. Irradiation times and pulse intervals were greater than 5 times the longest T1 for the signals of the sugar. Usually 512 difference FID’s were accumulated and Fourier transformed with an exponential line broadenin…
MM refers to the aDManp1-OMe residue, M3 to the aDManp(1-3) residue, and M6 to the aDManp(1 -6) residue
Observed NOE values:
saturated proton	observed proton	NOE, %	NOE normalized against maximum	NOE normalized against sum
H1-M6	H2-M6	0.11	1	0.617978
	H6-MM	0.068	0.618182	0.382022
	H6`-MM	0	0	0
mol 04, a-D-Manp-(1-6)-b-D-Manp-OMe
Cumming, D. A. et al; Biochemistry 1987, 26 (21), 6664–6676
doi: 10.1021/bi00395a016
Experimental details:
NOE experiments were performed by difference spectroscopy on a 20 mM solution of the disaccharide in D2O. Data were accumulated as difference FID’s prior to Fourier transformation. Steady-state NOE experiments were performed with irradiation times and pulse intervals that were at least 5 times the longest T1 in the sample. Exponential line broadening factor of 1.0 Hz was applied to FID’s prior to…
Observed NOE values:
irradiated hydrogen	detected hydrogen	NOE, %	range (±2s)	NOE normalized against maximum	NOE normalized against sum
Man6-H1	Man6-H2	13	12.0-14.0	1	0.673575
	bMan-H6	4	3.4-4.6	0.307692	0.207254
	bMan-H6'	1.3	0.5-2.1	0.1	0.0673575
	bMan-H5	1	0-2.5	0.0769231	0.0518135
bMan-H5	bMan-H1	12.1	10.7-13.5	1	0.870504
	Man6-H1	1.8	1.2-2.4	0.14876	0.129496
mol 05, b-D-GlcpNAc-(1-6)-a-D-Manp-OMe
Cumming, D. A. et al; Biochemistry 1987, 26 (21), 6664–6676
doi: 10.1021/bi00395a016
Experimental details:
NOE experiments were performed by difference spectroscopy on a 20 mM solution of the disaccharide in D2O. Data were accumulated as difference FID’s prior to Fourier transformation. Steady-state NOE experiments were performed with irradiation times and pulse intervals that were at least 5 times the longest T1 in the sample. Exponential line broadening factor of 1.0 Hz was applied to FID’s prior to…
Observed NOE values:
irradiated hydrogen	detected hydrogen	NOE, %	range (±2s)	NOE normalized against maximum	NOE normalized against sum
GlcNAc-H1	Man-H6	1.6	1.2-2.1	0.15534	0.064
	Man-H5,6' + GlcNAc-H2	7.4	5.8-9.00	0.718447	0.296
	GlcNAc-H3	5.7	4.5-6.9	0.553398	0.228
	GlcNAc-H4,5	10.3	9.8-11.0	1	0.412
Man-H6	Man-H5,6'	30.3	28.8-31.9	1	0.943925
	GlcNAc-H1	1.8	1.2-2.4	0.0594059	0.0560748
mol 06, b-D-GlcpNAc-(1-2)-a-D-Manp-OMe
Cumming, D. A. et al; Biochemistry 1987, 26 (21), 6664–6676
doi: 10.1021/bi00395a016
Experimental details:
NOE experiments were performed by difference spectroscopy on a 20 mM solution of the disaccharide in D2O. Data were accumulated as difference FID’s prior to Fourier transformation. Steady-state NOE experiments were performed with irradiation times and pulse intervals that were at least 5 times the longest T1 in the sample. Exponential line broadening factor of 1.0 Hz was applied to FID’s prior to…
Observed NOE values:
irradiated hydrogen	detected hydrogen	NOE, %	range (±2s)	NOE normalized against maximum	NOE normalized against sum
GlcNAc-H1	GlcNAc-H2	3.4	2.2-4.6	0.265625	0.0813397
	GlcNAc-H3	8.1	6.5-9.7	0.632812	0.19378
	GlcNAc-H4,5	12.8	11.2-14.4	1	0.30622
	Man-H1	7.5	6.0-9.0	0.585938	0.179426
	Man-H2	10	8.4-11.6	0.78125	0.239234
Man-H2	Man-H1	7.8	6.2-9.4	0.549296	0.25
	Man-H3	14.2	13.2-15.2	1	0.455128
	GlcNAc-H1	9.2	7.2-11.2	0.647887	0.294872
mol 07, a-D-Rhap4NH2-(1-2)-a-D-Rhap4NH2-OMe
Peters, T. et al; Can. J. Chem. 1990, 68 (7), 979–988
doi: 10.1139/v90-154
Experimental details:
The sample was prepared at concentrations of 20-30 mM. The nOe experiment was performed in the difference mode. Steady-state experiment was performed with irradiation times and relaxation delays that were at least five times the largest T1 values in the sample. Saturation of signals was accomplished by single line irradiation.
Observed NOE values:
saturated proton	observed proton	mean NOE's	NOE normalized against maximum	NOE normalized against sum
H-1'	H-2'	0.41	0.694915	0.41
	H-1	0	0	0
	H-2	0.59	1	0.59
mol 08, a-D-Rhap4NH2-(1-3)-a-D-Rhap4NH2-OMe
Peters, T. et al; Can. J. Chem. 1990, 68 (7), 979–988
doi: 10.1139/v90-154
Experimental details:
The sample was prepared at concentrations of 20-30 mM. The nOe experiments (5 experiments) were performed in the difference mode. Steady-state experiments were performed with irradiation times and relaxation delays that were at least five times the largest T1 values in the sample. Saturation of signals was accomplished by single line irradiation.
Observed NOE values:
saturated proton	observed proton	NOE, %	NOE normalized against maximum	NOE normalized against sum
H-1'	H-2'	0.32	0.470588	0.32
	H-3	0.68	1	0.68
	H-2	0	0	0
H-2	H-1	0.44	1	0.44
	H-3	0.34	0.772727	0.34
	H-5'	0.22	0.5	0.22
	H-1'	0	0	0
mol 09, a-D-GalpA-(1-3)-a-D-Fucp2NAc4NH2-OMe
Bock, K. et al; Carbohydr. Res. 1990, 198 (2), 375–380
doi: 10.1016/0008-6215(90)84309-I
Experimental details:
N.m.r. spectra were recorded with a Bruker AM 500 spectrometer operating at 500 MHz for 1H on a 0.1M solution in D2O. NOE experiment was performed in the difference mode.
Observed NOE values:
saturated proton	observed proton	NOE, %	NOE normalized against maximum	NOE normalized against sum
H-1'	H-3	5.5	0.597826	0.279188
	H-4	5	0.543478	0.253807
	H-2'	9.2	1	0.467005
NHAc	H-5'	2.3	1	1
mol 10, a-L-Rhap-(1-2)-a-L-Rhap-OMe
Mamyan, S. S. et al; Russ. J. Bioorganic Chem. 1988, 14 (2), 205–215.
Experimental details:
N.m.r. spectra were recorded with a Bruker AM 300 spectrometer operating at 300 MHz (60 °C) for 1H on a 3% solution in D2O. NOE experiment was performed in the difference mode. NOE was measured according to TOE method, D1 = 0.5 s, D2 = 0.8 s.
Observed NOE values:
saturated proton	observed proton	NOE, %	NOE normalized against maximum	NOE normalized against sum
H-1'	H-2	8.6	1	0.605634
	H-2'	5.6	0.651163	0.394366
H-1	H-2	4.4	0.897959	0.333333
	H-5'	3.9	0.795918	0.295455
	OMe	4.9	1	0.371212
mol 11, a-KDO-(2-4)-a-KDO-OAllyl
Haselhorst, T. et al; Biochemistry 1999, 38 (20), 6449–6459
doi: 10.1021/bi982984z
Experimental details:
All NMR experiments were performed on a Bruker Avance DRX500 spectrometer operating at a proton frequency of 500.13 MHz. Two-dimensional (2D) NOESY experiments were performed using TPPI. A total of 512 (t1) x 2K (t2) data points were recorded. Thirty-two scans and 16 dummy scans were performed. The relaxation delay was set at 3.8 s, and a value of 900 ms was chosen for the mixing time. Suppressio…
Observed NOE values:
saturated proton	observed proton	NOE, %	NOE normalized against maximum	NOE normalized against sum
H4c	H6c	100	1	0.528262
	H6b	47	0.47	0.248283
	H8pro-Rb	18	0.18	0.0950872
	H8pro-Sb	24.3	0.243	0.128368
H3eqc	H6b	52	1	0.74392
	H8pro-Rb	9.6	0.184615	0.137339
	H8pro-Sb	8.3	0.159615	0.118741
H3axc	H6b	12.6	1	1

[truncated: 4 more sheets: S10 Method ranking, S11 Implict vs. explicit, S12 mol01 temperature, S13 mol04 printstep]
